# Supplementary material for: The fumarate salts of the N-isopropyl-N-methyl derivatives of DMT and psilocin
Source: Acta Crystallogr E Crystallogr Commun. 2019 Aug 16;75(Pt 9):1316–20. doi: 10.1107/S2056989019011253 (PMC6727059; doi:10.1107/S2056989019011253)
Supplement: Supplementary file 1 [file e-75-01316-sup1.cif]

##############################################################################
#                                                                            #
# This CIF contains the data in a paper accepted for publication in          #
# Acta Crystallographica Section E. It conforms to the requirements of       #
# Notes for Authors for Acta Crystallographica Section E, and has been       #
# peer reviewed under the auspices of the IUCr Commission on Journals.       #
#                                                                            #
# Full details of the Crystallographic Information File format               #
# are given in the paper "The Crystallographic Information File (CIF):       #
# a New Standard Archive File for Crystallography" by S. R. Hall, F. H.      #
# Allen and I. D. Brown [Acta Cryst. (1991), A47, 655-685].                  #
#                                                                            #
# The current version of the core CIF dictionary is obtainable from          #
# ftp://ftp.iucr.org/pub/cif_core.dic.                                       #
#                                                                            #
# Software is freely available for graphical display of the structure(s)     #
# in this CIF. For information consult the CIF software page                 #
# http://www.iucr.org/resources/cif/software.                                #
#                                                                            #
# This file may be used for bona fide research purposes within the           #
# scientific community so long as proper attribution is given to the journal # 
# article from which it was obtained.                                        #
#                                                                            #
##############################################################################
data_MiPT
_audit_creation_method
;
Olex2 1.2
(compiled 2018.05.29 svn.r3508 for OlexSys, GUI svn.r5506)
;
_chemical_name_systematic
;
[2-(1<i>H</i>-Indol-3-yl)ethyl](methyl)propan-2-ylazanium
3-carboxyprop-2-enoate
;
_chemical_name_common
;
<i>N</i>-Isopropyl-<i>N</i>-methyltryptaminium fumarate
;
_chemical_formula_moiety     'C14 H21 N2 +, C4 H3 O4 -'
_chemical_formula_sum     'C18 H24 N2 O4'
_chemical_formula_iupac     'C14 H21 N2 +, C4 H3 O4 -'
_chemical_formula_weight     332.39
_chemical_melting_point     ?
_space_group_crystal_system     monoclinic
_space_group_name_H-M_alt     'P 1 21/c 1'
_space_group_name_Hall     '-P 2ybc'
loop_
    _space_group_symop_operation_xyz
    'x, y, z'
    '-x, y+1/2, -z+1/2'
    '-x, -y, -z'
    'x, -y-1/2, z-1/2'
_cell_length_a     9.852(2)
_cell_length_b     12.789(2)
_cell_length_c     14.875(3)
_cell_angle_alpha     90
_cell_angle_beta     106.932(7)
_cell_angle_gamma     90
_cell_volume     1793.0(6)
_cell_formula_units_Z     4
_cell_measurement_reflns_used     9752
_cell_measurement_theta_min     3.04
_cell_measurement_theta_max     25.29
_cell_measurement_temperature     200(2)
_exptl_crystal_description     'BLOCK'
_exptl_crystal_colour     colourless
_exptl_crystal_size_max     0.20
_exptl_crystal_size_mid     0.18
_exptl_crystal_size_min     0.05
_exptl_crystal_density_diffrn     1.231
_exptl_crystal_density_meas     ?
_exptl_crystal_density_method     ?
_exptl_crystal_F_000     712
_exptl_absorpt_coefficient_mu     0.087
_exptl_absorpt_correction_type     multi-scan
_exptl_absorpt_process_details
;
(SADABS; Bruker, 2016)
;
_exptl_absorpt_correction_T_min     0.687
_exptl_absorpt_correction_T_max     0.745
_diffrn_ambient_temperature     200.0
_diffrn_source     ?
_diffrn_radiation_type     MoK\a
_diffrn_radiation_wavelength     0.71073
_diffrn_measurement_device_type     'Bruker D8 Venture CMOS'
_diffrn_measurement_method     '\f and \w scans'
_diffrn_detector_area_resol_mean     ?
_diffrn_reflns_number     36899
_diffrn_reflns_av_R_equivalents     0.0516
_diffrn_reflns_av_unetI/netI     0.0222
_diffrn_reflns_theta_min     3.044
_diffrn_reflns_theta_max     25.439
_diffrn_reflns_theta_full     25.242
_diffrn_measured_fraction_theta_max     0.995
_diffrn_measured_fraction_theta_full     0.998
_diffrn_reflns_limit_h_min     -11
_diffrn_reflns_limit_h_max     11
_diffrn_reflns_limit_k_min     -15
_diffrn_reflns_limit_k_max     15
_diffrn_reflns_limit_l_min     -17
_diffrn_reflns_limit_l_max     17
_diffrn_standards_number     0
_refine_special_details     ?
_reflns_number_total     3297
_reflns_number_gt     2605
_reflns_threshold_expression     'I > 2\s(I)'
_refine_ls_structure_factor_coef     Fsqd
_refine_ls_matrix_type     full
_refine_ls_R_factor_all     0.0661
_refine_ls_R_factor_gt     0.0486
_refine_ls_wR_factor_gt     0.1142
_refine_ls_wR_factor_ref     0.1269
_refine_ls_goodness_of_fit_ref     1.057
_refine_ls_restrained_S_all     1.058
_refine_ls_number_reflns     3297
_refine_ls_number_parameters     240
_refine_ls_number_restraints     8
_refine_ls_hydrogen_treatment     mixed
_refine_ls_weighting_scheme     calc
_refine_ls_weighting_details
              'w=1/[\s^2^(Fo^2^)+(0.0488P)^2^+1.0971P] where P=(Fo^2^+2Fc^2^)/3'
_atom_sites_solution_hydrogens     mixed
_atom_sites_solution_primary     ?
_atom_sites_solution_secondary     ?
_refine_ls_shift/su_max     0.000
_refine_ls_shift/su_mean     0.000
_refine_diff_density_max     0.257
_refine_diff_density_min     -0.255
_refine_ls_extinction_method     SHELXL
_refine_ls_extinction_coef     0.039(3)
_refine_ls_extinction_expression
                                  'Fc^*^=kFc[1+0.001xFc^2^\l^3^/sin(2\q)]^-1/4^'
loop_
    _atom_type_symbol
    _atom_type_description
    _atom_type_scat_dispersion_real
    _atom_type_scat_dispersion_imag
    _atom_type_scat_source
    'C' 'C' 0.0033 0.0016
                         'International Tables Vol C Tables 4.2.6.8 and 6.1.1.4'
    'H' 'H' 0.0000 0.0000
                         'International Tables Vol C Tables 4.2.6.8 and 6.1.1.4'
    'N' 'N' 0.0061 0.0033
                         'International Tables Vol C Tables 4.2.6.8 and 6.1.1.4'
    'O' 'O' 0.0106 0.0060
                         'International Tables Vol C Tables 4.2.6.8 and 6.1.1.4'
_computing_data_collection
;
APEX3 (Bruker, 2016)
;
_computing_cell_refinement
;
SAINT (Bruker, 2016)
;
_computing_data_reduction
;
SAINT (Bruker, 2016)
;
_computing_structure_solution
;
SHELXS97 (Sheldrick 2008)
;
_computing_structure_refinement
;
SHELXL97 (Sheldrick, 2008)
;
_computing_molecular_graphics
;
<i>OLEX2</i> (Dolomanov <i>et al.</i>,  2009)
;
_computing_publication_material
;
<i>OLEX2</i> (Dolomanov <i>et al.</i>,  2009)
;
loop_
    _atom_site_type_symbol
    _atom_site_label
    _atom_site_fract_x
    _atom_site_fract_y
    _atom_site_fract_z
    _atom_site_U_iso_or_equiv
    _atom_site_adp_type
    _atom_site_calc_flag
    _atom_site_occupancy
    _atom_site_disorder_assembly
    _atom_site_disorder_group
    O O1 0.17442(15) 0.78060(11) 0.58471(8) 0.0395(4) Uani d 1 . .
    O O2 0.21577(18) 0.61007(12) 0.58250(9) 0.0521(4) Uani d 1 . .
    O O3 0.19484(17) 0.72434(11) 0.25829(9) 0.0442(4) Uani d 1 . .
    H H3A 0.184(3) 0.724(2) 0.1982(8) 0.066 Uiso d 1 . .
    O O4 0.1592(2) 0.55393(12) 0.24156(11) 0.0731(6) Uani d 1 . .
    N N1 0.88917(17) 0.64452(13) 1.00719(12) 0.0382(4) Uani d 1 . .
    H H1 0.9809(11) 0.6526(17) 1.0259(15) 0.046 Uiso d 1 . .
    N N2 0.3185(3) 0.5163(2) 0.74864(18) 0.0303(7) Uani d 0.630(3) A 1
    H H2 0.281(3) 0.551(2) 0.6962(14) 0.036 Uiso d 0.630(3) A 1
    C C11 0.3410(4) 0.4055(3) 0.7190(2) 0.0443(4) Uani d 0.630(3) A 1
    H H11 0.3829 0.3640 0.7775 0.053 Uiso calc 0.630(3) A 1
    C C12 0.2020(4) 0.3543(3) 0.6666(3) 0.0443(4) Uani d 0.630(3) A 1
    H H12A 0.2210 0.2905 0.6359 0.066 Uiso calc 0.630(3) A 1
    H H12B 0.1459 0.4027 0.6191 0.066 Uiso calc 0.630(3) A 1
    H H12C 0.1490 0.3365 0.7110 0.066 Uiso calc 0.630(3) A 1
    C C13 0.4553(5) 0.4179(4) 0.6694(3) 0.0443(4) Uani d 0.630(3) A 1
    H H13A 0.5401 0.4493 0.7127 0.066 Uiso calc 0.630(3) A 1
    H H13B 0.4200 0.4631 0.6143 0.066 Uiso calc 0.630(3) A 1
    H H13C 0.4794 0.3491 0.6493 0.066 Uiso calc 0.630(3) A 1
    C C14 0.2176(6) 0.5221(4) 0.8107(4) 0.0443(4) Uani d 0.630(3) A 1
    H H14A 0.2112 0.5946 0.8304 0.066 Uiso calc 0.630(3) A 1
    H H14B 0.2545 0.4779 0.8664 0.066 Uiso calc 0.630(3) A 1
    H H14C 0.1232 0.4974 0.7749 0.066 Uiso calc 0.630(3) A 1
    N N2A 0.3757(5) 0.4914(4) 0.7207(3) 0.0342(11) Uani d 0.370(3) A 2
    H H2A 0.336(6) 0.533(4) 0.674(3) 0.041 Uiso d 0.370(3) A 2
    C C11A 0.2757(6) 0.4302(5) 0.7616(4) 0.0443(4) Uani d 0.370(3) A 2
    H H11A 0.3302 0.3822 0.8124 0.053 Uiso calc 0.370(3) A 2
    C C12A 0.1685(8) 0.3698(6) 0.6867(5) 0.0443(4) Uani d 0.370(3) A 2
    H H12D 0.2131 0.3066 0.6710 0.066 Uiso calc 0.370(3) A 2
    H H12E 0.1341 0.4134 0.6305 0.066 Uiso calc 0.370(3) A 2
    H H12F 0.0887 0.3500 0.7099 0.066 Uiso calc 0.370(3) A 2
    C C13A 0.4250(8) 0.4028(6) 0.6507(5) 0.0443(4) Uani d 0.370(3) A 2
    H H13D 0.5166 0.4234 0.6426 0.066 Uiso calc 0.370(3) A 2
    H H13E 0.3532 0.4006 0.5892 0.066 Uiso calc 0.370(3) A 2
    H H13F 0.4336 0.3335 0.6800 0.066 Uiso calc 0.370(3) A 2
    C C14A 0.1952(10) 0.5037(7) 0.7980(7) 0.0443(4) Uani d 0.370(3) A 2
    H H14D 0.1334 0.4659 0.8279 0.066 Uiso calc 0.370(3) A 2
    H H14E 0.1373 0.5467 0.7465 0.066 Uiso calc 0.370(3) A 2
    H H14F 0.2601 0.5487 0.8445 0.066 Uiso calc 0.370(3) A 2
    C C1 0.8135(2) 0.57049(15) 0.94651(13) 0.0380(5) Uani d 1 . .
    H H1A 0.8536 0.5193 0.9156 0.046 Uiso calc 1 . .
    C C2 0.7970(2) 0.70501(14) 1.03799(13) 0.0333(4) Uani d 1 . .
    C C3 0.8232(2) 0.78851(15) 1.10072(14) 0.0411(5) Uani d 1 . .
    H H3 0.9169 0.8130 1.1293 0.049 Uiso calc 1 . .
    C C4 0.7083(2) 0.83418(16) 1.11972(16) 0.0475(5) Uani d 1 . .
    H H4 0.7230 0.8911 1.1625 0.057 Uiso calc 1 . .
    C C5 0.5702(2) 0.79874(17) 1.07743(16) 0.0468(5) Uani d 1 . .
    H H5 0.4929 0.8323 1.0916 0.056 Uiso calc 1 . .
    C C6 0.5444(2) 0.71618(15) 1.01564(14) 0.0392(5) Uani d 1 . .
    H H6 0.4501 0.6926 0.9874 0.047 Uiso calc 1 . .
    C C7 0.6584(2) 0.66727(14) 0.99481(12) 0.0317(4) Uani d 1 . .
    C C8 0.6725(2) 0.58089(14) 0.93698(12) 0.0343(4) Uani d 1 . .
    C C9 0.5561(2) 0.51227(15) 0.87944(13) 0.0410(5) Uani d 1 . .
    H H9A 0.4972 0.4877 0.9190 0.049 Uiso calc 1 . .
    H H9B 0.5982 0.4502 0.8581 0.049 Uiso calc 1 . .
    C C10 0.4622(2) 0.56961(15) 0.79425(13) 0.0413(5) Uani d 1 . .
    H H10A 0.5141 0.5759 0.7466 0.050 Uiso calc 0.630(3) A 1
    H H10B 0.4446 0.6412 0.8135 0.050 Uiso calc 0.630(3) A 1
    H H10C 0.5221 0.6129 0.7657 0.050 Uiso calc 0.370(3) A 2
    H H10D 0.3967 0.6167 0.8143 0.050 Uiso calc 0.370(3) A 2
    C C15 0.19062(19) 0.69693(15) 0.54455(12) 0.0311(4) Uani d 1 . .
    C C16 0.17850(19) 0.70575(15) 0.44231(12) 0.0314(4) Uani d 1 . .
    H H16 0.1595 0.7725 0.4133 0.038 Uiso calc 1 . .
    C C17 0.1928(2) 0.62619(16) 0.39115(13) 0.0379(5) Uani d 1 . .
    H H17 0.2124 0.5600 0.4212 0.045 Uiso calc 1 . .
    C C18 0.1807(2) 0.63118(15) 0.28967(13) 0.0366(5) Uani d 1 . .
loop_
    _atom_site_aniso_label
    _atom_site_aniso_U_11
    _atom_site_aniso_U_22
    _atom_site_aniso_U_33
    _atom_site_aniso_U_12
    _atom_site_aniso_U_13
    _atom_site_aniso_U_23
    O1 0.0506(8) 0.0474(8) 0.0207(6) 0.0070(6) 0.0106(6) -0.0012(6)
    O2 0.0820(12) 0.0477(9) 0.0241(7) 0.0098(8) 0.0117(7) 0.0083(6)
    O3 0.0714(10) 0.0420(8) 0.0197(7) -0.0031(7) 0.0143(7) -0.0007(6)
    O4 0.1495(19) 0.0411(9) 0.0324(8) -0.0018(10) 0.0323(10) -0.0061(7)
    N1 0.0326(9) 0.0421(9) 0.0379(9) -0.0025(7) 0.0068(7) -0.0066(7)
    N2 0.0357(16) 0.0298(14) 0.0220(14) -0.0031(12) 0.0034(12) -0.0004(11)
    C11 0.0445(12) 0.0460(10) 0.0386(10) -0.0045(7) 0.0064(7) -0.0135(8)
    C12 0.0445(12) 0.0460(10) 0.0386(10) -0.0045(7) 0.0064(7) -0.0135(8)
    C13 0.0445(12) 0.0460(10) 0.0386(10) -0.0045(7) 0.0064(7) -0.0135(8)
    C14 0.0445(12) 0.0460(10) 0.0386(10) -0.0045(7) 0.0064(7) -0.0135(8)
    N2A 0.040(3) 0.033(3) 0.025(2) -0.002(2) 0.002(2) 0.000(2)
    C11A 0.0445(12) 0.0460(10) 0.0386(10) -0.0045(7) 0.0064(7) -0.0135(8)
    C12A 0.0445(12) 0.0460(10) 0.0386(10) -0.0045(7) 0.0064(7) -0.0135(8)
    C13A 0.0445(12) 0.0460(10) 0.0386(10) -0.0045(7) 0.0064(7) -0.0135(8)
    C14A 0.0445(12) 0.0460(10) 0.0386(10) -0.0045(7) 0.0064(7) -0.0135(8)
    C1 0.0453(12) 0.0365(10) 0.0305(10) 0.0001(9) 0.0084(9) -0.0056(8)
    C2 0.0369(10) 0.0314(9) 0.0296(9) -0.0035(8) 0.0066(8) -0.0005(7)
    C3 0.0431(11) 0.0376(11) 0.0385(11) -0.0104(9) 0.0055(9) -0.0081(9)
    C4 0.0602(14) 0.0360(11) 0.0467(12) -0.0029(10) 0.0159(11) -0.0117(9)
    C5 0.0477(13) 0.0433(12) 0.0514(13) 0.0043(10) 0.0175(10) -0.0052(10)
    C6 0.0346(10) 0.0393(11) 0.0409(11) -0.0028(8) 0.0069(9) 0.0015(9)
    C7 0.0360(10) 0.0288(9) 0.0264(9) -0.0031(7) 0.0029(8) 0.0020(7)
    C8 0.0419(11) 0.0313(9) 0.0252(9) -0.0041(8) 0.0025(8) -0.0006(7)
    C9 0.0505(12) 0.0342(10) 0.0288(10) -0.0102(9) -0.0033(9) 0.0004(8)
    C10 0.0500(12) 0.0360(10) 0.0291(10) -0.0150(9) -0.0025(9) 0.0034(8)
    C15 0.0283(9) 0.0436(11) 0.0201(9) 0.0028(8) 0.0049(7) 0.0025(8)
    C16 0.0340(10) 0.0384(10) 0.0208(9) 0.0026(8) 0.0063(7) 0.0036(7)
    C17 0.0505(12) 0.0392(10) 0.0237(9) 0.0066(9) 0.0104(8) 0.0038(8)
    C18 0.0478(12) 0.0392(11) 0.0232(9) 0.0067(9) 0.0108(8) -0.0008(8)
_geom_special_details
;
 All esds (except the esd in the dihedral angle between two l.s. planes)
 are estimated using the full covariance matrix.  The cell esds are taken
 into account individually in the estimation of esds in distances, angles
 and torsion angles; correlations between esds in cell parameters are only
 used when they are defined by crystal symmetry.  An approximate (isotropic)
 treatment of cell esds is used for estimating esds involving l.s. planes.
;
loop_
    _geom_bond_atom_site_label_1
    _geom_bond_atom_site_label_2
    _geom_bond_site_symmetry_2
    _geom_bond_distance
    _geom_bond_publ_flag
    O1 C15 . 1.258(2) ?
    O2 C15 . 1.238(2) ?
    O3 H3A . 0.869(10) ?
    O3 C18 . 1.302(2) ?
    O4 C18 . 1.202(2) ?
    N1 H1 . 0.870(10) ?
    N1 C1 . 1.369(2) ?
    N1 C2 . 1.369(3) ?
    N2 H2 . 0.880(10) ?
    N2 C11 . 1.518(4) ?
    N2 C14 . 1.543(7) ?
    N2 C10 . 1.540(3) ?
    C11 H11 . 1.0000 ?
    C11 C12 . 1.513(5) ?
    C11 C13 . 1.523(6) ?
    C12 H12A . 0.9800 ?
    C12 H12B . 0.9800 ?
    C12 H12C . 0.9800 ?
    C13 H13A . 0.9800 ?
    C13 H13B . 0.9800 ?
    C13 H13C . 0.9800 ?
    C14 H14A . 0.9800 ?
    C14 H14B . 0.9800 ?
    C14 H14C . 0.9800 ?
    N2A H2A . 0.876(10) ?
    N2A C11A . 1.518(6) ?
    N2A C13A . 1.702(10) ?
    N2A C10 . 1.543(4) ?
    C11A H11A . 1.0000 ?
    C11A C12A . 1.506(9) ?
    C11A C14A . 1.433(12) ?
    C12A H12D . 0.9800 ?
    C12A H12E . 0.9800 ?
    C12A H12F . 0.9800 ?
    C13A H13D . 0.9800 ?
    C13A H13E . 0.9800 ?
    C13A H13F . 0.9800 ?
    C14A H14D . 0.9800 ?
    C14A H14E . 0.9800 ?
    C14A H14F . 0.9800 ?
    C1 H1A . 0.9500 ?
    C1 C8 . 1.361(3) ?
    C2 C3 . 1.392(3) ?
    C2 C7 . 1.414(3) ?
    C3 H3 . 0.9500 ?
    C3 C4 . 1.375(3) ?
    C4 H4 . 0.9500 ?
    C4 C5 . 1.397(3) ?
    C5 H5 . 0.9500 ?
    C5 C6 . 1.374(3) ?
    C6 H6 . 0.9500 ?
    C6 C7 . 1.397(3) ?
    C7 C8 . 1.432(3) ?
    C8 C9 . 1.499(3) ?
    C9 H9A . 0.9900 ?
    C9 H9B . 0.9900 ?
    C9 C10 . 1.522(3) ?
    C10 H10A . 0.9900 ?
    C10 H10B . 0.9900 ?
    C10 H10C . 0.9900 ?
    C10 H10D . 0.9900 ?
    C15 C16 . 1.495(2) ?
    C16 H16 . 0.9500 ?
    C16 C17 . 1.303(3) ?
    C17 H17 . 0.9500 ?
    C17 C18 . 1.481(3) ?
loop_
    _geom_angle_atom_site_label_1
    _geom_angle_atom_site_label_2
    _geom_angle_atom_site_label_3
    _geom_angle_site_symmetry_1
    _geom_angle_site_symmetry_3
    _geom_angle
    _geom_angle_publ_flag
    C18 O3 H3A . . 111.8(17) ?
    C1 N1 H1 . . 127.4(15) ?
    C2 N1 H1 . . 123.6(15) ?
    C2 N1 C1 . . 108.93(16) ?
    C11 N2 H2 . . 106(2) ?
    C11 N2 C14 . . 113.1(3) ?
    C11 N2 C10 . . 110.3(3) ?
    C14 N2 H2 . . 109(2) ?
    C10 N2 H2 . . 105(2) ?
    C10 N2 C14 . . 112.6(2) ?
    N2 C11 H11 . . 107.5 ?
    N2 C11 C13 . . 103.6(3) ?
    C12 C11 N2 . . 111.5(3) ?
    C12 C11 H11 . . 107.5 ?
    C12 C11 C13 . . 118.8(3) ?
    C13 C11 H11 . . 107.5 ?
    C11 C12 H12A . . 109.5 ?
    C11 C12 H12B . . 109.5 ?
    C11 C12 H12C . . 109.5 ?
    H12A C12 H12B . . 109.5 ?
    H12A C12 H12C . . 109.5 ?
    H12B C12 H12C . . 109.5 ?
    C11 C13 H13A . . 109.5 ?
    C11 C13 H13B . . 109.5 ?
    C11 C13 H13C . . 109.5 ?
    H13A C13 H13B . . 109.5 ?
    H13A C13 H13C . . 109.5 ?
    H13B C13 H13C . . 109.5 ?
    N2 C14 H14A . . 109.5 ?
    N2 C14 H14B . . 109.5 ?
    N2 C14 H14C . . 109.5 ?
    H14A C14 H14B . . 109.5 ?
    H14A C14 H14C . . 109.5 ?
    H14B C14 H14C . . 109.5 ?
    C11A N2A H2A . . 116(4) ?
    C11A N2A C13A . . 103.7(4) ?
    C11A N2A C10 . . 109.8(4) ?
    C13A N2A H2A . . 94(4) ?
    C10 N2A H2A . . 101(4) ?
    C10 N2A C13A . . 131.9(5) ?
    N2A C11A H11A . . 110.5 ?
    C12A C11A N2A . . 111.4(5) ?
    C12A C11A H11A . . 110.5 ?
    C14A C11A N2A . . 107.9(6) ?
    C14A C11A H11A . . 110.5 ?
    C14A C11A C12A . . 105.7(5) ?
    C11A C12A H12D . . 109.5 ?
    C11A C12A H12E . . 109.5 ?
    C11A C12A H12F . . 109.5 ?
    H12D C12A H12E . . 109.5 ?
    H12D C12A H12F . . 109.5 ?
    H12E C12A H12F . . 109.5 ?
    N2A C13A H13D . . 109.5 ?
    N2A C13A H13E . . 109.5 ?
    N2A C13A H13F . . 109.5 ?
    H13D C13A H13E . . 109.5 ?
    H13D C13A H13F . . 109.5 ?
    H13E C13A H13F . . 109.5 ?
    C11A C14A H14D . . 109.5 ?
    C11A C14A H14E . . 109.5 ?
    C11A C14A H14F . . 109.5 ?
    H14D C14A H14E . . 109.5 ?
    H14D C14A H14F . . 109.5 ?
    H14E C14A H14F . . 109.5 ?
    N1 C1 H1A . . 124.9 ?
    C8 C1 N1 . . 110.14(17) ?
    C8 C1 H1A . . 124.9 ?
    N1 C2 C3 . . 130.27(18) ?
    N1 C2 C7 . . 107.58(16) ?
    C3 C2 C7 . . 122.15(18) ?
    C2 C3 H3 . . 121.3 ?
    C4 C3 C2 . . 117.45(19) ?
    C4 C3 H3 . . 121.3 ?
    C3 C4 H4 . . 119.3 ?
    C3 C4 C5 . . 121.44(19) ?
    C5 C4 H4 . . 119.3 ?
    C4 C5 H5 . . 119.4 ?
    C6 C5 C4 . . 121.1(2) ?
    C6 C5 H5 . . 119.4 ?
    C5 C6 H6 . . 120.4 ?
    C5 C6 C7 . . 119.22(19) ?
    C7 C6 H6 . . 120.4 ?
    C2 C7 C8 . . 106.62(17) ?
    C6 C7 C2 . . 118.61(17) ?
    C6 C7 C8 . . 134.76(18) ?
    C1 C8 C7 . . 106.73(16) ?
    C1 C8 C9 . . 126.19(18) ?
    C7 C8 C9 . . 127.05(18) ?
    C8 C9 H9A . . 109.3 ?
    C8 C9 H9B . . 109.3 ?
    C8 C9 C10 . . 111.81(16) ?
    H9A C9 H9B . . 107.9 ?
    C10 C9 H9A . . 109.3 ?
    C10 C9 H9B . . 109.3 ?
    N2 C10 H10A . . 108.7 ?
    N2 C10 H10B . . 108.7 ?
    N2A C10 H10C . . 109.5 ?
    N2A C10 H10D . . 109.5 ?
    C9 C10 N2 . . 114.26(17) ?
    C9 C10 N2A . . 110.7(2) ?
    C9 C10 H10A . . 108.7 ?
    C9 C10 H10B . . 108.7 ?
    C9 C10 H10C . . 109.5 ?
    C9 C10 H10D . . 109.5 ?
    H10A C10 H10B . . 107.6 ?
    H10C C10 H10D . . 108.1 ?
    O1 C15 C16 . . 115.80(16) ?
    O2 C15 O1 . . 125.66(16) ?
    O2 C15 C16 . . 118.53(17) ?
    C15 C16 H16 . . 118.5 ?
    C17 C16 C15 . . 123.04(17) ?
    C17 C16 H16 . . 118.5 ?
    C16 C17 H17 . . 117.6 ?
    C16 C17 C18 . . 124.86(18) ?
    C18 C17 H17 . . 117.6 ?
    O3 C18 C17 . . 114.82(16) ?
    O4 C18 O3 . . 123.88(17) ?
    O4 C18 C17 . . 121.30(18) ?
loop_
    _geom_torsion_atom_site_label_1
    _geom_torsion_atom_site_label_2
    _geom_torsion_atom_site_label_3
    _geom_torsion_atom_site_label_4
    _geom_torsion_site_symmetry_1
    _geom_torsion_site_symmetry_2
    _geom_torsion_site_symmetry_3
    _geom_torsion_site_symmetry_4
    _geom_torsion
    _geom_torsion_publ_flag
    O1 C15 C16 C17 . . . . 179.92(19) ?
    O2 C15 C16 C17 . . . . 0.2(3) ?
    N1 C1 C8 C7 . . . . 0.4(2) ?
    N1 C1 C8 C9 . . . . -177.70(17) ?
    N1 C2 C3 C4 . . . . -179.1(2) ?
    N1 C2 C7 C6 . . . . 179.60(16) ?
    N1 C2 C7 C8 . . . . 0.2(2) ?
    C11 N2 C10 C9 . . . . -57.8(3) ?
    C14 N2 C11 C12 . . . . 57.6(4) ?
    C14 N2 C11 C13 . . . . -173.6(3) ?
    C14 N2 C10 C9 . . . . 69.7(3) ?
    C11A N2A C10 C9 . . . . 63.3(5) ?
    C13A N2A C11A C12A . . . . -47.0(6) ?
    C13A N2A C11A C14A . . . . -162.6(6) ?
    C13A N2A C10 C9 . . . . -68.0(6) ?
    C1 N1 C2 C3 . . . . 179.1(2) ?
    C1 N1 C2 C7 . . . . 0.0(2) ?
    C1 C8 C9 C10 . . . . -111.0(2) ?
    C2 N1 C1 C8 . . . . -0.2(2) ?
    C2 C3 C4 C5 . . . . -0.3(3) ?
    C2 C7 C8 C1 . . . . -0.4(2) ?
    C2 C7 C8 C9 . . . . 177.68(18) ?
    C3 C2 C7 C6 . . . . 0.4(3) ?
    C3 C2 C7 C8 . . . . -178.93(18) ?
    C3 C4 C5 C6 . . . . 0.5(3) ?
    C4 C5 C6 C7 . . . . -0.2(3) ?
    C5 C6 C7 C2 . . . . -0.3(3) ?
    C5 C6 C7 C8 . . . . 178.9(2) ?
    C6 C7 C8 C1 . . . . -179.6(2) ?
    C6 C7 C8 C9 . . . . -1.5(3) ?
    C7 C2 C3 C4 . . . . -0.1(3) ?
    C7 C8 C9 C10 . . . . 71.3(3) ?
    C8 C9 C10 N2 . . . . -163.3(2) ?
    C8 C9 C10 N2A . . . . 162.0(3) ?
    C10 N2 C11 C12 . . . . -175.2(3) ?
    C10 N2 C11 C13 . . . . -46.4(3) ?
    C10 N2A C11A C12A . . . . 168.1(4) ?
    C10 N2A C11A C14A . . . . 52.4(6) ?
    C15 C16 C17 C18 . . . . 179.57(18) ?
    C16 C17 C18 O3 . . . . 18.9(3) ?
    C16 C17 C18 O4 . . . . -160.9(2) ?
loop_
    _geom_hbond_atom_site_label_D
    _geom_hbond_atom_site_label_H
    _geom_hbond_atom_site_label_A
    _geom_hbond_site_symmetry_A
    _geom_hbond_distance_DH
    _geom_hbond_distance_HA
    _geom_hbond_distance_DA
    _geom_hbond_angle_DHA
    O3 H3A O1 4_575 0.869(10) 1.664(10) 2.5316(18) 176(3)
    N1 H1 O1 4_676 0.870(10) 2.040(12) 2.874(2) 160(2)
    N2 H2 O2 . 0.880(10) 1.792(12) 2.667(3) 173(3)
    N2A H2A O2 . 0.876(10) 1.810(18) 2.670(5) 167(6)
_shelx_space_group_comment
;
The symmetry employed for this shelxl refinement is uniquely defined
by the following loop, which should always be used as a source of
symmetry information in preference to the above space-group names.
They are only intended as comments.
;
_shelx_estimated_absorpt_T_min     0.983
_shelx_estimated_absorpt_T_max     0.996
_shelx_hkl_file
;
   2   0   0 6445.16  188.38
  -2   0   0 6666.93  188.38
  -2   0   0 5739.83  188.28
   3   0   0 9004.30  282.17
   3   0   0 9821.72  282.47
  -3   0   0 8846.31  282.17
  -3   0   0 9331.57  282.17
  -3   0   0 9502.05  282.17
   3   0   0 9999.00  282.17
  -4   0   0   40.30    4.10
   4   0   0   45.60    4.10
  -4   0   0   44.70    4.20
   4   0   0   40.70    4.20
  -4   0   0   44.90    4.10
   4   0   0   46.80    4.10
  -5   0   0 2249.47   66.49
   5   0   0 2119.89   66.39
  -5   0   0 2119.19   66.19
   5   0   0 2180.68   66.19
  -5   0   0 2155.88   66.39
   5   0   0 2173.48   66.39
   6   0   0 1445.96   44.60
   6   0   0 1407.96   45.20
   6   0   0 1423.26   44.40
  -6   0   0 1364.26   44.40
  -6   0   0 1454.75   44.70
  -6   0   0 1406.06   44.20
   7   0   0   51.49    5.90
  -7   0   0   63.39    6.00
  -7   0   0   62.99    5.90
   7   0   0   68.49    6.50
   7   0   0   60.29    5.70
  -7   0   0   62.69    5.60
  -8   0   0 1337.37   42.30
   8   0   0 1334.67   42.00
  -8   0   0 1315.17   42.40
  -8   0   0 1290.47   42.00
   8   0   0 1312.07   42.40
   8   0   0 1299.77   42.30
  -9   0   0   77.59    6.60
   9   0   0   81.19    7.70
  -9   0   0   63.09    7.80
   9   0   0   76.49    7.10
   9   0   0   82.39    8.30
  -9   0   0   81.39    7.20
  10   0   0   25.60    5.40
  10   0   0   33.70    8.10
 -10   0   0   23.00    4.40
 -10   0   0   24.10    5.20
  10   0   0   24.40    5.20
 -11   0   0  161.08   10.80
 -11   0   0  167.98   10.10
  11   0   0  171.18   11.40
  -2  -1   0 3502.35  106.19
  -2  -1   0 3640.74  106.29
   2  -1   0 3751.52  106.39
  -2  -1   0 3129.09  105.99
   2  -1   0 3715.23  106.29
  -2   1   0 3385.56  106.29
  -2   1   0 3671.73  106.49
   2   1   0 3501.05  106.29
   2   1   0 3569.94  106.29
   2   1   0 3361.46  105.99
  -2   1   0 3662.53  106.29
   3  -1   0 1336.97   41.30
   3  -1   0 1374.76   41.30
  -3  -1   0 1294.57   41.20
   3  -1   0 1351.26   41.30
  -3  -1   0 1299.37   41.00
  -3  -1   0 1378.06   41.30
  -3   1   0 1370.46   41.40
   3   1   0 1404.16   41.30
   3   1   0 1331.97   41.20
  -3   1   0 1349.66   41.30
   3   1   0 1325.67   41.00
  -3   1   0 1346.47   41.30
   4  -1   0 1515.25   46.30
   4  -1   0 1518.85   46.30
  -4  -1   0 1487.55   46.30
   4  -1   0 1505.25   46.30
  -4  -1   0 1496.25   46.00
  -4  -1   0 1492.65   46.20
  -4   1   0 1480.55   46.30
   4   1   0 1479.55   46.20
   4   1   0 1555.84   46.30
  -4   1   0 1531.75   46.30
  -4   1   0 1444.06   46.20
   4   1   0 1518.75   46.00
   5  -1   0  129.09    6.70
  -5  -1   0  134.49    6.50
  -5  -1   0  125.69    6.00
   5  -1   0  133.79    6.70
  -5  -1   0  138.19    6.60
   5  -1   0  137.59    6.50
  -5   1   0  129.09    6.70
  -5   1   0  132.49    6.70
   5   1   0  150.58    6.80
   5   1   0  123.39    6.50
   5   1   0  134.39    6.20
  -5   1   0  133.29    6.70
   6  -1   0  505.55   18.00
  -6  -1   0  514.65   17.60
   6  -1   0  549.65   18.10
  -6  -1   0  528.05   18.00
  -6  -1   0  531.15   18.10
   6  -1   0  535.35   18.10
  -6   1   0  503.45   18.00
   6   1   0  557.84   17.80
  -6   1   0  501.75   18.20
  -6   1   0  545.35   18.10
   6   1   0  529.75   18.40
   6   1   0  508.05   18.00
  -7  -1   0   65.29    5.80
  -7  -1   0   58.29    5.40
   7  -1   0   65.09    5.60
  -7  -1   0   57.99    5.50
   7  -1   0   58.89    5.60
   7  -1   0   68.99    5.80
  -7   1   0   53.29    5.60
   7   1   0   62.29    5.60
   7   1   0   51.99    5.60
  -7   1   0   58.69    5.50
   7   1   0   64.19    6.00
  -7   1   0   55.79    5.80
  -8  -1   0   43.90    5.20
  -8  -1   0   39.60    4.90
   8  -1   0   56.19    6.90
  -8  -1   0   41.60    5.10
   8  -1   0   62.59    6.80
   8  -1   0   48.80    6.00
  -8   1   0   46.40    6.00
   8   1   0   56.29    6.60
  -8   1   0   54.89    5.80
  -8   1   0   52.39    5.40
   8   1   0   54.69    6.20
   8   1   0   46.50    5.30
  -9  -1   0   17.30    3.90
   9  -1   0   21.30    4.60
  -9  -1   0   24.00    4.80
   9  -1   0   25.70    5.20
  -9  -1   0   18.20    4.40
   9  -1   0   19.90    4.50
   9   1   0   19.30    4.60
   9   1   0   23.30    4.90
   9   1   0   19.60    4.30
  -9   1   0   18.50    4.80
  -9   1   0   13.10    4.00
  -9   1   0   17.60    4.40
  10  -1   0   49.20    6.00
 -10  -1   0   61.79    6.50
  10  -1   0   38.70    6.40
 -10  -1   0   40.10    5.10
  10   1   0   63.29    7.90
 -10   1   0   37.60    6.00
  10   1   0   36.60    5.50
 -10   1   0   43.50    5.80
  10   1   0   30.40    6.50
  11  -1   0    1.80    4.80
 -11  -1   0   -8.50    4.20
 -11  -1   0   -2.90    4.60
  11   1   0   11.40    5.30
 -11   1   0    5.00    4.20
   0  -2   0  427.06   13.10
   0  -2   0  374.06   13.10
   0  -2   0  388.36   12.80
   0   2   0  471.15   13.50
   0   2   0  425.76   12.80
   0   2   0  416.66   13.10
   0   2   0  440.06   13.00
   0   2   0  429.76   12.80
   1  -2   0 1209.08   36.80
   1  -2   0 1268.77   37.00
   1  -2   0 1289.77   37.00
  -1  -2   0 1107.79   36.90
  -1  -2   0 1206.68   36.80
   1  -2   0 1263.87   36.90
  -1  -2   0 1252.87   36.70
   1   2   0 1220.18   36.70
  -1   2   0 1254.37   36.80
  -1   2   0 1196.98   36.80
  -1   2   0 1249.38   36.90
  -1   2   0 1220.48   36.90
   1   2   0 1230.48   37.10
   1   2   0 1210.78   36.80
   1   2   0 1066.59   36.40
   1   2   0 1227.48   36.70
  -2  -2   0  600.34   17.90
  -2  -2   0  554.14   17.50
  -2  -2   0  589.64   17.90
   2  -2   0  560.74   17.90
  -2  -2   0  560.64   17.80
   2  -2   0  590.24   18.20
   2  -2   0  580.64   18.00
   2   2   0  549.35   17.50
   2   2   0  570.84   17.80
   2   2   0  561.14   17.90
  -2   2   0  584.04   18.00
   2   2   0  569.74   18.30
  -2   2   0  587.84   18.00
  -2   2   0  568.24   18.20
   3  -2   0 1491.45   45.70
  -3  -2   0 1396.56   45.30
  -3  -2   0 1489.45   45.40
   3  -2   0 1536.35   45.80
  -3  -2   0 1479.85   45.60
   3  -2   0 1505.55   45.70
  -3  -2   0 1539.55   45.70
  -3   2   0 1561.84   45.70
  -3   2   0 1460.05   45.60
   3   2   0 1495.15   45.60
   3   2   0 1483.35   45.20
  -3   2   0 1510.65   45.80
   3   2   0 1461.75   45.60
   4  -2   0    2.50    2.30
   4  -2   0    4.30    2.30
  -4  -2   0    5.00    1.80
  -4  -2   0    3.10    1.80
  -4  -2   0    5.50    2.40
   4  -2   0    4.70    2.50
  -4  -2   0    4.90    2.30
   4   2   0    3.30    2.40
  -4   2   0    3.10    2.40
   4   2   0    3.90    1.80
   4   2   0    4.40    2.40
  -4   2   0    1.00    2.30
  -4   2   0    2.80    2.40
  -5  -2   0  658.43   20.90
  -5  -2   0  626.04   20.70
   5  -2   0  624.24   20.70
  -5  -2   0  615.04   20.40
  -5  -2   0  606.54   20.20
   5  -2   0  602.04   20.70
   5  -2   0  662.93   21.00
   5   2   0  600.84   20.60
  -5   2   0  615.34   20.80
   5   2   0  646.14   20.30
  -5   2   0  630.94   20.80
  -5   2   0  652.23   20.80
   5   2   0  653.13   20.80
  -6  -2   0  100.79    6.20
   6  -2   0   92.89    6.50
   6  -2   0   92.09    5.90
  -6  -2   0   94.09    5.60
   6  -2   0   88.99    6.00
  -6  -2   0   94.89    6.00
  -6  -2   0   94.19    5.40
  -6   2   0   98.39    6.10
   6   2   0   99.49    5.50
   6   2   0   84.69    5.80
  -6   2   0   96.49    6.20
   6   2   0   93.39    6.30
  -7  -2   0    2.40    2.50
   7  -2   0    4.80    3.20
   7  -2   0    5.60    3.30
  -7  -2   0    6.20    3.20
  -7  -2   0    1.90    3.20
  -7  -2   0    4.80    2.50
   7  -2   0    5.10    3.40
  -7   2   0    6.40    3.30
   7   2   0    6.20    3.20
  -7   2   0    2.60    3.20
   7   2   0    5.40    3.40
  -7   2   0    9.00    3.50
   7   2   0    3.90    3.50
  -8  -2   0  125.69    7.00
  -8  -2   0  120.39    7.70
  -8  -2   0  109.09    7.40
   8  -2   0  115.59    8.10
  -8  -2   0  124.49    8.40
   8  -2   0  119.89    8.20
   8  -2   0  110.59    8.00
   8   2   0  130.69    7.40
  -8   2   0  117.49    8.00
   8   2   0  120.89    8.50
   8   2   0  105.19    7.60
  -8   2   0  129.79    8.30
  -8   2   0  110.09    8.00
  -9  -2   0   29.20    5.10
  -9  -2   0   30.30    4.30
   9  -2   0   32.60    5.50
   9  -2   0   26.80    5.10
  -9  -2   0   31.70    4.90
   9  -2   0   27.90    4.90
  -9  -2   0   24.50    3.80
   9   2   0   25.80    6.20
  -9   2   0   30.00    5.50
   9   2   0   27.50    5.30
   9   2   0   29.90    4.50
  -9   2   0   24.00    4.80
  -9   2   0   31.80    5.00
  10  -2   0    9.20    4.60
 -10  -2   0   17.20    4.90
 -10  -2   0   14.20    3.90
 -10  -2   0    5.90    4.10
  10   2   0    9.20    5.60
  10   2   0   19.40    5.10
 -10   2   0   13.60    5.80
  10   2   0   17.90    4.90
 -10   2   0   12.30    4.40
 -11  -2   0   37.40    5.90
 -11  -2   0   32.30    5.20
  11  -2   0   29.00    5.70
 -11  -2   0   28.60    5.00
  11   2   0   40.50    6.30
 -11   2   0   38.30    5.40
  11   2   0   37.20    6.40
   0  -3   0    1.20    1.20
   0  -3   0    1.90    1.00
   0  -3   0    0.10    1.70
   0  -3   0    0.60    2.30
   0   3   0    1.70    1.90
   0   3   0    1.60    1.00
   0   3   0    1.80    1.10
   0   3   0    2.20    1.00
   0   3   0    0.70    2.10
   1  -3   0  270.57    9.00
   1  -3   0  267.87    9.30
  -1  -3   0  259.17    9.20
   1  -3   0  248.18    8.90
  -1  -3   0  265.77    8.90
  -1  -3   0  272.37    8.50
   1  -3   0  274.77    8.60
  -1  -3   0  281.27    8.60
   1   3   0  268.07    9.20
  -1   3   0  268.37    8.60
  -1   3   0  266.87    8.90
   1   3   0  271.87    9.00
  -1   3   0  248.68    8.60
  -1   3   0  254.47    9.40
   1   3   0  277.07    8.60
  -2  -3   0    4.60    1.60
  -2  -3   0    4.90    1.40
   2  -3   0    4.90    1.80
  -2  -3   0    4.80    1.50
   2  -3   0    5.70    1.60
   2  -3   0    5.50    1.90
   2  -3   0    5.50    1.60
  -2   3   0    5.50    1.60
  -2   3   0    5.50    1.60
   2   3   0    6.60    1.50
   2   3   0    5.50    1.60
   2   3   0    4.90    1.50
  -2   3   0    5.10    2.00
   2   3   0    3.70    2.50
   2   3   0    4.60    0.80
  -3  -3   0    2.10    1.50
   3  -3   0    1.90    2.00
  -3  -3   0   -1.40    1.60
   3  -3   0    1.60    2.20
   3  -3   0   -0.70    1.80
   3  -3   0    1.20    1.90
  -3  -3   0    0.30    1.20
   3   3   0    0.40    1.90
   3   3   0    2.50    1.20
  -3   3   0   -1.40    1.80
   3   3   0    0.70    1.80
  -3   3   0    2.40    2.20
   3   3   0    1.40    1.80
  -4  -3   0  195.38    7.80
   4  -3   0  195.78    7.80
   4  -3   0  193.58    8.10
   4  -3   0  194.68    7.90
  -4  -3   0  201.98    7.80
  -4  -3   0  193.88    7.00
   4   3   0  206.18    7.80
   4   3   0  186.98    7.80
   4   3   0  196.78    7.00
  -4   3   0  196.18    7.90
  -4   3   0  189.78    8.10
  -4   3   0  197.18    7.90
  -5  -3   0  451.45   15.30
   5  -3   0  425.76   15.60
  -5  -3   0  461.25   15.30
  -5  -3   0  446.76   14.90
   5  -3   0  418.16   15.40
   5  -3   0  435.16   15.30
  -5  -3   0  437.96   14.60
  -5   3   0  459.15   15.50
  -5   3   0  441.96   15.40
   5   3   0  464.55   14.60
   5   3   0  434.86   15.20
  -5   3   0  436.36   15.60
   5   3   0  467.35   15.40
  -6  -3   0    3.70    2.20
   6  -3   0    5.10    2.70
   6  -3   0    5.40    3.40
  -6  -3   0    7.90    2.70
  -6  -3   0    5.00    2.10
  -6  -3   0    5.00    2.80
   6  -3   0    1.60    2.80
  -6   3   0    4.10    2.80
   6   3   0    7.00    2.30
   6   3   0    2.50    3.10
   6   3   0    5.60    2.90
  -6   3   0    8.10    3.00
  -6   3   0    4.20    2.90
  -7  -3   0   27.10    3.90
  -7  -3   0   19.70    3.20
  -7  -3   0   21.60    3.00
   7  -3   0   20.40    4.20
  -7  -3   0   24.00    3.80
   7  -3   0   18.50    3.80
   7  -3   0   22.90    4.10
   7   3   0   24.40    4.00
   7   3   0   24.90    3.30
   7   3   0   22.30    3.90
  -7   3   0   16.90    4.30
  -7   3   0   20.20    4.10
  -7   3   0   18.40    3.80
  -8  -3   0   13.00    4.10
  -8  -3   0   10.80    3.90
   8  -3   0    6.40    3.80
  -8  -3   0   11.80    3.00
  -8  -3   0   12.50    4.00
   8  -3   0   10.30    4.10
   8  -3   0   11.90    4.20
  -8   3   0   14.70    4.20
   8   3   0    6.60    4.40
  -8   3   0   12.30    3.90
   8   3   0   11.10    4.10
   8   3   0   16.30    3.40
  -8   3   0    7.80    4.00
   9  -3   0    6.00    4.40
  -9  -3   0    6.00    4.20
  -9  -3   0   16.70    4.40
   9  -3   0   18.90    4.80
   9  -3   0    4.80    4.60
  -9  -3   0   16.50    3.30
  -9  -3   0    1.10    4.30
   9   3   0   20.00    5.10
   9   3   0   13.70    4.60
  -9   3   0   18.50    4.70
  -9   3   0   11.80    4.20
   9   3   0    9.40    3.80
  10  -3   0    1.10    7.40
 -10  -3   0    3.40    3.30
 -10  -3   0    3.00    3.60
 -10  -3   0    2.80    4.20
 -10   3   0    7.90    4.40
  10   3   0   -0.80    4.50
  10   3   0   -0.40    5.90
  10   3   0    2.40    4.20
 -10   3   0   -0.40    5.50
 -11  -3   0   -4.80    4.10
 -11  -3   0    1.90    4.40
 -11  -3   0    5.60    3.70
  11  -3   0    1.30    4.60
  11   3   0    4.90    4.90
 -11   3   0   -0.30    4.20
 -11   3   0   -6.30    4.40
  11   3   0    4.30    6.10
   0  -4   0    2.80    2.00
   0  -4   0    1.80    1.70
   0  -4   0    2.70    1.00
   0  -4   0    2.00    1.20
   0   4   0    1.70    1.10
   0   4   0    1.40    2.00
   0   4   0    2.00    1.00
   0   4   0    3.10    1.00
   0   4   0    3.00    1.80
   1  -4   0   75.29    3.20
  -1  -4   0   78.49    4.00
   1  -4   0   73.59    3.80
  -1  -4   0   68.99    4.30
   1  -4   0   74.59    3.90
   1  -4   0   72.99    3.30
  -1  -4   0   75.99    3.10
  -1   4   0   70.99    3.30
  -1   4   0   74.69    3.30
   1   4   0   83.09    4.00
   1   4   0   69.49    4.30
  -1   4   0   71.89    4.00
  -1   4   0   74.59    4.50
   1   4   0   74.89    3.20
   1   4   0   75.79    2.80
   1   4   0   75.79    3.20
  -1   4   0   78.39    3.90
   2  -4   0   69.69    3.90
  -2  -4   0   63.99    3.70
  -2  -4   0   66.09    3.40
   2  -4   0   66.79    3.50
  -2  -4   0   66.29    3.40
   2  -4   0   63.19    3.60
   2  -4   0   70.59    4.30
  -2   4   0   65.19    4.00
   2   4   0   62.89    4.30
   2   4   0   63.29    2.30
  -2   4   0   69.59    4.70
   2   4   0   66.59    3.40
  -2   4   0   64.79    3.70
  -2   4   0   59.49    3.50
  -2   4   0   65.89    3.50
   2   4   0   64.99    3.80
   2   4   0   69.39    3.70
   3  -4   0  312.87   10.80
   3  -4   0  299.67   10.30
  -3  -4   0  301.37   10.20
  -3  -4   0  303.87   10.20
  -3  -4   0  287.77   10.20
   3  -4   0  296.77   10.50
   3  -4   0  267.67   10.80
   3   4   0  307.07    9.40
  -3   4   0  305.87   10.40
   3   4   0  283.77   10.90
  -3   4   0  303.57   10.90
   3   4   0  298.37   10.20
   3   4   0  308.97   11.10
   3   4   0  290.67   10.20
  -3   4   0  298.27   10.30
   4  -4   0    6.10    2.30
  -4  -4   0    5.80    1.80
  -4  -4   0    5.90    2.20
   4  -4   0    3.60    2.20
  -4  -4   0    8.30    2.20
   4  -4   0    8.50    2.50
   4  -4   0    2.30    2.50
   4   4   0    1.10    2.80
  -4   4   0    3.10    2.30
  -4   4   0    7.30    2.60
   4   4   0    3.60    2.20
   4   4   0    8.50    2.40
   4   4   0    3.80    1.40
   5  -4   0  137.19    6.80
  -5  -4   0  132.99    5.50
   5  -4   0  144.09    7.00
  -5  -4   0  135.29    6.50
  -5  -4   0  129.39    6.40
  -5  -4   0  137.29    6.20
   5  -4   0  137.89    6.70
   5   4   0  137.89    5.60
  -5   4   0  144.29    7.00
  -5   4   0  134.19    7.10
   5   4   0  138.89    6.60
   5   4   0  149.39    6.90
  -6  -4   0    9.50    2.90
  -6  -4   0    7.20    2.60
  -6  -4   0    8.10    2.30
   6  -4   0   10.10    3.20
   6  -4   0    7.10    2.80
   6  -4   0    9.10    3.00
  -6  -4   0    7.90    2.00
   6   4   0   10.70    3.20
  -6   4   0    8.40    3.20
   6   4   0    6.70    3.00
  -6   4   0    7.80    3.20
   6   4   0   10.60    2.40
  -7  -4   0   10.40    2.50
  -7  -4   0   12.40    2.80
  -7  -4   0   12.70    3.30
   7  -4   0    6.40    3.10
   7  -4   0   11.80    3.70
   7  -4   0    8.60    3.50
  -7  -4   0    8.70    3.40
   7   4   0   12.10    3.40
   7   4   0   13.70    3.90
   7   4   0   14.40    2.70
  -7   4   0    9.80    3.60
  -7   4   0    7.80    3.50
  -8  -4   0   25.90    5.70
  -8  -4   0   34.30    4.70
   8  -4   0   43.80    5.90
  -8  -4   0   40.20    4.80
   8  -4   0   27.10    4.50
   8  -4   0   22.80    4.70
   8   4   0   29.60    5.00
  -8   4   0   31.00    4.90
   8   4   0   28.00    3.70
   8   4   0   25.60    4.60
  -8   4   0   21.90    4.40
  -9  -4   0    7.60    3.10
   9  -4   0   -1.70    5.20
   9  -4   0    5.30    4.20
  -9  -4   0   10.80    3.00
  -9  -4   0   10.50    4.20
   9   4   0    7.70    3.60
  -9   4   0   14.20    4.50
  -9   4   0    9.40    4.50
  -9   4   0    6.60    4.10
   9   4   0    8.40    4.80
   9   4   0   10.00    4.40
  10  -4   0    5.80    6.90
 -10  -4   0   -3.10    4.20
 -10  -4   0   -0.20    3.40
 -10  -4   0    3.50    3.00
 -10   4   0   -2.00    4.30
  10   4   0    4.90    3.90
  10   4   0   11.20    5.10
 -10   4   0    6.10    5.70
 -10   4   0    0.40    4.00
  10   4   0    5.90    5.70
   0  -5   0    3.00    1.40
   0  -5   0    3.40    1.10
   0  -5   0    1.20    1.90
   0  -5   0    3.10    2.20
   0   5   0    4.00    2.10
   0   5   0    3.90    1.10
   0   5   0    4.80    2.20
   0   5   0    4.10    1.20
   1  -5   0  812.32   24.80
   1  -5   0  793.42   24.40
  -1  -5   0  782.72   24.30
   1  -5   0  801.92   24.30
  -1  -5   0  776.42   25.10
  -1  -5   0  812.72   25.00
   1  -5   0  782.22   24.80
  -1   5   0  792.82   24.80
  -1   5   0  817.02   24.40
   1   5   0  779.12   24.30
   1   5   0  781.62   24.10
  -1   5   0  789.12   25.30
  -1   5   0  771.02   24.30
   1   5   0  809.22   25.00
  -1   5   0  792.12   24.80
   1   5   0  784.72   25.00
   1   5   0  803.52   24.30
   2  -5   0  299.57   10.00
   2  -5   0  304.57   10.40
  -2  -5   0  305.97   10.50
  -2  -5   0  296.67    9.90
   2  -5   0  295.37   10.50
  -2  -5   0  293.87    9.90
   2  -5   0  303.87   10.00
   2   5   0  288.57    9.90
  -2   5   0  299.07   10.00
   2   5   0  278.17    9.10
   2   5   0  305.67   10.40
  -2   5   0  308.07   11.20
   2   5   0  312.27   10.90
   2   5   0  308.07   10.00
  -2   5   0  285.07   10.50
  -2   5   0  286.27   10.00
  -2   5   0  299.87   10.40
   3  -5   0    8.60    2.50
  -3  -5   0   13.70    2.10
   3  -5   0   10.90    2.40
  -3  -5   0   11.30    2.00
  -3  -5   0   10.90    1.90
   3  -5   0   12.90    2.20
   3  -5   0    8.00    2.50
  -3   5   0   12.20    2.30
   3   5   0    8.10    2.10
   3   5   0   11.80    2.20
   3   5   0   10.60    1.20
   3   5   0   11.10    3.10
  -3   5   0   10.10    3.00
  -3   5   0   10.90    2.70
  -3   5   0   11.90    2.20
  -4  -5   0   42.70    4.40
  -4  -5   0   51.99    3.80
   4  -5   0   49.40    4.20
   4  -5   0   45.40    4.20
  -4  -5   0   44.30    3.90
  -4   5   0   46.40    4.10
   4   5   0   45.20    2.50
   4   5   0   38.60    4.70
   4   5   0   45.40    4.10
   4   5   0   43.20    4.00
   4   5   0   47.10    4.00
  -4   5   0   51.89    5.20
  -4   5   0   46.70    4.40
  -5  -5   0  106.69    5.80
  -5  -5   0  106.29    4.60
   5  -5   0  110.09    5.90
   5  -5   0  109.19    6.40
   5  -5   0  111.89    6.00
   5  -5   0  108.39    6.20
  -5  -5   0  107.79    5.80
  -5  -5   0  109.69    5.50
  -5   5   0  107.99    6.60
  -5   5   0  114.89    6.30
  -5   5   0  107.59    5.80
   5   5   0  101.29    6.80
   5   5   0  110.09    6.00
   5   5   0  112.49    6.10
   5   5   0  115.59    4.90
   6  -5   0   35.80    4.70
  -6  -5   0   22.50    3.10
  -6  -5   0   29.60    4.10
  -6  -5   0   28.30    3.70
   6  -5   0   25.40    3.50
   6  -5   0   20.90    4.70
  -6  -5   0   36.40    4.60
   6  -5   0   25.10    3.80
   6   5   0   21.30    4.00
  -6   5   0   20.30    3.30
   6   5   0   40.40    5.20
   6   5   0   22.30    3.60
  -6   5   0   28.20    3.80
   6   5   0   30.90    3.40
  -6   5   0   21.00    3.90
   7  -5   0    2.20    3.40
  -7  -5   0    9.10    3.20
   7  -5   0    2.80    3.00
  -7  -5   0    7.10    3.10
  -7  -5   0    4.60    2.50
  -7  -5   0    6.00    2.20
   7  -5   0    4.80    3.30
   7  -5   0    7.70    3.50
   7   5   0    4.90    2.20
  -7   5   0    6.20    3.90
   7   5   0    2.20    3.30
  -7   5   0    2.80    3.40
  -7   5   0    3.40    3.10
   7   5   0    5.70    4.30
   7   5   0    3.40    3.60
  -8  -5   0    2.90    3.50
  -8  -5   0    4.90    3.30
  -8  -5   0    2.60    2.50
   8  -5   0    9.80    3.70
   8  -5   0    4.00    3.70
   8  -5   0    6.90    4.40
   8   5   0   -1.90    3.60
   8   5   0   10.30    4.30
  -8   5   0   -2.20    4.00
  -8   5   0   10.80    4.10
  -8   5   0    5.10    3.50
   8   5   0    4.90    2.80
   9  -5   0    6.60    4.40
  -9  -5   0    1.10    2.80
   9  -5   0    8.50    3.90
  -9  -5   0   -1.20    2.40
  -9  -5   0    0.20    3.50
   9   5   0    6.10    4.90
  -9   5   0    0.00    3.80
   9   5   0   -2.00    3.90
  -9   5   0    6.40    3.80
   9   5   0    2.70    3.60
  -9   5   0    0.20    4.70
 -10  -5   0    2.10    3.80
 -10  -5   0    4.30    3.30
  10  -5   0    8.40    4.70
 -10  -5   0    4.30    3.10
  10  -5   0    6.20    4.50
  10   5   0   15.30    5.10
  10   5   0    7.60    4.10
 -10   5   0    4.80    5.20
 -10   5   0   17.30    6.30
  10   5   0   16.80    5.90
 -10   5   0    5.10    4.30
   0  -6   0   10.00    1.40
   0  -6   0    8.30    2.40
   0  -6   0    9.00    2.50
   0  -6   0    9.70    1.70
   0   6   0    8.40    2.50
   0   6   0   10.50    1.40
   0   6   0    4.90    1.60
   0   6   0    8.00    1.40
   0   6   0    9.60    2.60
   1  -6   0   -1.30    1.80
  -1  -6   0   -0.30    1.20
   1  -6   0    0.00    2.20
   1  -6   0    1.40    1.30
  -1  -6   0   -1.40    2.50
  -1  -6   0    1.30    2.10
   1   6   0   -0.60    1.20
  -1   6   0   -0.50    2.20
   1   6   0   -0.40    2.60
  -1   6   0    2.10    2.50
   1   6   0    0.90    1.30
  -1   6   0   -1.40    1.30
  -1   6   0    3.10    1.90
  -1   6   0   -0.80    1.30
   1   6   0   -0.40    1.10
   1   6   0    1.50    2.00
  -2  -6   0    2.10    1.40
   2  -6   0    1.70    1.60
  -2  -6   0    3.40    1.80
   2  -6   0    3.00    2.20
   2  -6   0   -0.10    1.60
  -2  -6   0    2.80    1.90
   2  -6   0    1.80    2.10
  -2   6   0    1.00    1.70
  -2   6   0    5.50    2.20
   2   6   0    2.80    1.10
   2   6   0    2.70    1.60
  -2   6   0    1.90    2.60
  -2   6   0    2.20    1.60
   2   6   0    4.90    1.60
   2   6   0    1.20    2.60
   2   6   0    5.00    2.00
  -2   6   0    4.20    2.30
   3  -6   0  273.77   11.40
   3  -6   0  262.87    9.60
  -3  -6   0  264.87    9.10
   3  -6   0  256.97    9.30
  -3  -6   0  252.17    9.10
  -3  -6   0  259.67    9.40
   3  -6   0  243.28    9.90
  -3   6   0  262.37   10.20
   3   6   0  262.57    9.50
  -3   6   0  252.87    9.30
  -3   6   0  263.37    9.40
  -3   6   0  253.17   10.80
   3   6   0  264.67   10.20
   3   6   0  247.48    9.10
   3   6   0  272.07    9.30
   4  -6   0   29.00    3.70
   4  -6   0   24.20    3.20
   4  -6   0   19.70    3.10
   4  -6   0   22.60    2.70
  -4  -6   0   24.80    2.80
  -4  -6   0   22.60    2.70
  -4  -6   0   23.40    3.40
  -4   6   0   24.10    3.00
  -4   6   0   24.20    3.80
  -4   6   0   23.60    3.40
   4   6   0   27.80    3.70
   4   6   0   26.30    2.90
   4   6   0   24.20    1.50
   4   6   0   20.20    2.70
   4   6   0   29.50    3.70
  -4   6   0   24.70    2.90
  -5  -6   0   33.00    3.40
  -5  -6   0   35.00    4.20
   5  -6   0   26.60    3.80
   5  -6   0   37.70    4.30
   5  -6   0   36.00    4.30
  -5  -6   0   28.30    3.80
   5  -6   0   36.50    4.50
  -5   6   0   40.80    6.20
  -5   6   0   32.60    4.10
   5   6   0   35.10    4.20
   5   6   0   34.70    4.20
   5   6   0   35.90    3.60
   5   6   0   31.70    4.30
  -5   6   0   31.70    4.30
   5   6   0   35.20    2.40
  -5   6   0   36.10    4.20
   6  -6   0   28.30    3.90
   6  -6   0   31.50    3.80
  -6  -6   0   25.10    3.40
  -6  -6   0   25.50    3.40
  -6  -6   0   29.50    4.10
   6  -6   0   26.10    3.80
   6  -6   0   30.60    4.10
  -6   6   0   32.10    4.10
   6   6   0   27.70    3.00
   6   6   0   28.90    4.80
  -6   6   0   23.80    4.20
   6   6   0   23.80    3.50
  -6   6   0   25.90    3.80
   6   6   0   27.60    3.80
  -7  -6   0    6.10    3.10
  -7  -6   0   -5.90    2.80
  -7  -6   0   -2.00    2.20
   7  -6   0    0.00    3.30
   7  -6   0    1.10    3.50
   7   6   0    1.70    3.30
   7   6   0    1.10    2.10
   7   6   0   -5.50    3.40
  -7   6   0   -3.00    3.40
  -7   6   0   -8.00    3.10
  -7   6   0    4.20    4.00
   8  -6   0   12.00    3.90
  -8  -6   0    8.90    3.60
  -8  -6   0    6.80    3.10
   8  -6   0    9.40    4.10
   8   6   0    7.90    2.60
  -8   6   0   -0.10    5.90
   8   6   0    4.40    4.20
  -8   6   0    1.40    4.20
  -9  -6   0    6.80    3.70
  -9  -6   0    1.40    2.20
  -9  -6   0    1.40    2.80
   9  -6   0    8.60    4.10
   9  -6   0    6.90    4.40
  -9   6   0    3.10    4.40
   9   6   0   -3.40    5.00
  -9   6   0   -0.30    3.90
  -9   6   0   11.00    4.70
   9   6   0   -2.30    4.10
  -9   6   0    3.30    7.50
 -10  -6   0   10.30    2.80
  10  -6   0   14.80    5.20
 -10  -6   0   23.10    4.70
  10   6   0    7.00    6.50
 -10   6   0   10.40    5.30
 -10   6   0   10.10    4.90
  10   6   0   18.10    5.60
 -10   6   0   31.30    6.80
  10   6   0    8.50    4.00
 -10   6   0   13.00    4.70
   0  -7   0    0.70    2.40
   0  -7   0    2.20    2.40
   0  -7   0    0.20    1.50
   0  -7   0    2.40    1.20
   0   7   0    1.00    1.20
   0   7   0    1.30    2.40
   0   7   0    1.90    1.20
   0   7   0    1.10    2.40
   0   7   0   -0.30    1.50
  -1  -7   0  136.29    6.70
   1  -7   0  145.19    5.30
   1  -7   0  140.09    6.10
   1  -7   0  134.59    6.30
  -1  -7   0  140.39    5.20
  -1  -7   0  145.19    6.70
   1   7   0  143.59    6.80
   1   7   0  145.29    6.80
   1   7   0  130.09    6.20
  -1   7   0  140.29    5.30
  -1   7   0  149.29    6.50
  -1   7   0  143.99    5.40
  -1   7   0  152.58    6.20
   1   7   0  145.39    5.30
   1   7   0  140.39    5.20
  -1   7   0  133.39    7.10
   2  -7   0   12.30    1.90
  -2  -7   0   12.50    1.90
  -2  -7   0   11.80    2.40
   2  -7   0   11.50    1.90
   2  -7   0   12.80    2.50
   2  -7   0   13.50    2.70
  -2  -7   0   12.80    1.70
   2   7   0   11.00    1.40
   2   7   0   12.40    1.80
  -2   7   0    9.00    2.90
   2   7   0   11.80    1.80
   2   7   0   12.80    2.40
  -2   7   0   11.00    1.90
  -2   7   0   14.70    2.00
   2   7   0   12.80    3.20
  -2   7   0   11.10    2.70
  -2   7   0   14.50    2.60
  -3  -7   0   23.40    3.00
  -3  -7   0   23.20    2.90
  -3  -7   0   26.80    3.60
   3  -7   0   26.00    3.40
   3  -7   0   27.70    3.20
  -3   7   0   30.00    3.40
  -3   7   0   29.50    3.40
  -3   7   0   23.50    3.70
  -3   7   0   29.60    3.20
   3   7   0   25.30    3.20
   3   7   0   29.20    3.70
  -3   7   0   28.90    3.50
   3   7   0   28.70    3.10
   3   7   0   23.60    5.00
  -4  -7   0   51.89    4.10
   4  -7   0   48.90    4.20
   4  -7   0   59.39    4.20
  -4  -7   0   46.30    4.20
   4  -7   0   47.40    5.40
   4  -7   0   47.50    4.60
   4   7   0   51.59    4.10
  -4   7   0   51.19    4.50
   4   7   0   54.09    4.50
  -4   7   0   49.99    5.10
   4   7   0   54.69    5.30
  -4   7   0   45.80    5.70
   4   7   0   56.49    4.30
  -4   7   0   50.19    4.30
   5  -7   0   14.10    2.90
  -5  -7   0   17.10    2.90
   5  -7   0   17.40    3.40
   5  -7   0   17.60    3.10
  -5  -7   0   15.60    2.80
   5  -7   0   20.70    3.70
  -5  -7   0   12.30    2.60
  -5   7   0   11.90    3.70
   5   7   0   15.20    2.60
  -5   7   0   16.60    3.10
  -5   7   0   13.80    3.70
   5   7   0   17.70    3.20
   5   7   0   16.80    2.90
   5   7   0    6.20    3.90
  -5   7   0   17.40    3.60
   6  -7   0   22.20    3.90
   6  -7   0   17.00    3.30
  -6  -7   0   24.30    3.40
  -6  -7   0   19.90    3.40
   6  -7   0   20.50    4.10
   6  -7   0   19.30    3.80
  -6  -7   0   21.50    2.80
   6   7   0   23.60    3.70
   6   7   0   19.20    2.20
  -6   7   0   17.10    4.10
   6   7   0   17.50    4.70
   6   7   0   16.80    3.60
  -6   7   0   18.40    3.50
  -6   7   0   17.00    3.70
  -6   7   0   15.00    4.30
   7  -7   0    4.10    3.20
  -7  -7   0    2.30    2.30
  -7  -7   0    1.60    3.00
   7  -7   0   -0.90    3.20
   7  -7   0    2.70    3.30
  -7  -7   0   -7.00    2.70
   7   7   0    3.60    3.40
   7   7   0    1.30    1.70
  -7   7   0    2.50    4.10
  -7   7   0    0.40    3.80
   7   7   0   -1.80    3.60
  -7   7   0   -1.00    3.30
  -7   7   0    0.30    3.60
   8  -7   0   -2.30    3.50
  -8  -7   0   -0.20    3.10
   8  -7   0    3.10    3.60
  -8   7   0    0.80    3.50
  -8   7   0    1.10    4.40
   8   7   0   -3.80    2.10
  -8   7   0   -2.30    4.00
   8   7   0   -3.30    3.40
   8   7   0    2.50    4.40
  -8   7   0    3.00    4.00
  -9  -7   0    3.20    4.60
  -9  -7   0    3.70    3.60
   9  -7   0    6.50    4.10
   9  -7   0    0.70    3.90
   9   7   0    4.10    2.80
  -9   7   0    5.50    4.50
  -9   7   0   -0.70    5.20
  -9   7   0    2.60    4.50
  -9   7   0   11.10    4.30
   9   7   0   -2.00    4.00
   9   7   0    2.30    5.20
  10  -7   0   16.70    5.00
 -10  -7   0    8.50    4.80
  10  -7   0    1.60    4.20
 -10  -7   0    9.80    3.90
 -10   7   0    5.60    4.90
  10   7   0    6.50    6.40
  10   7   0   14.30    5.10
 -10   7   0   27.50    7.30
 -10   7   0   -2.40    4.00
   0  -8   0   79.19    5.30
   0  -8   0   87.49    4.40
   0  -8   0   78.29    3.50
   0  -8   0   83.99    6.00
   0  -8   0   85.79    3.60
   0   8   0   84.69    3.80
   0   8   0   78.49    3.70
   0   8   0   78.99    5.30
   0   8   0   86.59    6.00
   0   8   0   86.79    4.30
  -1  -8   0   50.39    4.80
  -1  -8   0   50.79    4.70
  -1  -8   0   56.29    3.00
   1  -8   0   54.89    3.00
   1  -8   0   45.80    4.30
   1  -8   0   51.29    4.00
   1   8   0   50.09    4.90
   1   8   0   51.49    3.00
  -1   8   0   57.09    4.00
   1   8   0   48.40    3.00
  -1   8   0   50.79    3.10
  -1   8   0   51.49    5.10
  -1   8   0   51.69    4.70
   1   8   0   55.09    5.00
   1   8   0   52.09    3.00
  -1   8   0   49.60    3.10
  -2  -8   0    4.00    1.50
  -2  -8   0    4.20    2.30
   2  -8   0    3.70    1.70
   2  -8   0    4.90    1.90
   2  -8   0    3.80    2.30
   2  -8   0    1.30    2.50
  -2   8   0    3.10    1.80
   2   8   0    1.20    1.60
   2   8   0    2.70    1.00
   2   8   0    4.50    1.60
  -2   8   0    3.80    2.90
   2   8   0    2.70    2.30
  -2   8   0    2.60    1.70
  -2   8   0    6.60    2.50
  -2   8   0    3.20    2.50
   3  -8   0   -2.10    2.60
   3  -8   0    0.20    1.80
   3  -8   0   -4.80    2.40
  -3  -8   0    4.40    2.30
   3  -8   0   -2.20    1.80
  -3  -8   0    3.30    1.80
  -3  -8   0    1.30    1.70
   3   8   0    2.90    1.90
   3   8   0    1.10    1.80
  -3   8   0   -1.30    2.50
  -3   8   0    2.60    2.00
   3   8   0    1.90    2.90
  -3   8   0    2.80    2.50
  -3   8   0    2.10    2.00
   3   8   0    4.50    2.40
  -3   8   0    2.30    3.10
  -4  -8   0   -0.50    2.00
   4  -8   0    5.40    2.80
  -4  -8   0    2.00    1.90
   4  -8   0    1.70    2.10
   4  -8   0    3.30    2.20
  -4  -8   0    6.30    2.30
   4  -8   0    2.60    2.90
  -4   8   0    9.00    3.20
  -4   8   0    0.60    2.30
  -4   8   0    3.60    2.50
   4   8   0    3.20    2.40
   4   8   0    1.80    2.20
  -4   8   0    2.30    3.60
   4   8   0    4.90    3.40
   4   8   0    3.60    2.20
  -5  -8   0    5.20    2.40
   5  -8   0    8.50    2.70
   5  -8   0    4.10    2.50
   5  -8   0    7.10    3.40
  -5  -8   0    5.30    2.60
   5  -8   0    7.90    3.20
  -5  -8   0    4.50    2.30
   5   8   0    6.50    4.00
   5   8   0    0.80    2.60
   5   8   0    7.60    3.00
  -5   8   0    5.30    3.00
  -5   8   0    7.50    4.20
  -5   8   0    4.90    2.80
   5   8   0    6.10    2.60
  -5   8   0    5.00    3.50
   6  -8   0   18.20    3.60
   6  -8   0   15.20    3.70
   6  -8   0   19.90    3.60
  -6  -8   0   13.00    3.10
  -6  -8   0   23.10    4.50
  -6  -8   0   14.40    2.70
   6  -8   0   13.70    4.90
  -6   8   0   16.60    3.50
  -6   8   0   17.20    4.30
  -6   8   0   15.00    4.40
  -6   8   0   13.90    4.40
   6   8   0   20.30    3.60
   6   8   0   21.80    5.10
   6   8   0   14.90    3.60
   7  -8   0    4.40    3.20
   7  -8   0    5.40    3.60
  -7  -8   0    4.70    2.40
  -7  -8   0    6.70    3.20
   7   8   0    3.00    3.50
   7   8   0    3.20    4.80
  -7   8   0    5.20    5.90
   7   8   0    5.60    4.00
   8  -8   0    9.40    4.00
   8  -8   0    8.00    3.60
  -8  -8   0    9.90    3.40
  -8   8   0   11.70    4.90
  -8   8   0   14.00    4.10
   8   8   0   11.20    4.80
  -8   8   0   12.10    4.80
  -8   8   0    7.60    5.10
   8   8   0   17.50    3.90
   9  -8   0    1.70    4.50
  -9  -8   0    5.70    3.60
  -9  -8   0   -0.70    3.30
   9  -8   0    5.30    3.80
  -9   8   0    0.00    3.80
  -9   8   0   -5.40    4.30
  -9   8   0   -0.60    5.90
   9   8   0    6.10    5.30
   9   8   0   -4.90    4.00
  -9   8   0    3.60    4.40
   0  -9   0   -1.70    1.20
   0  -9   0    0.00    1.30
   0  -9   0    0.00    2.60
   0   9   0    0.90    1.70
   0   9   0    1.90    1.50
   0   9   0    2.70    2.70
   0   9   0   -2.90    2.80
  -1  -9   0  202.48    6.80
  -1  -9   0  177.18    8.50
   1  -9   0  189.58    8.10
   1  -9   0  195.98    7.90
  -1  -9   0  197.78    8.50
  -1  -9   0  199.88    6.80
   1   9   0  189.98    8.90
  -1   9   0  197.78    8.40
   1   9   0  188.88    6.90
   1   9   0  184.68    7.00
  -1   9   0  185.18    6.90
  -1   9   0  197.08    8.00
  -1   9   0  194.58    7.00
  -1   9   0  193.88    9.40
   2  -9   0   87.99    5.40
   2  -9   0   72.89    4.60
  -2  -9   0   84.59    6.60
   2  -9   0   76.09    4.90
  -2   9   0   72.89    6.50
  -2   9   0   75.99    4.20
   2   9   0   72.99    3.20
  -2   9   0   78.19    5.50
   2   9   0   74.49    4.00
  -2   9   0   84.39    4.30
   2   9   0   80.69    6.20
  -2   9   0   76.89    5.50
   2   9   0   85.69    6.00
   2   9   0   76.59    4.00
  -3  -9   0   38.70    4.90
   3  -9   0   51.39    4.00
  -3  -9   0   56.29    5.30
   3  -9   0   44.80    3.80
  -3  -9   0   46.60    3.50
   3  -9   0   51.79    4.90
   3  -9   0   55.49    5.40
  -3   9   0   52.89    4.20
  -3   9   0   45.20    5.50
   3   9   0   46.00    3.80
  -3   9   0   40.40    3.90
   3   9   0   44.90    5.40
  -3   9   0   50.99    6.20
  -3   9   0   47.30    4.90
   3   9   0   43.60    3.70
   3   9   0   45.70    5.40
  -4  -9   0    3.60    2.10
  -4  -9   0   -0.70    2.00
   4  -9   0    1.30    2.60
   4  -9   0    5.30    2.80
   4  -9   0   -1.00    2.10
   4  -9   0    4.30    2.90
  -4  -9   0    2.80    2.40
  -4   9   0   -1.40    2.40
   4   9   0    2.80    2.70
   4   9   0    0.40    2.30
  -4   9   0   -3.30    2.30
  -4   9   0   -2.20    3.50
  -4   9   0   -3.40    3.40
   4   9   0    2.80    2.30
   4   9   0    1.10    3.30
   5  -9   0    2.30    2.50
   5  -9   0    1.90    2.70
  -5  -9   0    2.60    2.20
  -5  -9   0    2.50    2.30
  -5  -9   0    3.00    2.30
   5  -9   0    3.70    3.20
   5  -9   0   -2.80    3.10
   5   9   0    0.60    2.70
   5   9   0    0.50    4.10
  -5   9   0   -2.90    3.40
   5   9   0    1.30    2.70
  -5   9   0    5.10    4.30
  -5   9   0   -2.80    2.80
   5   9   0    3.20    2.80
  -5   9   0    0.40    3.10
   6  -9   0   11.60    3.30
  -6  -9   0   13.90    3.20
   6  -9   0   10.00    3.20
  -6  -9   0   14.00    3.00
   6  -9   0   15.00    3.80
  -6  -9   0   14.10    2.90
   6  -9   0    6.60    4.00
  -6   9   0   12.20    3.70
  -6   9   0   15.10    4.40
  -6   9   0    8.10    4.30
  -6   9   0    9.70    3.50
   6   9   0   12.30    3.70
   6   9   0   15.50    4.60
   6   9   0    7.20    3.10
   6   9   0   11.60    3.10
   7  -9   0   37.40    4.70
   7  -9   0   45.50    5.60
  -7  -9   0   34.10    3.80
  -7   9   0   40.70    5.20
   7   9   0   44.50    5.10
   7   9   0   32.90    4.40
  -7   9   0   36.00    4.70
  -7   9   0   35.70    5.20
   7   9   0   42.00    8.20
  -7   9   0   32.90    6.00
  -8  -9   0    3.50    2.50
   8  -9   0    4.20    3.60
   8  -9   0    2.20    3.80
  -8  -9   0    0.90    3.00
  -8   9   0    1.60    4.50
  -8   9   0   -0.30    3.60
   8   9   0   -1.40    3.60
  -8   9   0   -2.30    4.30
  -8   9   0    4.60    4.70
   9  -9   0   11.00    4.20
  -9  -9   0   12.40    3.80
   9   9   0    2.60    4.40
  -9   9   0    7.70    4.50
  -9   9   0    4.60    4.90
   9   9   0   10.80    6.40
  -9   9   0   23.70    6.10
  -9   9   0   14.80    5.90
   0 -10   0  240.38   10.40
   0 -10   0  267.57    8.70
   0  10   0  258.77    9.40
   0  10   0  255.77    8.70
   0  10   0  250.37   11.20
   0  10   0  262.27   10.60
   0  10   0  252.77    8.80
  -1 -10   0   80.29    6.30
  -1 -10   0   80.19    3.80
   1 -10   0   80.39    3.80
   1 -10   0   77.59    5.60
   1 -10   0   84.39    5.20
  -1 -10   0   79.99    6.30
  -1  10   0   62.99    9.20
   1  10   0   80.39    6.50
   1  10   0   73.59    4.10
  -1  10   0   73.29    4.00
   1  10   0   78.29    3.90
  -1  10   0   80.89    6.90
   1  10   0   76.29    6.50
   1  10   0   76.19    3.90
  -1  10   0   87.19    5.40
   2 -10   0   14.20    3.00
  -2 -10   0   16.70    3.30
   2 -10   0   18.70    3.40
  -2 -10   0   16.50    1.80
   2 -10   0   16.80    2.10
  -2 -10   0   12.80    1.90
  -2  10   0   13.00    4.00
   2  10   0   11.50    3.30
   2  10   0   14.70    3.90
   2  10   0   13.90    1.40
  -2  10   0   15.00    3.20
  -2  10   0   14.40    2.30
   2  10   0   19.40    2.20
  -2  10   0   18.00    4.10
  -2  10   0   12.90    2.20
   2  10   0   15.40    2.50
  -3 -10   0   34.70    3.30
   3 -10   0   39.50    4.30
   3 -10   0   42.40    5.00
   3 -10   0   31.80    3.70
   3 -10   0   30.30    3.70
  -3 -10   0   39.90    5.00
  -3  10   0   38.30    4.40
   3  10   0   36.10    3.70
  -3  10   0   32.50    4.10
   3  10   0   37.80    3.80
   3  10   0   37.40    5.30
  -3  10   0   33.80    4.90
  -3  10   0   36.40    4.10
   3  10   0   40.40    5.50
   4 -10   0    4.60    3.20
   4 -10   0    2.70    2.20
  -4 -10   0    3.80    2.10
   4 -10   0    6.70    3.30
   4 -10   0    5.20    3.00
  -4 -10   0    4.40    2.70
  -4 -10   0    7.30    2.20
  -4  10   0    7.40    4.20
   4  10   0    4.50    3.10
   4  10   0    5.30    4.00
   4  10   0    6.50    2.50
  -4  10   0    0.30    2.60
  -4  10   0    4.40    2.60
   4  10   0    7.20    2.60
  -4  10   0    0.20    3.40
   5 -10   0  190.28    8.50
  -5 -10   0  189.08    8.70
   5 -10   0  217.88    9.20
   5 -10   0  190.58    8.40
  -5 -10   0  193.48    8.20
   5 -10   0  186.58   10.00
  -5  10   0  197.28   11.80
  -5  10   0  184.48    8.70
   5  10   0  189.88    9.30
   5  10   0  188.78   10.80
  -5  10   0  186.48    8.90
  -5  10   0  197.48   10.50
   5  10   0  181.08    8.60
   5  10   0  191.98    8.40
  -6 -10   0   11.30    2.90
   6 -10   0   -1.30    2.60
   6 -10   0    6.50    3.50
  -6 -10   0    1.50    2.70
  -6 -10   0    9.20    2.70
   6  10   0   10.80    3.20
   6  10   0    2.40    5.00
  -6  10   0    5.50    3.70
   6  10   0    7.10    3.20
   6  10   0    8.80    3.60
  -6  10   0    4.70    5.10
  -6  10   0    4.60    4.80
  -7 -10   0   -1.80    2.50
   7 -10   0    0.70    3.00
  -7 -10   0    4.60    2.50
   7 -10   0   -3.40    3.30
  -7  10   0   10.10    5.10
  -7  10   0   -2.90    3.30
  -7  10   0   -4.30    4.30
   7  10   0   -0.10    3.10
   7  10   0    0.70    3.80
  -7  10   0    3.00    3.90
  -8 -10   0  112.49    7.20
   8 -10   0  109.09    7.50
   8 -10   0  103.99    7.50
  -8  10   0  102.19    8.20
  -8  10   0   79.59    9.50
   8  10   0  101.39   10.10
   8  10   0  105.49   12.80
  -8  10   0   98.49   10.30
  -8  10   0  108.89    9.20
   0 -11   0    1.20    1.50
   0 -11   0   -1.50    3.40
   0 -11   0   -0.20    1.40
   0  11   0   -2.60    3.20
   0  11   0   -2.40    1.50
   0  11   0    3.40    2.20
   0  11   0   -1.80    3.70
   0  11   0   -2.20    1.60
   1 -11   0  292.87    9.90
  -1 -11   0  300.17    9.80
  -1 -11   0  283.17   12.00
   1 -11   0  293.27    9.90
  -1 -11   0  288.17    9.70
   1 -11   0  288.97   11.70
  -1  11   0  289.57   11.90
   1  11   0  287.47    9.80
  -1  11   0  294.87   13.10
  -1  11   0  298.97   11.20
  -1  11   0  290.17   10.00
   1  11   0  293.27   12.70
   1  11   0  281.07   10.10
  -1  11   0  290.17   10.00
   1  11   0  297.87    9.90
   1  11   0  292.97   12.30
  -2 -11   0   57.69    3.40
  -2 -11   0   47.40    3.30
   2 -11   0   54.29    5.40
   2 -11   0   45.70    5.10
   2 -11   0   46.20    3.70
  -2 -11   0   51.99    5.80
  -2  11   0   54.59    6.10
   2  11   0   48.80    3.60
  -2  11   0   49.20    3.90
  -2  11   0   56.89    7.70
  -2  11   0   58.09    5.70
   2  11   0   48.20    3.60
  -2  11   0   45.70    3.80
   2  11   0   43.00    2.70
   2  11   0   51.79    6.80
   2  11   0   53.29    6.50
   3 -11   0  211.38    9.50
  -3 -11   0  214.78    9.90
  -3 -11   0  208.98    7.90
   3 -11   0  217.58    8.20
   3 -11   0  213.38    9.80
   3 -11   0  228.08   10.10
  -3  11   0  200.38   11.80
  -3  11   0  210.78    8.50
   3  11   0  225.08   10.40
  -3  11   0  219.78    9.90
  -3  11   0  214.28    8.50
   3  11   0  212.88   11.20
   3  11   0  211.28    8.10
   3  11   0  204.58    8.10
  -3  11   0  216.08   10.20
  -4 -11   0   37.70    3.60
   4 -11   0   33.50    4.30
  -4 -11   0   40.80    5.40
   4 -11   0   30.60    4.10
   4 -11   0   33.90    4.60
  -4 -11   0   29.60    4.20
   4 -11   0   38.40    4.20
   4  11   0   25.00    4.00
  -4  11   0   25.00    3.40
  -4  11   0   25.40    4.80
  -4  11   0   24.70    5.80
   4  11   0   22.70    3.10
   4  11   0   28.50    3.10
   4  11   0   23.70    5.30
  -4  11   0   24.40    3.30
  -5 -11   0  101.09    5.40
   5 -11   0   76.69    5.70
  -5 -11   0   92.59    8.00
   5 -11   0   84.49    5.90
  -5 -11   0   79.49    6.50
   5 -11   0   90.59    6.70
   5  11   0   81.19    5.80
  -5  11   0   90.89    6.40
   5  11   0   83.99    8.40
   5  11   0   95.89    6.40
  -5  11   0   81.59    6.60
  -5  11   0   95.39    7.60
  -5  11   0  101.09    9.90
   5  11   0   93.79    7.30
   6 -11   0   50.69    5.80
   6 -11   0   47.50    5.10
  -6 -11   0   53.09    4.80
  -6 -11   0   45.60    5.50
  -6  11   0   65.99    8.10
  -6  11   0   63.79    6.30
   6  11   0   41.20    4.70
  -6  11   0   41.80    4.90
   6  11   0   49.10    6.20
  -6  11   0   72.59    8.70
  -7 -11   0   20.70    5.70
  -7 -11   0   12.60    3.10
   7 -11   0   15.80    4.00
   7 -11   0   12.10    3.20
  -7  11   0   18.50    4.50
  -7  11   0   16.80    5.00
  -7  11   0   12.40    5.10
   7  11   0    8.80    4.30
  -7  11   0    9.80    3.70
   7  11   0   13.00    3.70
   0 -12   0   60.49    3.40
   0 -12   0   59.09    6.30
   0  12   0   61.29    7.10
   0  12   0   58.69    3.60
   0  12   0   60.29    3.70
   0  12   0   56.89    4.90
   0  12   0   70.69    7.00
  -1 -12   0  142.89    5.50
   1 -12   0  146.59    5.80
  -1 -12   0  150.38    8.60
  -1 -12   0  152.98    5.60
   1 -12   0  149.49    8.10
   1 -12   0  146.99    6.10
   1  12   0  139.49    5.90
  -1  12   0  143.89    8.60
  -1  12   0  151.58    7.50
   1  12   0  134.09    5.70
   1  12   0  141.99   12.60
   1  12   0  143.49    9.30
   1  12   0  141.69    6.20
  -1  12   0  146.59    6.00
  -1  12   0  154.68   10.00
  -1  12   0  144.19    5.90
  -2 -12   0   41.00    3.00
   2 -12   0   37.80    5.50
  -2 -12   0   37.60    3.10
   2 -12   0   45.50    5.40
   2 -12   0   42.50    3.40
   2 -12   0   41.10    3.30
  -2  12   0   36.70    5.40
  -2  12   0   49.70    6.00
  -2  12   0   35.10    3.70
   2  12   0   40.60    5.00
   2  12   0   45.10    3.60
  -2  12   0   39.10    4.80
   2  12   0   38.50    2.50
   2  12   0   36.80    3.40
   2  12   0   45.30    5.70
  -2  12   0   51.49    5.90
  -3 -12   0  518.65   17.30
   3 -12   0  523.95   18.80
   3 -12   0  511.65   18.40
   3 -12   0  535.15   17.20
  -3 -12   0  493.35   21.80
  -3 -12   0  524.05   16.90
  -3  12   0  508.45   17.30
  -3  12   0  532.35   17.40
   3  12   0  520.05   17.10
  -3  12   0  531.55   18.90
   3  12   0  536.45   19.50
   3  12   0  516.65   17.30
   3  12   0  530.95   19.90
  -3  12   0  535.15   18.90
   4 -12   0    6.60    2.40
  -4 -12   0    0.20    2.10
  -4 -12   0   10.40    3.30
   4 -12   0    3.50    2.50
   4 -12   0   12.30    4.00
   4 -12   0    1.80    3.30
  -4  12   0    9.70    3.80
   4  12   0    7.70    5.30
  -4  12   0    4.70    5.00
  -4  12   0    4.70    2.80
   4  12   0    2.30    3.60
   4  12   0    1.30    2.40
  -4  12   0    4.70    3.00
   4  12   0    4.90    2.50
  -5 -12   0  220.18   10.10
   5 -12   0  205.78    9.90
   5 -12   0  207.28    9.60
  -5 -12   0  220.98   10.40
  -5  12   0  233.98   12.00
  -5  12   0  214.78    9.80
   5  12   0  209.48   10.40
   5  12   0  202.08    8.90
   5  12   0  196.48    9.20
  -5  12   0  210.68   12.90
  -6 -12   0   -0.70    2.90
   6 -12   0    3.80    2.80
   6 -12   0   11.20    3.50
  -6  12   0    0.80    4.10
   6  12   0    8.80    3.20
   6  12   0    5.70    3.70
  -6  12   0    0.40    4.30
   6  12   0    3.20    3.40
  -6  12   0    2.10    3.50
  -6  12   0    0.10    5.10
   7 -12   0    0.70    3.40
  -7 -12   0    1.70    4.40
  -7 -12   0   -1.10    3.10
   7 -12   0    5.10    3.20
  -7  12   0    3.80    3.90
   7  12   0   -6.30    3.20
  -7  12   0   -6.90    4.90
  -7  12   0    2.70    5.00
   0 -13   0    3.90    3.70
   0 -13   0    0.30    1.30
   0  13   0    7.90    4.20
   0  13   0    0.30    1.60
   0  13   0   -0.50    1.60
   0  13   0   -0.60    4.40
   0  13   0    4.60    2.40
  -1 -13   0   29.60    4.60
  -1 -13   0   31.60    2.70
   1 -13   0   32.10    4.50
   1 -13   0   37.20    2.90
   1 -13   0   30.30    2.80
   1  13   0   29.50    3.50
  -1  13   0   48.60    6.90
   1  13   0   29.10    5.20
  -1  13   0   33.80    3.90
   1  13   0   33.70    5.10
  -1  13   0   24.10    5.00
  -1  13   0   31.00    3.30
   1  13   0   34.10    3.00
   1  13   0   30.00    2.90
   2 -13   0    5.70    1.80
   2 -13   0    7.70    1.80
  -2 -13   0    5.20    1.50
   2 -13   0    0.90    3.40
  -2 -13   0    4.30    1.60
  -2  13   0    2.30    3.40
   2  13   0   10.00    4.30
  -2  13   0    2.50    4.30
   2  13   0    8.30    4.90
  -2  13   0    5.10    4.50
  -2  13   0    3.50    2.20
  -2  13   0    3.20    2.10
   2  13   0    7.50    1.90
   2  13   0    5.40    1.30
   3 -13   0    0.40    3.30
  -3 -13   0    3.20    1.70
  -3 -13   0   -0.20    2.00
   3 -13   0    0.10    1.70
   3 -13   0    0.90    3.20
   3 -13   0    5.80    2.10
   3  13   0    5.70    4.00
   3  13   0    0.30    2.00
  -3  13   0   -3.80    3.60
  -3  13   0   -1.10    2.20
  -3  13   0   -1.70    4.00
  -3  13   0   -3.80    4.50
  -3  13   0   -3.50    4.10
   3  13   0    1.20    5.30
   3  13   0    4.50    2.10
  -4 -13   0   -5.60    3.60
  -4 -13   0   -7.30    4.60
  -4 -13   0    1.60    1.70
   4 -13   0   -1.00    2.50
   4 -13   0   -3.80    3.00
   4  13   0   -7.20    4.00
  -4  13   0   -0.70    2.80
  -4  13   0    2.70    2.70
   4  13   0   -2.90    3.90
  -4  13   0    2.90    4.30
   4  13   0    1.70    7.20
  -4  13   0   -3.70    4.40
   4  13   0    2.40    2.30
   5 -13   0   19.20    3.90
   5 -13   0   18.00    3.40
  -5 -13   0   25.10    4.00
   5  13   0   14.90    4.20
   5  13   0   25.10    3.70
  -5  13   0   23.80    3.90
  -5  13   0   22.50    5.70
  -5  13   0   19.50    4.10
  -5  13   0   23.40    5.30
   6 -13   0   -2.80    3.40
   6 -13   0    1.70    2.80
   6  13   0   -6.80    3.50
  -6  13   0    0.40    3.50
  -6  13   0    3.10    4.70
   6  13   0   -6.00    2.90
  -6  13   0    8.70    5.60
   0 -14   0  307.87   13.10
   0  14   0  332.97   14.20
   0  14   0  323.77   11.70
   0  14   0  302.07   10.00
   0  14   0  294.57    9.90
   0  14   0  296.37   14.90
   1 -14   0   -2.60    1.80
   1 -14   0    6.10    3.80
   1 -14   0    0.30    1.30
  -1 -14   0    0.90    1.10
   1  14   0    0.40    5.30
  -1  14   0   -7.60    4.30
   1  14   0    2.30    1.30
   1  14   0   -0.50    1.90
   1  14   0    0.30    1.30
  -1  14   0    0.90    3.00
  -1  14   0    2.10    1.70
   1  14   0   -1.70    4.10
  -1  14   0   -0.80    4.70
  -1  14   0   -0.90    1.60
   2 -14   0   -0.40    3.50
   2 -14   0    4.80    2.00
   2 -14   0   -0.50    1.50
  -2 -14   0    6.90    2.10
  -2 -14   0    3.70    1.20
  -2  14   0    5.60    3.40
  -2  14   0    4.70    2.10
  -2  14   0   16.00    4.90
   2  14   0    4.30    5.60
   2  14   0    4.00    1.60
   2  14   0    6.50    4.30
   2  14   0    3.80    1.70
  -2  14   0    6.80    4.90
  -3 -14   0  135.79    5.80
   3 -14   0  144.89    8.40
   3 -14   0  152.18    8.80
   3 -14   0  160.68    7.10
   3  14   0  168.68   15.00
  -3  14   0  153.98    7.10
   3  14   0  149.19    6.20
  -3  14   0  144.69    6.70
  -3  14   0  162.28    9.60
  -3  14   0  145.39   13.80
  -3  14   0  153.48   11.80
   3  14   0  143.39    6.20
   3  14   0  158.78   10.40
   4 -14   0   -4.90    3.20
  -4 -14   0    1.60    2.10
  -4  14   0    2.50    4.20
   4  14   0    0.80    2.30
  -4  14   0    2.30    5.10
   4  14   0   -1.50    3.10
  -4  14   0   -1.00    3.10
   4  14   0   -3.50    4.00
  -4  14   0   -5.40    3.40
   0  15   0    3.80    2.70
   0  15   0    1.20    5.20
   0  15   0   -1.60    4.80
   1 -15   0   42.40    5.10
   1  15   0   26.60    5.50
  -1  15   0   37.70    2.30
   1  15   0   38.20    4.10
  -1  15   0   39.10    6.20
  -1  15   0   45.60    2.50
  -1  15   0   35.10    4.30
   1  15   0   51.49    7.40
  -1  15   0   27.70    6.00
   2 -15   0    5.10    3.70
   2 -15   0   -2.00    2.30
   2  15   0    1.10    4.60
  -2  15   0   -7.40    5.20
  -2  15   0    1.70    5.60
  -2  15   0    0.40    1.90
  -2  15   0    2.70    1.90
  -2  15   0    6.70    3.90
 -11   0   1   -4.50    3.90
  11   0  -1    5.50    4.80
  10   0  -1    2.90    4.60
  10   0  -1   12.20    7.20
 -10   0   1    1.10    3.60
  10   0  -1    8.40    4.50
   9   0  -1    8.90    4.30
  -9   0   1    0.00    4.00
  -9   0   1    1.50    3.20
   9   0  -1   -0.90    4.50
   9   0  -1    1.20    4.10
  -9   0   1    6.20    4.40
  -8   0   1   -1.30    3.60
  -8   0   1    1.70    3.10
   8   0  -1    0.30    3.30
   8   0  -1   -0.90    3.70
  -8   0   1   -3.80    3.40
   8   0  -1    5.80    4.00
  -7   0   1   -1.80    2.50
  -7   0   1   -4.50    2.80
   7   0  -1    0.70    2.80
   7   0  -1    6.20    3.10
   7   0  -1   -0.90    3.00
  -7   0   1   -3.30    2.80
   6   0  -1    2.10    3.20
  -6   0   1    3.20    2.90
   6   0  -1   -1.10    2.40
  -6   0   1    1.10    2.50
  -6   0   1    1.60    2.60
   6   0  -1    0.20    2.80
  -5   0   1    0.50    2.60
   5   0  -1    1.00    2.60
   5   0  -1    0.60    2.30
   5   0  -1   -1.60    2.50
  -5   0   1   -0.50    2.20
  -5   0   1    0.40    2.40
   4   0  -1   -2.80    2.00
   4   0  -1    0.50    2.20
   4   0  -1   -2.30    2.20
  -4   0   1    0.90    2.40
  -4   0   1    0.60    2.10
  -4   0   1    1.20    2.30
   3   0  -1   -1.30    2.00
  -3   0   1   -3.40    1.90
  -3   0   1   -2.00    2.00
  -3   0   1    0.90    2.00
   3   0  -1   -3.00    1.90
   3   0  -1    1.80    2.00
   2   0  -1    2.00    1.70
   2   0  -1    0.60    1.70
  -2   0   1   -0.60    1.70
  -2   0   1    0.50    1.60
  -2   0   1    0.10    1.70
   2   0  -1    1.80    1.60
  -1   0  -1   -0.30    1.30
   1   0   1    0.80    1.60
   2   0   1   -1.70    2.10
   2   0   1    1.50    1.70
  -2   0  -1   -0.90    2.10
  -2   0  -1    0.90    2.10
  -3   0  -1   -1.30    2.00
  -3   0  -1   -0.70    2.00
   3   0   1   -0.30    2.00
   3   0   1    0.70    2.10
  -3   0  -1    0.40    1.80
   3   0   1    2.00    2.40
   4   0   1    2.30    2.50
   4   0   1   -2.30    2.00
  -4   0  -1    0.80    2.30
  -4   0  -1   -0.40    2.40
   4   0   1    1.80    2.40
  -4   0  -1    1.40    2.20
  -5   0  -1   -0.10    2.60
  -5   0  -1    0.50    2.60
   5   0   1    1.30    2.70
  -5   0  -1    2.50    2.30
   5   0   1   -0.40    2.70
   5   0   1    2.60    2.20
   6   0   1   -1.20    2.80
  -6   0  -1   -0.70    2.40
  -6   0  -1    1.90    2.80
   6   0   1    2.80    2.90
  -6   0  -1   -2.90    2.70
   7   0   1    0.40    3.40
  -7   0  -1    2.80    3.20
   7   0   1   -3.90    3.20
  -7   0  -1   -4.20    3.00
   7   0   1    0.20    2.90
  -7   0  -1   -1.30    2.90
   8   0   1   -3.00    3.60
  -8   0  -1   -1.80    3.10
   8   0   1   -5.10    3.60
  -8   0  -1   -4.50    3.60
  -8   0  -1    0.00    3.50
   8   0   1   -4.20    3.90
  -9   0  -1   10.80    4.10
  -9   0  -1    3.10    4.50
   9   0   1    1.40    3.90
  -9   0  -1   -1.20    3.40
   9   0   1   -6.20    4.10
   9   0   1    2.00    4.80
  10   0   1    1.00    4.40
  10   0   1   -5.50    4.70
 -10   0  -1    1.00    4.40
  11   0   1    7.10    5.20
 -11   0  -1    4.70    4.90
 -11   0  -1   -1.80    4.00
  11  -1  -1   -3.90    4.60
 -11  -1   1    6.10    3.80
 -11  -1   1    4.60    4.00
 -11   1   1   -3.40    4.10
  11   1  -1    6.30    4.80
  10  -1  -1   17.20    6.10
 -10  -1   1    8.50    3.60
 -10  -1   1    8.60    3.80
  10  -1  -1   18.70    7.30
  10  -1  -1   14.40    4.80
 -10  -1   1   16.90    4.70
  10   1  -1    8.70    4.60
 -10   1   1    7.70    6.50
  10   1  -1   21.30    5.80
  10   1  -1    9.90    4.80
   9  -1  -1   14.00    4.80
  -9  -1   1    4.90    3.60
  -9  -1   1   13.40    4.30
  -9  -1   1   15.30    4.30
   9  -1  -1   10.40    4.40
   9  -1  -1    5.80    4.20
   9   1  -1   21.60    4.70
   9   1  -1   10.60    4.00
  -9   1   1   15.80    4.10
   9   1  -1   18.60    4.80
  -9   1   1   16.80    4.70
   8  -1  -1   70.59    7.00
  -8  -1   1   84.59    7.90
   8  -1  -1   77.09    7.00
  -8  -1   1   74.39    6.20
  -8  -1   1   89.79    7.20
   8  -1  -1   83.99    7.20
   8   1  -1   77.69    6.70
  -8   1   1   79.59    6.90
  -8   1   1   73.79    6.90
   8   1  -1   73.69    7.10
   8   1  -1   91.29    7.30
  -8   1   1   70.19    7.80
   7  -1  -1    2.60    4.10
  -7  -1   1    7.20    2.60
   7  -1  -1    5.10    3.40
  -7  -1   1    4.80    3.00
   7  -1  -1    2.30    3.20
  -7  -1   1   11.50    3.30
  -7   1   1    7.10    3.40
  -7   1   1   10.70    3.20
  -7   1   1    2.90    3.40
   7   1  -1    8.90    3.50
   7   1  -1    6.00    2.80
   7   1  -1    8.00    3.40
  -6  -1   1    8.10    2.80
   6  -1  -1    7.60    2.90
  -6  -1   1    9.90    2.90
  -6  -1   1    8.60    2.40
   6  -1  -1    8.40    3.00
   6  -1  -1   12.90    3.20
   6   1  -1    8.10    2.50
  -6   1   1    8.30    3.10
  -6   1   1    7.70    3.40
   6   1  -1   13.20    3.10
   6   1  -1    7.90    2.90
  -6   1   1   12.50    3.00
  -5  -1   1  525.25   17.50
   5  -1  -1  518.65   17.70
  -5  -1   1  533.15   17.70
   5  -1  -1  528.55   17.70
   5  -1  -1  543.85   17.80
  -5  -1   1  539.05   17.70
   5   1  -1  525.25   17.70
   5   1  -1  538.85   17.50
  -5   1   1  501.25   17.70
  -5   1   1  567.34   17.90
   5   1  -1  529.55   17.80
  -5   1   1  516.75   17.70
  -4  -1   1  419.26   14.40
  -4  -1   1  447.36   14.60
   4  -1  -1  428.66   14.60
  -4  -1   1  434.76   14.30
   4  -1  -1  444.46   14.70
   4  -1  -1  437.76   14.60
   4   1  -1  446.16   14.90
  -4   1   1  430.96   14.60
  -4   1   1  437.06   14.70
   4   1  -1  443.36   14.40
   4   1  -1  433.76   14.50
  -4   1   1  426.86   14.60
  -3  -1   1   88.99    4.30
  -3  -1   1   86.99    4.20
   3  -1  -1   82.79    4.40
  -3  -1   1   84.69    4.40
   3  -1  -1   95.69    4.60
   3  -1  -1   87.89    4.40
  -3   1   1   90.59    4.80
   3   1  -1   90.99    4.50
  -3   1   1   87.59    4.50
  -3   1   1   87.19    4.50
   3   1  -1   85.09    4.30
   3   1  -1   93.99    4.30
  -2  -1   1 2112.09   62.79
   2  -1  -1 2111.69   62.79
   2  -1  -1 2110.39   62.79
  -2  -1   1 2127.89   62.79
  -2  -1   1 2077.59   62.69
   2  -1  -1 2244.58   62.99
   2   1  -1 2095.19   62.79
  -2   1   1 2165.18   62.89
  -2   1   1 1957.20   63.19
   2   1  -1 1863.01   62.99
   2   1  -1 2023.30   62.69
  -1  -1  -1   14.50    1.30
   1  -1   1   16.10    1.70
  -1  -1  -1   15.00    1.80
   1  -1   1   19.30    2.00
  -1  -1  -1   17.90    2.00
  -1  -1  -1   15.60    2.10
  -1  -1  -1   18.10    2.10
   1  -1   1   14.80    1.70
   1   1   1   16.90    1.90
  -1   1  -1   16.00    1.80
   1   1   1   17.40    2.10
   1   1   1   18.00    2.00
   1   1   1   15.00    1.40
  -1   1  -1   17.60    2.00
   1   1   1   13.90    2.00
  -1   1  -1   17.70    1.90
   2  -1   1  284.87    9.10
  -2  -1  -1  255.47    8.70
   2  -1   1  267.67    9.00
   2  -1   1  256.77    9.00
  -2  -1  -1  256.57    9.00
  -2  -1  -1  267.67    9.10
   2   1   1  268.07    9.10
  -2   1  -1  271.97    9.10
  -2   1  -1  264.97    9.10
   2   1   1  262.47    8.70
   2   1   1  250.17    9.10
  -2   1  -1  263.67    9.20
  -3  -1  -1   30.80    3.40
  -3  -1  -1   33.60    3.00
   3  -1   1   31.40    3.60
   3  -1   1   30.70    3.30
   3  -1   1   32.90    3.50
  -3  -1  -1   32.80    3.50
   3   1   1   28.40    3.40
   3   1   1   30.40    3.60
   3   1   1   31.70    2.90
  -3   1  -1   33.10    3.30
  -3   1  -1   30.20    3.60
  -3   1  -1   29.50    3.50
  -4  -1  -1    9.10    2.50
   4  -1   1    6.80    2.60
  -4  -1  -1    6.10    2.00
  -4  -1  -1    6.80    2.60
   4  -1   1    5.80    2.40
   4  -1   1   10.50    2.60
  -4   1  -1    6.10    2.70
  -4   1  -1    5.60    2.60
   4   1   1    9.40    2.10
  -4   1  -1    8.10    2.60
   4   1   1    9.20    2.60
   4   1   1    7.30    2.70
   5  -1   1   10.90    2.60
   5  -1   1   10.20    2.80
  -5  -1  -1    7.50    2.30
  -5  -1  -1    7.90    2.80
   5  -1   1   11.40    2.90
  -5  -1  -1    8.80    2.80
   5   1   1    4.90    2.80
  -5   1  -1   10.00    2.90
  -5   1  -1    9.60    2.60
  -5   1  -1   10.30    2.80
   5   1   1   11.20    2.30
   5   1   1   10.80    2.80
  -6  -1  -1   19.40    3.40
   6  -1   1   13.80    3.30
  -6  -1  -1   12.60    2.70
   6  -1   1   12.70    3.20
  -6  -1  -1   17.80    3.30
   6  -1   1   13.00    4.40
   6   1   1   16.70    3.00
   6   1   1   17.30    3.50
  -6   1  -1   15.00    3.20
  -6   1  -1   11.90    3.00
  -6   1  -1   18.10    3.40
   6   1   1   19.80    3.40
   7  -1   1    6.40    3.40
  -7  -1  -1    0.20    3.00
  -7  -1  -1   -0.10    2.70
   7  -1   1    3.00    3.00
  -7  -1  -1    2.10    3.10
   7  -1   1   -3.80    3.00
  -7   1  -1    0.80    3.10
  -7   1  -1    0.20    3.40
   7   1   1   -2.80    3.20
  -7   1  -1    0.80    3.20
   7   1   1   -1.30    2.90
   7   1   1    2.40    3.10
   8  -1   1   36.40    4.90
  -8  -1  -1   50.19    6.10
  -8  -1  -1   41.00    5.70
  -8  -1  -1   47.70    5.30
   8  -1   1   42.10    5.20
  -8  -1  -1   36.70    4.40
   8  -1   1   37.30    4.90
  -8   1  -1   46.60    5.70
  -8   1  -1   49.40    6.50
  -8   1  -1   35.90    5.00
   8   1   1   37.00    4.90
   8   1   1   46.80    5.50
   8   1   1   41.80    4.70
   9  -1   1   60.49    7.50
  -9  -1  -1   74.99    7.30
  -9  -1  -1   73.69    8.10
  -9  -1  -1   74.49    6.80
   9  -1   1   79.99    7.80
   9  -1   1   72.09    7.60
  -9  -1  -1   68.49    6.90
   9   1   1   82.69    7.70
  -9   1  -1   75.49    7.40
   9   1   1   56.19    6.40
  -9   1  -1   71.99    7.20
  -9   1  -1   72.19    7.90
   9   1   1   75.89    7.40
 -10  -1  -1    4.20    4.20
  10  -1   1   -2.30    5.90
 -10  -1  -1   -0.80    4.00
  10  -1   1    8.70    4.70
 -10  -1  -1    2.10    3.40
  10   1   1   -7.20    4.00
  10   1   1    1.90    4.50
 -10   1  -1   -3.40    4.40
 -10   1  -1    0.80    4.10
 -11  -1  -1   10.10    4.90
 -11  -1  -1   -1.60    3.70
  11  -1   1   -1.50    5.10
 -11   1  -1   -1.50    4.50
  11   1   1   10.10    5.40
 -11   1  -1   -2.40    4.00
  11  -2  -1   31.10    5.80
 -11  -2   1   18.70    4.20
 -11  -2   1   15.70    5.00
 -11   2   1   25.90    4.90
  11   2  -1   22.60    5.90
 -11   2   1   27.70    5.60
  11   2  -1   20.50    6.00
 -10  -2   1   -0.40    3.40
 -10  -2   1    2.30    3.40
 -10  -2   1    2.90    4.40
  10  -2  -1    1.60    5.00
 -10   2   1   10.70    5.80
 -10   2   1    8.40    4.20
  10   2  -1   -0.40    4.10
  10   2  -1    7.20    5.50
 -10   2   1   -3.00    4.00
  10   2  -1    1.90    4.60
  -9  -2   1   33.80    5.10
   9  -2  -1   26.20    5.00
  -9  -2   1   25.90    4.10
  -9  -2   1   24.90    3.70
   9  -2  -1   20.20    4.90
   9  -2  -1   39.80    5.40
  -9  -2   1   32.20    4.80
  -9   2   1   24.30    4.90
  -9   2   1   26.10    4.50
   9   2  -1   37.10    5.30
   9   2  -1   33.90    5.40
   9   2  -1   27.60    4.90
  -8  -2   1  201.18    9.80
   8  -2  -1  186.38   12.80
   8  -2  -1  219.78   10.20
  -8  -2   1  209.48   10.10
   8  -2  -1  226.78   10.80
  -8  -2   1  214.98    9.40
  -8  -2   1  222.58    9.60
   8   2  -1  213.28    9.70
  -8   2   1  239.58   11.80
   8   2  -1  225.48   10.40
   8   2  -1  215.88   10.00
  -8   2   1  218.78   10.60
  -7  -2   1   17.30    3.50
  -7  -2   1   18.10    3.00
   7  -2  -1   19.30    3.70
   7  -2  -1   21.60    3.70
  -7  -2   1   13.10    2.60
  -7  -2   1   17.20    3.50
   7  -2  -1   18.00    3.60
  -7   2   1   27.20    3.90
   7   2  -1   17.80    3.60
   7   2  -1   19.50    3.70
  -7   2   1   21.20    3.70
   6  -2  -1  422.56   15.40
   6  -2  -1  412.86   15.30
  -6  -2   1  451.75   15.30
  -6  -2   1  446.76   14.70
  -6  -2   1  430.46   14.80
   6  -2  -1  450.95   15.40
  -6  -2   1  431.46   15.30
   6   2  -1  419.36   15.30
   6   2  -1  463.15   15.00
  -6   2   1  428.96   16.50
  -6   2   1  441.76   15.50
  -6   2   1  431.76   15.60
   6   2  -1  430.76   15.30
   5  -2  -1    9.90    2.80
  -5  -2   1    7.70    2.20
  -5  -2   1    2.90    1.80
   5  -2  -1    5.50    2.60
  -5  -2   1    7.50    2.60
  -5  -2   1    3.00    2.30
   5  -2  -1    8.60    2.60
  -5   2   1    8.50    2.80
  -5   2   1    3.80    2.70
  -5   2   1    8.80    2.90
   5   2  -1    5.00    2.10
   5   2  -1    8.20    2.60
   5   2  -1    5.20    2.60
   4  -2  -1  403.26   14.10
   4  -2  -1  420.46   14.00
   4  -2  -1  423.56   14.00
  -4  -2   1  410.16   13.90
  -4  -2   1  425.46   13.90
  -4  -2   1  398.36   13.80
  -4  -2   1  408.06   13.50
   4   2  -1  403.76   13.80
  -4   2   1  401.86   14.10
  -4   2   1  416.96   14.00
   4   2  -1  428.56   13.60
   4   2  -1  424.36   13.90
  -3  -2   1 1429.16   43.40
   3  -2  -1 1448.36   43.70
   3  -2  -1 1459.25   43.60
  -3  -2   1 1387.96   43.00
  -3  -2   1 1462.35   43.40
   3  -2  -1 1473.35   43.50
  -3   2   1 1382.36   43.50
   3   2  -1 1398.86   43.40
  -3   2   1 1416.86   43.70
   3   2  -1 1361.16   43.20
  -3   2   1 1504.85   43.60
   3   2  -1 1346.67   43.40
   2  -2  -1  134.49    5.50
  -2  -2   1  135.49    5.00
   2  -2  -1  135.19    5.60
   2  -2  -1  135.39    5.40
  -2  -2   1  136.49    5.10
  -2  -2   1  135.79    4.60
  -2   2   1  126.99    5.40
   2   2  -1  133.89    5.20
  -2   2   1  135.79    5.70
  -2   2   1  139.09    5.90
   2   2  -1  135.39    5.10
   2   2  -1  134.99    4.90
   2   2  -1  144.69    4.70
  -2   2   1  132.59    5.40
   1  -2  -1 4245.78  116.49
   1  -2  -1 3663.13  116.39
   1  -2  -1 3904.31  116.49
   1  -2  -1 4342.07  116.69
   1  -2  -1 4279.77  116.79
  -1   2   1 3789.72  116.59
  -1   2   1 4028.20  116.49
   1   2  -1 3329.57  116.19
  -1   2   1 4184.28  116.79
   1   2  -1 3294.57  116.19
  -1   2   1 3647.93  116.39
   0  -2  -1  953.70   29.60
   0  -2  -1  959.60   29.70
   0  -2  -1  993.70   29.40
   0  -2  -1 1008.10   29.40
   0  -2   1  862.11   29.20
   0  -2  -1  999.40   29.20
   0   2   1  988.20   29.40
   0   2  -1  857.21   29.20
   0   2  -1  992.80   29.40
   0   2   1  963.60   29.20
   0   2   1 1028.70   29.70
   0   2   1  992.80   29.40
   0   2   1 1004.70   29.60
   1  -2   1  739.73   22.20
   1  -2   1  694.33   21.90
  -1  -2  -1  716.93   22.40
  -1  -2  -1  699.63   22.20
  -1  -2  -1  708.03   21.60
  -1  -2  -1  705.03   22.10
  -1  -2  -1  731.63   22.10
   1  -2   1  689.73   21.80
   1  -2   1  798.72   22.60
   1   2   1  726.63   22.10
   1   2   1  717.23   22.40
  -1   2  -1  709.23   21.90
  -1   2  -1  709.13   21.90
   1   2   1  709.33   22.20
  -2  -2  -1 1576.84   49.20
  -2  -2  -1 1623.54   49.60
   2  -2   1 1703.43   49.60
   2  -2   1 1627.34   49.80
  -2  -2  -1 1596.44   49.60
   2  -2   1 1608.64   49.60
  -2  -2  -1 1689.73   49.70
   2   2   1 1605.54   49.60
  -2   2  -1 1649.83   49.80
  -2   2  -1 1673.33   49.60
   2   2   1 1639.94   49.90
   2   2   1 1641.34   49.70
   2   2   1 1588.44   49.20
  -2   2  -1 1657.23   49.60
  -3  -2  -1  149.29    6.20
  -3  -2  -1  150.68    6.10
  -3  -2  -1  148.39    6.10
   3  -2   1  147.19    6.00
   3  -2   1  141.99    5.90
   3  -2   1  153.28    6.30
  -3   2  -1  147.29    6.00
  -3   2  -1  149.49    6.20
   3   2   1  148.19    5.50
   3   2   1  139.89    6.20
  -3   2  -1  150.78    6.00
   3   2   1  145.79    6.20
  -4  -2  -1   77.59    4.80
   4  -2   1   78.99    5.30
   4  -2   1   75.09    4.90
  -4  -2  -1   85.09    5.20
   4  -2   1   80.29    4.70
  -4  -2  -1   85.59    4.30
  -4  -2  -1   77.09    5.00
   4   2   1   75.89    5.00
  -4   2  -1   77.39    5.00
   4   2   1   72.89    4.80
  -4   2  -1   72.39    4.80
  -4   2  -1   84.49    5.40
   4   2   1   77.69    4.10
  -5  -2  -1  753.22   23.80
  -5  -2  -1  804.42   24.30
  -5  -2  -1  660.23   25.00
   5  -2   1  707.53   25.20
  -5  -2  -1  779.32   24.40
   5  -2   1  686.73   24.90
   5  -2   1  742.93   24.30
  -5   2  -1  755.42   24.40
   5   2   1  781.82   24.40
  -5   2  -1  788.72   24.40
  -5   2  -1  761.32   24.40
   5   2   1  731.13   23.80
   5   2   1  780.62   24.40
   6  -2   1    5.10    3.00
  -6  -2  -1    6.80    2.60
  -6  -2  -1    7.90    3.00
  -6  -2  -1    4.60    3.00
   6  -2   1    2.90    3.00
   6  -2   1    6.40    2.90
  -6  -2  -1    9.60    2.40
   6   2   1    9.00    3.30
  -6   2  -1    6.30    3.00
   6   2   1    7.00    2.50
  -6   2  -1    3.60    3.00
   7  -2   1   45.40    4.80
   7  -2   1   49.50    5.00
  -7  -2  -1   46.60    5.40
  -7  -2  -1   54.39    5.00
  -7  -2  -1   48.40    6.00
  -7  -2  -1   60.09    5.90
   7  -2   1   52.19    5.60
  -7   2  -1   64.59    6.20
   7   2   1   50.09    6.30
   7   2   1   60.59    5.70
   7   2   1   43.70    5.00
  -7   2  -1   49.00    5.60
  -7   2  -1   48.20    5.90
   8  -2   1   56.79    6.60
   8  -2   1   58.09    6.70
  -8  -2  -1   75.19    6.60
  -8  -2  -1   69.19    5.90
   8  -2   1   80.09    7.40
  -8  -2  -1   63.79    6.70
  -8  -2  -1   62.29    6.80
  -8   2  -1   54.59    7.20
   8   2   1   59.99    6.20
   8   2   1   58.59    6.90
  -8   2  -1   51.79    6.70
   8   2   1   57.69    7.20
  -8   2  -1   69.39    6.80
  -9  -2  -1    6.50    4.00
  -9  -2  -1   -7.90    5.50
   9  -2   1   -0.50    4.60
   9  -2   1    2.60    4.80
  -9  -2  -1    0.10    3.00
  -9  -2  -1   -3.90    4.20
   9  -2   1    8.60    4.30
   9   2   1   -0.70    6.50
  -9   2  -1   -0.40    3.60
   9   2   1   -5.00    3.50
   9   2   1    2.30    4.50
  -9   2  -1   -1.90    4.50
 -10  -2  -1   -2.80    3.20
 -10  -2  -1   11.00    4.50
 -10  -2  -1   -0.50    3.60
  10  -2   1    0.90    4.60
  10   2   1    2.60    5.10
 -10   2  -1    3.00    4.70
 -10   2  -1   14.30    9.60
 -10   2  -1    2.70    4.00
  10   2   1    3.10    4.40
  10   2   1    8.60    6.20
  11  -2   1   -9.50    4.70
 -11  -2  -1    7.30    5.00
 -11   2  -1    1.50    4.70
  11   2   1  -11.80    6.10
  11   2   1   -5.90    5.00
 -11  -3   1   -4.30    4.20
 -11  -3   1   -4.70    3.40
  11  -3  -1    6.60    5.10
  11   3  -1    4.50    5.30
 -11   3   1   11.20    4.70
  11   3  -1   -9.00    4.80
 -11   3   1    0.90    4.30
 -10  -3   1   26.90    5.00
 -10  -3   1   26.80    3.90
 -10  -3   1   20.60    4.00
 -10   3   1   24.00    4.70
  10   3  -1   37.70    5.70
  10   3  -1   31.30    6.20
  10   3  -1   24.30    5.40
 -10   3   1   26.90    5.90
 -10   3   1   20.60    4.80
   9  -3  -1   12.40    4.90
   9  -3  -1   10.80    4.20
   9  -3  -1    8.00    4.30
  -9  -3   1    5.50    3.90
  -9  -3   1    3.50    2.90
  -9  -3   1    5.60    3.20
   9   3  -1    7.90    3.80
  -9   3   1   -0.80    4.20
   9   3  -1    1.80    4.50
  -9   3   1    5.80    4.30
  -9   3   1    3.90    3.90
  -8  -3   1  152.28    8.60
  -8  -3   1  171.48    7.80
  -8  -3   1  155.38    8.50
   8  -3  -1  145.29    8.40
   8  -3  -1  146.39    8.80
   8  -3  -1  155.48    8.90
  -8  -3   1  152.08    7.80
   8   3  -1  142.49    8.70
  -8   3   1  145.49    8.90
  -8   3   1  147.69    8.50
  -8   3   1  139.19    8.60
   8   3  -1  158.98    8.90
   8   3  -1  145.89    7.80
  -7  -3   1   10.20    2.70
  -7  -3   1   13.70    3.30
   7  -3  -1   11.00    3.50
   7  -3  -1   11.30    3.50
  -7  -3   1   14.40    3.60
   7  -3  -1   13.10    3.50
   7   3  -1   12.60    3.40
   7   3  -1    8.90    2.70
  -7   3   1   12.80    3.60
  -7   3   1   10.60    3.40
   6  -3  -1    8.20    3.40
   6  -3  -1   13.30    3.90
  -6  -3   1    9.80    2.10
  -6  -3   1    9.20    2.60
   6  -3  -1   11.90    3.10
  -6  -3   1    9.90    2.30
  -6  -3   1   14.10    3.00
   6   3  -1   12.10    2.50
  -6   3   1    9.80    3.20
  -6   3   1   10.60    3.10
   6   3  -1    8.70    3.00
   6   3  -1   13.80    3.10
  -5  -3   1  586.44   19.10
  -5  -3   1  580.14   18.60
   5  -3  -1  559.84   19.20
  -5  -3   1  599.54   18.60
  -5   3   1  561.74   19.40
   5   3  -1  576.24   19.10
  -5   3   1  556.44   19.20
  -5   3   1  604.84   19.30
   5   3  -1  595.14   18.60
   5   3  -1  576.44   19.10
  -4  -3   1  205.88    7.60
   4  -3  -1  223.68    9.30
   4  -3  -1  208.58    8.50
   4  -3  -1  214.88    8.30
  -4  -3   1  211.38    8.10
  -4  -3   1  216.18    8.10
  -4   3   1  210.08    8.30
   4   3  -1  210.18    7.60
  -4   3   1  222.88    8.70
   4   3  -1  212.18    8.10
   4   3  -1  211.18    8.20
  -4   3   1  212.28    8.40
  -3  -3   1   86.29    4.30
   3  -3  -1   90.79    4.80
   3  -3  -1   83.89    4.90
  -3  -3   1   91.39    4.30
   3  -3  -1   86.29    4.60
  -3  -3   1   92.49    3.80
   3  -3  -1   95.59    4.50
  -3   3   1   89.29    4.70
   3   3  -1   90.79    3.80
  -3   3   1   86.29    4.40
   3   3  -1   89.59    4.30
  -3   3   1   87.09    4.90
   3   3  -1   86.29    4.30
  -3   3   1   85.69    5.00
   3   3  -1   90.69    3.80
   2  -3  -1  463.35   15.10
   2  -3  -1  481.65   14.90
   2  -3  -1  475.25   14.80
   2  -3  -1  483.25   15.00
  -2  -3   1  461.75   14.50
  -2  -3   1  463.35   14.50
  -2  -3   1  466.85   14.60
  -2   3   1  459.15   15.00
   2   3  -1  457.75   14.60
  -2   3   1  457.65   15.30
   2   3  -1  456.75   14.50
  -2   3   1  468.85   14.80
  -2   3   1  456.45   14.80
   2   3  -1  444.46   14.30
   2   3  -1  477.65   14.60
  -2   3   1  467.95   15.00
  -1  -3   1 1211.38   36.60
  -1  -3   1 1238.48   36.90
   1  -3  -1 1232.48   36.90
   1  -3  -1 1302.47   37.50
   1  -3  -1 1240.78   36.90
   1  -3  -1 1246.58   37.00
   1  -3  -1 1233.18   37.20
  -1   3   1 1210.48   36.90
  -1   3   1 1267.67   37.30
   1   3  -1 1162.58   37.10
   1   3  -1 1203.88   36.60
  -1   3   1 1229.28   36.90
  -1   3   1 1216.68   37.40
   1   3  -1 1171.08   36.60
  -1   3   1 1080.79   37.30
   1   3  -1 1207.18   36.90
   0  -3   1  901.21   29.60
   0  -3  -1  971.70   30.00
   0  -3  -1 1010.10   30.10
   0  -3   1  955.80   29.20
   0  -3  -1  973.90   29.60
   0  -3   1  978.70   29.20
   0  -3  -1  981.60   29.50
   0  -3  -1  960.70   29.60
   0   3  -1 1019.70   29.30
   0   3   1  873.61   29.80
   0   3   1 1012.60   29.60
   0   3  -1  960.80   29.60
   0   3   1  997.70   29.50
   0   3   1 1028.10   30.30
   0   3   1  996.40   30.20
   0   3  -1  954.60   29.20
   0   3  -1  982.50   29.70
   1  -3   1  720.33   22.60
  -1  -3  -1  689.33   22.80
  -1  -3  -1  724.93   22.40
   1  -3   1  704.83   22.10
   1  -3   1  743.13   22.40
  -1  -3  -1  729.33   22.40
  -1  -3  -1  738.03   22.70
   1  -3   1  789.52   22.30
   1   3   1  690.63   23.20
   1   3   1  728.13   22.40
  -1   3  -1  726.13   22.20
  -1   3  -1  723.73   22.20
  -1   3  -1  737.53   22.70
   1   3   1  704.53   22.80
   1   3   1  741.53   22.40
  -2  -3  -1  391.46   13.20
  -2  -3  -1  409.36   13.10
  -2  -3  -1  397.36   12.30
   2  -3   1  400.76   13.00
   2  -3   1  418.26   13.50
   2  -3   1  415.76   13.00
  -2  -3  -1  403.06   13.10
   2   3   1  396.66   13.10
   2   3   1  415.66   13.20
   2   3   1  405.06   13.60
  -2   3  -1  388.86   13.00
  -2   3  -1  410.36   13.00
   2   3   1  403.86   13.20
   2   3   1  400.56   12.30
  -2   3  -1  400.46   13.40
   3  -3   1 1477.65   44.50
   3  -3   1 1447.06   44.20
  -3  -3  -1 1435.76   44.20
  -3  -3  -1 1474.55   44.20
  -3  -3  -1 1385.16   43.50
  -3  -3  -1 1488.35   44.20
   3  -3   1 1433.26   44.20
  -3   3  -1 1448.66   44.20
  -3   3  -1 1405.26   44.40
   3   3   1 1461.55   44.20
  -3   3  -1 1400.06   44.10
   3   3   1 1440.26   44.20
   3   3   1 1393.56   43.50
   3   3   1 1461.85   44.70
   3   3   1 1459.45   44.20
   4  -3   1  309.77   11.10
  -4  -3  -1  336.97   11.20
   4  -3   1  313.67   11.40
   4  -3   1  303.67   11.00
  -4  -3  -1  310.97   11.00
  -4  -3  -1  317.07   10.40
  -4  -3  -1  319.47   11.20
   4   3   1  312.67   10.30
   4   3   1  308.47   11.10
   4   3   1  300.07   11.10
  -4   3  -1  304.37   11.40
  -4   3  -1  298.07   11.00
  -4   3  -1  310.77   11.10
  -5  -3  -1  120.59    6.30
  -5  -3  -1  118.89    5.30
   5  -3   1  118.29    6.60
   5  -3   1  117.69    6.20
   5  -3   1  135.99    6.30
  -5  -3  -1  121.29    6.30
  -5  -3  -1  122.69    6.20
   5   3   1  131.59    6.60
   5   3   1  121.19    5.50
  -5   3  -1  126.89    6.50
  -5   3  -1  124.89    6.40
   5   3   1  123.59    6.30
  -5   3  -1  119.19    6.50
  -6  -3  -1   27.10    3.70
   6  -3   1   20.80    3.40
   6  -3   1   24.00    3.50
  -6  -3  -1   21.90    3.10
  -6  -3  -1   23.90    3.40
  -6  -3  -1   21.20    2.60
   6  -3   1   31.40    3.80
  -6   3  -1   33.20    4.50
   6   3   1   25.10    3.70
  -6   3  -1   25.30    3.60
   6   3   1   18.40    2.60
   6   3   1   25.20    3.80
  -6   3  -1   18.80    3.40
   7  -3   1   63.99    6.30
  -7  -3  -1   79.29    6.50
   7  -3   1   71.19    6.30
  -7  -3  -1   72.29    6.00
   7  -3   1   74.09    6.40
  -7  -3  -1   67.79    5.10
   7   3   1   60.19    6.50
   7   3   1   56.59    6.10
  -7   3  -1   64.79    6.60
  -7   3  -1   62.99    6.30
  -7   3  -1   67.59    6.30
   7   3   1   63.49    5.40
  -8  -3  -1   85.89    6.90
  -8  -3  -1   70.69    6.70
   8  -3   1   85.19    7.50
  -8  -3  -1   79.79    5.90
  -8  -3  -1   97.69    7.60
   8  -3   1   78.39    8.00
   8  -3   1   90.79    7.60
  -8   3  -1   81.59    7.60
   8   3   1   73.69    6.40
  -8   3  -1   81.29    7.30
   8   3   1   82.99    6.80
  -8   3  -1   73.09    7.40
   8   3   1   82.79    8.00
  -9  -3  -1   93.89    6.50
   9  -3   1  111.59   12.40
  -9  -3  -1   86.89    7.60
  -9  -3  -1  106.39    8.20
   9  -3   1   92.89    8.40
   9  -3   1   94.79    9.70
   9   3   1  111.09    9.40
   9   3   1   98.99    8.50
   9   3   1   98.19    7.50
  -9   3  -1   95.49    8.50
  -9   3  -1   99.19    9.10
 -10  -3  -1   -6.50    3.00
 -10  -3  -1    6.20    4.20
  10  -3   1    2.60    4.80
  10   3   1    3.60    6.80
 -10   3  -1    4.10    4.10
  10   3   1   -3.20    4.40
 -10   3  -1   -0.40    6.00
  10   3   1   -4.60    4.50
 -11  -4   1  -13.90    5.70
 -11  -4   1    5.40    4.60
 -11  -4   1    4.20    3.80
 -11   4   1    2.00    4.70
  11   4  -1    9.90    8.10
  11   4  -1   21.00    5.60
  11   4  -1    2.00    4.80
 -11   4   1    7.00    4.10
 -11   4   1   21.80    5.10
 -10  -4   1    1.70    3.30
 -10  -4   1    4.20    3.10
 -10  -4   1    3.20    4.30
  10  -4  -1    1.00    4.90
  10   4  -1    3.80    4.70
  10   4  -1   17.70    5.90
  10   4  -1    5.50    4.10
 -10   4   1   -1.10    4.90
 -10   4   1   -4.40    3.90
 -10   4   1   -3.90    4.10
  -9  -4   1   27.40    3.70
  -9  -4   1   24.10    4.50
   9  -4  -1   40.90    5.20
   9  -4  -1   26.40    5.20
   9   4  -1   29.20    4.10
   9   4  -1   19.10    5.70
  -9   4   1   15.80    6.30
  -9   4   1   27.30    5.00
  -9   4   1   27.20    6.10
   9   4  -1   19.20    4.60
   8  -4  -1  149.79    8.60
  -8  -4   1  147.89    7.30
  -8  -4   1  146.09    8.50
   8  -4  -1  154.18    9.10
  -8  -4   1  144.99    7.30
   8  -4  -1  149.29    8.80
  -8   4   1  145.59    9.20
   8   4  -1  151.38    8.70
   8   4  -1  150.08    7.40
  -8   4   1  143.79    8.40
   8   4  -1  145.19    9.00
  -8   4   1  146.49    8.80
  -7  -4   1   74.19    5.90
   7  -4  -1   89.39    6.80
  -7  -4   1   82.79    5.20
  -7  -4   1   92.29    6.10
   7  -4  -1   82.89    6.50
  -7  -4   1   93.49    5.50
   7  -4  -1   75.39    6.60
  -7   4   1   84.59    6.90
   7   4  -1   69.59    6.00
   7   4  -1   76.89    5.40
  -7   4   1   74.89    6.40
  -7   4   1   84.39    6.70
   7   4  -1   91.09    6.80
   6  -4  -1   74.29    5.30
  -6  -4   1   64.49    5.00
  -6  -4   1   60.79    4.30
   6  -4  -1   53.49    5.00
  -6  -4   1   63.79    5.10
  -6  -4   1   61.79    4.20
   6  -4  -1   66.39    6.00
  -6   4   1   64.39    5.70
  -6   4   1   66.69    5.70
  -6   4   1   59.69    5.00
   6   4  -1   63.99    5.50
   6   4  -1   72.09    4.40
   6   4  -1   56.09    5.00
  -5  -4   1   67.89    4.70
  -5  -4   1   64.49    3.90
   5  -4  -1   77.79    5.30
   5  -4  -1   76.39    5.20
   5  -4  -1   63.09    5.10
  -5  -4   1   70.89    4.80
   5  -4  -1   61.89    4.90
  -5  -4   1   72.19    4.00
   5   4  -1   71.19    5.00
   5   4  -1   69.29    4.00
   5   4  -1   64.69    4.70
  -5   4   1   77.99    5.40
  -5   4   1   73.39    5.40
  -5   4   1   64.59    5.00
   4  -4  -1   81.79    5.30
  -4  -4   1   91.09    4.70
  -4  -4   1   83.29    4.60
   4  -4  -1   79.99    4.90
   4  -4  -1   81.69    5.00
   4  -4  -1   76.19    5.20
  -4  -4   1   83.39    4.00
   4   4  -1   83.99    4.70
  -4   4   1   83.79    5.50
   4   4  -1   81.99    4.60
   4   4  -1   85.59    3.90
  -4   4   1   83.19    5.40
  -4   4   1   81.89    5.10
  -4   4   1   78.19    5.00
   3  -4  -1   31.40    4.10
  -3  -4   1   25.90    2.50
   3  -4  -1   20.50    2.80
   3  -4  -1   27.70    3.40
  -3  -4   1   28.90    2.90
  -3  -4   1   28.70    2.90
   3  -4  -1   27.50    3.30
   3   4  -1   28.40    3.00
   3   4  -1   26.20    3.00
  -3   4   1   26.80    4.10
  -3   4   1   26.40    3.40
  -3   4   1   25.50    3.00
   3   4  -1   24.20    2.20
   3   4  -1   33.40    2.70
  -3   4   1   27.10    3.40
   2  -4  -1   58.49    3.50
  -2  -4   1   51.59    2.80
   2  -4  -1   51.99    3.30
   2  -4  -1   59.59    4.00
  -2  -4   1   56.79    3.10
  -2  -4   1   54.19    2.80
   2  -4  -1   50.69    3.60
  -2   4   1   60.49    3.40
  -2   4   1   54.29    3.40
   2   4  -1   48.40    3.10
   2   4  -1   52.99    2.90
  -2   4   1   57.19    4.00
   2   4  -1   57.69    2.90
   2   4  -1   49.60    3.80
  -2   4   1   56.09    4.40
  -2   4   1   56.09    4.10
   1  -4  -1   17.80    1.90
  -1  -4   1   18.20    2.60
   1  -4  -1   14.50    2.40
   1  -4  -1   14.20    2.30
  -1  -4   1   18.60    1.30
   1  -4  -1   17.30    1.80
  -1  -4   1   17.20    1.40
   1  -4  -1   15.90    1.70
  -1   4   1   17.60    1.80
  -1   4   1   24.30    2.80
   1   4  -1   16.00    1.90
   1   4  -1   16.30    2.30
  -1   4   1   15.50    1.80
   1   4  -1   16.60    2.00
  -1   4   1   17.80    2.50
  -1   4   1   15.80    2.50
   0  -4  -1   26.40    2.10
   0  -4   1   26.00    1.40
   0  -4  -1   26.60    2.30
   0  -4  -1   26.70    3.30
   0  -4  -1   26.90    2.80
   0  -4   1   24.00    2.60
   0  -4  -1   25.10    2.30
   0  -4   1   26.80    1.40
   0  -4   1   23.10    3.00
   0   4  -1   22.20    2.50
   0   4   1   24.80    2.60
   0   4   1   27.50    2.20
   0   4   1   28.40    3.60
   0   4   1   24.60    2.30
   0   4  -1   26.20    1.40
   0   4  -1   25.20    1.40
   0   4  -1   21.80    3.20
   0   4   1   25.50    2.30
  -1  -4  -1   69.49    4.60
   1  -4   1   74.69    4.10
  -1  -4  -1   75.89    3.50
  -1  -4  -1   72.79    3.50
   1  -4   1   73.39    3.10
   1  -4   1   65.49    3.90
  -1  -4  -1   77.49    4.30
   1   4   1   73.79    4.60
  -1   4  -1   73.59    3.20
   1   4   1   81.09    2.50
  -1   4  -1   73.49    3.50
  -1   4  -1   69.59    3.10
   1   4   1   75.69    3.60
   1   4   1   75.69    4.30
  -1   4  -1   75.59    4.10
   1   4   1   76.49    3.50
   2  -4   1   79.69    3.90
   2  -4   1   79.69    3.90
  -2  -4  -1   74.49    4.80
  -2  -4  -1   76.49    4.10
   2  -4   1   74.49    4.70
  -2  -4  -1   76.99    4.30
   2  -4   1   81.69    4.10
  -2  -4  -1   81.79    4.10
   2   4   1   87.29    4.20
   2   4   1   78.89    4.10
   2   4   1   84.19    4.50
  -2   4  -1   82.29    4.50
  -2   4  -1   86.99    3.90
   2   4   1   76.99    4.80
  -3  -4  -1  457.95   15.20
   3  -4   1  450.95   15.10
  -3  -4  -1  481.35   15.30
  -3  -4  -1  461.35   14.30
  -3  -4  -1  473.55   15.40
   3  -4   1  466.25   15.80
   3  -4   1  445.06   15.10
   3   4   1  457.45   15.20
  -3   4  -1  475.25   15.30
   3   4   1  478.45   15.30
   3   4   1  479.95   14.30
   3   4   1  458.85   15.90
  -3   4  -1  444.46   15.60
   3   4   1  474.95   15.40
  -3   4  -1  455.15   15.20
   4  -4   1  158.58    6.70
  -4  -4  -1  153.78    6.80
   4  -4   1  150.58    6.50
   4  -4   1  152.88    7.20
  -4  -4  -1  157.28    6.70
  -4  -4  -1  162.88    6.80
  -4  -4  -1  128.59    6.60
  -4   4  -1  142.79    7.10
   4   4   1  152.18    7.60
  -4   4  -1  147.99    6.60
   4   4   1  156.18    5.50
  -4   4  -1  152.88    6.80
   4   4   1  153.88    6.90
   4   4   1  147.59    6.80
  -5  -4  -1   51.19    4.50
   5  -4   1   49.20    4.80
  -5  -4  -1   47.40    3.30
  -5  -4  -1   43.70    4.70
   5  -4   1   52.39    4.80
  -5  -4  -1   59.49    4.60
   5  -4   1   48.30    4.20
   5   4   1   47.60    4.90
   5   4   1   46.90    4.70
  -5   4  -1   43.50    4.80
  -5   4  -1   51.09    4.60
   5   4   1   51.59    3.50
   5   4   1   46.90    4.90
  -5   4  -1   51.59    5.00
   6  -4   1   12.90    3.40
  -6  -4  -1   17.00    3.20
   6  -4   1   14.30    3.10
  -6  -4  -1   10.80    3.10
  -6  -4  -1   14.00    2.80
  -6  -4  -1   12.30    2.20
   6  -4   1   13.40    3.20
  -6   4  -1   12.30    3.30
   6   4   1   11.90    3.60
  -6   4  -1   15.80    3.80
   6   4   1   12.30    2.20
  -6   4  -1   16.80    3.50
   6   4   1   18.20    3.60
   6   4   1   13.50    3.30
   7  -4   1   58.79    6.10
  -7  -4  -1   61.89    4.60
   7  -4   1   57.59    5.90
  -7  -4  -1   69.79    6.20
   7  -4   1   64.79    6.90
  -7  -4  -1   54.29    6.10
  -7   4  -1   52.59    6.20
   7   4   1   49.30    6.20
   7   4   1   61.19    6.80
  -7   4  -1   58.19    6.30
   7   4   1   60.59    5.00
   7   4   1   62.39    7.50
  -7   4  -1   69.19    6.40
  -8  -4  -1   13.00    3.80
   8  -4   1   14.10    4.20
  -8  -4  -1   18.80    3.10
   8  -4   1   17.90    4.80
   8   4   1   11.20    3.10
  -8   4  -1   16.10    4.40
   8   4   1   13.80    4.00
  -8   4  -1   16.90    4.40
   8   4   1   22.60    4.70
  -8   4  -1    8.60    4.30
   8   4   1   17.50    4.60
  -9  -4  -1    6.90    4.00
  -9  -4  -1    0.60    3.20
   9  -4   1   -1.80    3.90
  -9  -4  -1   -1.90    2.60
   9   4   1    9.50    5.10
   9   4   1   -2.00    3.40
   9   4   1    5.40    4.30
  -9   4  -1    4.60    5.00
  -9   4  -1    0.50    3.90
   9   4   1   -1.90    5.70
 -10  -4  -1    8.50    3.30
  10  -4   1   -0.20    7.50
 -10  -4  -1    1.70    4.40
 -10  -4  -1   13.60    4.50
 -10   4  -1   -0.80    6.00
  10   4   1    2.90    6.90
  10   4   1    3.80    4.90
 -10   4  -1    5.90    4.10
  10   4   1   16.30    6.70
 -10  -5   1   20.30    3.60
 -10  -5   1   18.90    4.40
  10  -5  -1   16.00    4.70
  10  -5  -1   15.40    5.30
 -10  -5   1   21.90    3.40
  10   5  -1   11.90    4.60
 -10   5   1   19.20    5.20
  10   5  -1   21.90    4.70
 -10   5   1   16.70    4.80
 -10   5   1   13.40    4.70
 -10   5   1   20.70    6.10
  10   5  -1   18.50    6.00
   9  -5  -1   43.40    5.70
  -9  -5   1   42.50    5.00
  -9  -5   1   45.00    4.80
  -9  -5   1   45.10    5.20
   9  -5  -1   40.80    5.50
   9   5  -1   23.60    5.70
  -9   5   1   34.30    5.40
  -9   5   1   30.30    5.00
  -9   5   1   26.80    5.10
   9   5  -1   36.00    5.20
   9   5  -1   30.50    5.80
  -9   5   1   40.60    5.50
  -8  -5   1    9.50    3.60
   8  -5  -1    3.90    4.90
   8  -5  -1    7.20    3.70
  -8  -5   1   13.50    2.60
  -8  -5   1    7.50    2.60
   8  -5  -1    7.60    3.90
  -8   5   1   16.70    4.40
  -8   5   1    6.10    3.90
   8   5  -1    9.00    3.90
  -8   5   1   12.20    3.90
   8   5  -1   11.00    3.00
   8   5  -1   12.00    4.50
  -8   5   1   10.40    4.20
   7  -5  -1    5.20    3.80
  -7  -5   1   -5.30    2.60
   7  -5  -1    1.50    3.20
  -7  -5   1    0.20    2.00
  -7  -5   1   -0.50    2.00
  -7  -5   1    1.00    2.90
   7  -5  -1   -5.50    3.40
   7  -5  -1   -4.00    3.50
   7   5  -1    7.30    3.70
   7   5  -1    1.30    2.30
  -7   5   1    3.10    3.50
  -7   5   1    4.80    3.80
  -7   5   1   -0.20    3.80
  -7   5   1    0.60    3.10
   6  -5  -1   89.49    6.30
   6  -5  -1   99.59    5.80
   6  -5  -1   86.09    6.20
   6  -5  -1   80.99    5.60
  -6  -5   1   87.89    4.80
  -6  -5   1   89.39    5.70
  -6  -5   1   77.99    5.50
   6   5  -1   87.49    5.70
  -6   5   1   92.39    6.20
  -6   5   1   79.49    5.70
   6   5  -1   97.49    6.10
   6   5  -1   83.29    4.60
  -6   5   1   85.89    6.60
  -6   5   1   89.79    6.90
  -5  -5   1  172.88    6.80
  -5  -5   1  174.58    7.40
   5  -5  -1  171.68    8.10
   5  -5  -1  178.38    7.70
  -5  -5   1  179.18    7.40
   5  -5  -1  172.28    8.00
   5  -5  -1  188.58    7.70
  -5   5   1  158.38    7.60
  -5   5   1  179.28    8.60
   5   5  -1  177.38    6.60
   5   5  -1  177.68    7.50
  -5   5   1  172.48    7.80
   5   5  -1  189.68    7.70
  -5   5   1  171.48    8.80
  -4  -5   1   49.70    3.80
  -4  -5   1   53.39    3.50
   4  -5  -1   51.39    4.60
   4  -5  -1   47.50    4.20
  -4  -5   1   47.60    5.60
   4  -5  -1   48.10    5.40
  -4   5   1   55.19    4.40
  -4   5   1   49.10    4.10
  -4   5   1   56.69    4.90
   4   5  -1   53.39    4.00
   4   5  -1   57.29    4.60
  -4   5   1   49.99    5.10
   4   5  -1   57.69    3.20
   4   5  -1   58.09    3.70
   4   5  -1   53.59    4.70
   3  -5  -1    3.80    2.60
   3  -5  -1    6.00    2.00
  -3  -5   1    3.50    1.70
  -3  -5   1    3.20    1.70
  -3  -5   1    5.80    1.60
   3  -5  -1    7.20    2.30
   3  -5  -1    6.30    2.40
  -3   5   1    6.50    2.70
   3   5  -1    5.60    1.40
   3   5  -1    6.30    2.90
  -3   5   1    1.00    2.50
   3   5  -1    5.30    1.70
   3   5  -1    5.00    1.80
  -3   5   1    6.00    2.20
  -3   5   1    5.70    2.10
   3   5  -1    9.60    1.70
  -3   5   1    3.20    2.40
   2  -5  -1    1.60    1.80
  -2  -5   1    3.00    1.60
  -2  -5   1    2.90    1.20
   2  -5  -1    4.40    2.40
   2  -5  -1    3.90    2.10
   2  -5  -1    4.40    1.80
  -2   5   1    1.90    1.70
  -2   5   1    4.10    2.50
   2   5  -1    2.90    1.30
   2   5  -1    1.60    1.50
   2   5  -1    2.10    1.30
  -2   5   1    2.90    2.10
  -2   5   1    2.50    1.70
   2   5  -1    1.10    2.50
  -2   5   1    2.60    2.20
  -1  -5   1   20.90    3.20
   1  -5  -1   23.00    2.50
   1  -5  -1   20.40    2.10
  -1  -5   1   21.30    1.60
  -1  -5   1   24.60    3.30
  -1  -5   1   23.30    1.60
   1  -5  -1   24.80    2.60
   1  -5  -1   19.60    2.70
   1  -5  -1   25.70    3.70
   1   5  -1   23.80    2.30
  -1   5   1   24.20    2.90
  -1   5   1   22.10    2.50
   1   5  -1   19.50    3.00
   1   5  -1   21.40    1.80
  -1   5   1   18.10    2.70
   1   5  -1   22.10    3.30
  -1   5   1   28.10    3.00
  -1   5   1   19.50    2.60
   1   5  -1   23.20    1.70
   0  -5   1  218.88    8.20
   0  -5  -1  231.98    7.80
   0  -5   1  233.18    7.30
   0  -5  -1  222.28    8.80
   0  -5  -1  233.98    7.90
   0  -5   1  233.38    7.30
   0  -5   1  239.48    8.10
   0  -5  -1  242.78    7.80
   0  -5  -1  237.98    8.70
   0   5  -1  224.78    7.30
   0   5   1  234.28    8.80
   0   5  -1  228.98    8.00
   0   5   1  241.88    7.80
   0   5   1  240.58    7.90
   0   5  -1  225.28    8.60
   0   5  -1  214.48    8.10
   0   5   1  234.78    8.70
   0   5  -1  237.28    7.30
   0   5   1  229.68    7.80
   1  -5   1  365.56   12.30
   1  -5   1  361.16   11.50
   1  -5   1  358.06   11.90
  -1  -5  -1  386.06   11.90
  -1  -5  -1  355.86   12.60
  -1  -5  -1  371.36   12.60
  -1  -5  -1  367.76   11.80
   1   5   1  371.36   11.90
   1   5   1  360.16   12.70
  -1   5  -1  375.86   12.00
  -1   5  -1  362.06   12.90
   1   5   1  362.86   12.50
   1   5   1  359.16   11.20
  -1   5  -1  357.56   11.50
  -1   5  -1  355.66   12.20
   1   5   1  367.56   11.80
  -1   5  -1  371.26   11.60
   2  -5   1    3.30    1.90
  -2  -5  -1    4.80    1.80
  -2  -5  -1    5.00    2.00
   2  -5   1    4.50    1.60
  -2  -5  -1    5.50    3.00
  -2  -5  -1    2.50    1.70
   2  -5   1    2.90    1.60
   2  -5   1    4.00    2.30
   2   5   1    4.10    1.80
  -2   5  -1    5.40    1.70
   2   5   1    2.20    1.80
   2   5   1    5.00    2.00
  -2   5  -1    2.30    1.80
   2   5   1    3.90    2.70
  -2   5  -1    3.70    2.30
  -2   5  -1    3.30    1.60
   3  -5   1  439.16   15.00
   3  -5   1  421.26   14.10
  -3  -5  -1  406.36   14.50
   3  -5   1  432.66   14.20
  -3  -5  -1  439.26   14.30
  -3  -5  -1  429.66   14.40
   3  -5   1  421.76   14.20
   3   5   1  416.06   14.30
   3   5   1  459.75   14.40
  -3   5  -1  416.86   14.80
   3   5   1  437.46   15.10
  -3   5  -1  438.56   14.20
   3   5   1  434.56   14.60
  -3   5  -1  420.76   14.20
  -4  -5  -1  656.13   20.70
  -4  -5  -1  628.54   20.60
   4  -5   1  648.54   20.70
  -4  -5  -1  604.84   19.40
   4  -5   1  639.14   21.10
  -4  -5  -1  641.14   20.60
   4  -5   1  623.94   20.50
   4  -5   1  633.54   20.50
  -4   5  -1  658.43   20.60
   4   5   1  633.94   20.60
  -4   5  -1  648.34   21.30
   4   5   1  572.44   22.30
   4   5   1  613.44   19.40
   4   5   1  657.93   20.70
   4   5   1  636.84   20.70
   5  -5   1    9.40    2.70
  -5  -5  -1    8.80    2.30
  -5  -5  -1    7.30    2.60
  -5  -5  -1    7.90    1.50
   5  -5   1   14.90    2.80
   5  -5   1    7.90    2.90
  -5  -5  -1   10.40    2.70
   5  -5   1   10.10    2.80
  -5   5  -1   12.70    3.20
   5   5   1   12.20    3.30
   5   5   1    7.20    2.90
   5   5   1    7.00    1.50
  -5   5  -1    8.60    3.70
   5   5   1   11.20    2.80
  -6  -5  -1    7.00    2.50
   6  -5   1    5.30    2.90
  -6  -5  -1    3.60    1.70
  -6  -5  -1    6.90    2.60
   6  -5   1    0.60    3.20
   6  -5   1    4.20    2.70
   6  -5   1    1.80    3.00
  -6  -5  -1    5.40    2.90
  -6   5  -1    5.20    3.20
   6   5   1    4.40    1.90
   6   5   1   10.10    3.40
  -6   5  -1    5.50    3.60
   6   5   1    5.90    3.50
   6   5   1    4.80    3.10
  -7  -5  -1   45.80    6.80
  -7  -5  -1   58.19    4.40
   7  -5   1   61.09    6.80
  -7  -5  -1   54.69    6.00
   7  -5   1   49.20    5.90
  -7   5  -1   62.69    6.60
   7   5   1   58.59    4.50
  -7   5  -1   58.49    7.10
   7   5   1   61.29    6.30
   7   5   1   53.29    6.20
   7   5   1   49.50    6.10
  -8  -5  -1    0.30    3.30
   8  -5   1   -4.70    3.40
  -8  -5  -1   -2.30    4.30
   8  -5   1   -6.60    4.40
  -8  -5  -1    0.20    2.30
  -8   5  -1    3.10    3.90
   8   5   1    1.30    2.80
   8   5   1   -2.90    6.30
   8   5   1   -1.90    4.00
  -8   5  -1    2.50    4.00
  -9  -5  -1   13.90    4.30
  -9  -5  -1   13.90    2.90
   9  -5   1   12.90    4.30
  -9  -5  -1   14.50    3.70
   9   5   1   11.80    3.50
  -9   5  -1   10.40    4.30
   9   5   1   14.80    4.80
  -9   5  -1   17.30    4.70
  -9   5  -1   21.80    5.70
   9   5   1   13.60    6.70
  10  -5   1   10.80    5.30
 -10  -5  -1   -2.60    3.60
 -10  -5  -1   -1.40    2.70
 -10  -5  -1    0.90    4.00
 -10   5  -1   -6.10    5.80
  10   5   1    7.20    6.80
  10   5   1    1.50    3.90
  10   5   1   -0.20    4.30
 -10   5  -1   -3.40    4.30
 -10   5  -1    3.10    4.60
  10  -6  -1   10.80    4.50
  10  -6  -1    9.10    5.10
 -10  -6   1   14.20    4.50
 -10   6   1    5.80    4.60
 -10   6   1   17.60    5.30
  10   6  -1   14.00    5.80
  10   6  -1   11.10    4.70
  10   6  -1   12.40    4.10
 -10   6   1    4.00    5.60
 -10   6   1    7.60    4.40
  -9  -6   1    3.90    2.40
  -9  -6   1    2.70    3.50
   9  -6  -1    9.50    4.10
   9  -6  -1    5.50    4.20
   9   6  -1    8.60    4.10
  -9   6   1   12.30    4.40
  -9   6   1    7.20    4.80
   9   6  -1    1.30    4.40
  -9   6   1   -0.60    4.10
   9   6  -1    3.10    3.60
  -9   6   1   -0.40    3.90
   8  -6  -1    7.00    4.10
   8  -6  -1    7.60    3.80
  -8  -6   1    6.20    2.40
  -8  -6   1   11.60    3.60
   8   6  -1   10.50    2.80
  -8   6   1   17.90    6.70
  -8   6   1   12.60    4.20
   8   6  -1    3.30    3.50
   8   6  -1   10.30    4.30
  -8   6   1    7.20    4.70
  -8   6   1    8.20    4.30
  -7  -6   1   50.59    4.30
   7  -6  -1   45.40    6.00
  -7  -6   1   59.89    5.50
  -7  -6   1   58.09    5.50
   7  -6  -1   49.60    5.80
  -7   6   1   54.99    7.00
   7   6  -1   42.90    5.60
   7   6  -1   57.19    6.10
  -7   6   1   45.50    4.90
   7   6  -1   49.90    4.20
  -7   6   1   52.39    5.80
   7   6  -1   44.20    5.80
  -7   6   1   43.60    5.40
   6  -6  -1    3.80    2.90
  -6  -6   1    4.20    1.90
  -6  -6   1    3.40    2.60
  -6  -6   1    6.80    2.80
   6  -6  -1    4.30    3.20
   6  -6  -1    4.00    3.00
   6  -6  -1    7.90    3.30
  -6   6   1    7.80    3.60
  -6   6   1    5.10    3.30
  -6   6   1    1.30    3.40
  -6   6   1    4.40    3.00
   6   6  -1    0.30    3.50
   6   6  -1    3.70    1.80
   6   6  -1    3.80    2.90
   6   6  -1    7.30    2.80
   5  -6  -1   30.40    3.30
   5  -6  -1   22.20    3.10
  -5  -6   1   20.60    2.80
  -5  -6   1   27.10    3.10
  -5  -6   1   26.00    2.90
   5  -6  -1   23.90    3.50
   5  -6  -1   24.40    3.50
  -5   6   1   24.70    3.80
   5   6  -1   22.60    2.50
   5   6  -1   26.70    4.00
   5   6  -1   29.60    3.30
  -5   6   1   21.10    3.10
   5   6  -1   20.90    2.90
  -5   6   1   22.70    3.70
  -5   6   1   20.50    3.30
   4  -6  -1    2.20    2.50
   4  -6  -1    1.70    2.20
   4  -6  -1    4.70    2.70
  -4  -6   1    2.30    1.60
   4  -6  -1    5.50    2.20
  -4  -6   1    1.30    1.90
   4   6  -1    2.20    3.50
  -4   6   1    2.70    2.80
  -4   6   1    3.30    2.30
  -4   6   1    2.40    2.80
   4   6  -1    5.30    2.00
  -4   6   1    3.40    2.20
   4   6  -1    4.30    1.80
   4   6  -1    2.10    2.10
   4   6  -1    3.10    1.20
  -3  -6   1   64.59    3.60
  -3  -6   1   62.59    4.00
  -3  -6   1   68.39    3.60
   3  -6  -1   61.99    4.60
   3  -6  -1   59.39    4.10
   3  -6  -1   56.19    4.60
  -3   6   1   65.39    4.70
  -3   6   1   63.29    4.80
   3   6  -1   63.09    3.70
  -3   6   1   61.09    5.40
   3   6  -1   61.89    3.60
   3   6  -1   58.69    2.70
   3   6  -1   62.69    5.20
  -3   6   1   62.09    4.20
   3   6  -1   70.49    4.00
  -3   6   1   61.49    4.10
   2  -6  -1  276.17   10.00
  -2  -6   1  277.47    9.90
   2  -6  -1  277.17    9.60
  -2  -6   1  278.17    9.10
   2  -6  -1  265.17   10.10
   2  -6  -1  275.57    9.60
   2   6  -1  278.37   10.40
  -2   6   1  283.97   10.20
   2   6  -1  283.67    9.90
  -2   6   1  283.67   10.20
  -2   6   1  283.17    9.70
   2   6  -1  282.87    9.10
  -2   6   1  274.27    9.60
  -2   6   1  280.17   11.10
   2   6  -1  276.17    9.10
   2   6  -1  276.87    9.00
   1  -6  -1   13.10    1.80
   1  -6  -1   10.60    2.70
  -1  -6   1   13.90    2.60
  -1  -6   1   13.00    1.50
  -1  -6   1   13.80    1.60
   1  -6  -1   11.40    2.00
  -1  -6   1   14.90    2.30
   1  -6  -1   12.50    1.80
   1  -6  -1   12.10    2.80
   1   6  -1   14.90    1.60
  -1   6   1   13.90    1.90
  -1   6   1   13.60    1.90
   1   6  -1   12.10    2.20
   1   6  -1   16.70    2.50
  -1   6   1   11.20    2.70
   1   6  -1   10.30    1.80
  -1   6   1   10.90    2.70
  -1   6   1   13.70    2.10
   1   6  -1   12.50    1.20
   0  -6  -1   16.10    2.60
   0  -6  -1   18.10    2.50
   0  -6   1   17.00    1.50
   0  -6   1   15.60    2.40
   0  -6  -1   18.30    3.00
   0  -6  -1   20.40    2.50
   0  -6  -1   18.70    3.60
   0  -6   1   17.70    1.50
   0   6   1   11.90    2.60
   0   6   1   12.80    1.80
   0   6  -1   16.20    2.50
   0   6   1   16.50    1.80
   0   6   1   17.80    1.90
   0   6  -1   18.30    1.60
   0   6  -1   10.60    1.80
   0   6   1   17.50    3.40
   0   6  -1   13.00    1.50
   0   6  -1   17.00    2.70
   1  -6   1  309.77   10.80
  -1  -6  -1  306.47   10.30
   1  -6   1  298.17   10.60
  -1  -6  -1  322.97   11.30
  -1  -6  -1  333.47   10.40
   1  -6   1  306.57    9.90
  -1  -6  -1  300.47   11.40
  -1   6  -1  300.57   10.60
  -1   6  -1  304.37   11.50
   1   6   1  314.27    9.70
   1   6   1  312.17   11.20
  -1   6  -1  300.17   10.80
  -1   6  -1  306.37   10.00
   1   6   1  309.97   10.30
  -1   6  -1  320.87   10.00
   1   6   1  315.37   10.30
   1   6   1  304.97   11.40
   2  -6   1    3.00    2.30
  -2  -6  -1    1.30    2.00
   2  -6   1    2.60    2.00
   2  -6   1    2.50    1.60
  -2  -6  -1    1.60    1.70
  -2  -6  -1    2.20    3.10
  -2  -6  -1    3.20    1.70
   2  -6   1    3.50    1.50
  -2   6  -1    3.20    2.00
   2   6   1    4.10    2.70
  -2   6  -1    5.10    2.60
   2   6   1    4.10    2.10
  -2   6  -1    5.10    2.30
  -2   6  -1    0.80    1.50
   2   6   1    2.00    1.80
   2   6   1    3.00    1.70
  -2   6  -1    3.60    1.60
   3  -6   1    1.50    1.80
  -3  -6  -1    1.40    2.00
  -3  -6  -1    0.10    1.90
   3  -6   1    2.40    2.60
   3  -6   1    0.20    1.90
   3  -6   1   -1.00    2.00
   3   6   1    2.70    2.10
  -3   6  -1    1.50    1.90
   3   6   1    4.60    3.30
   3   6   1    1.60    2.00
  -3   6  -1    0.90    2.60
   3   6   1    0.20    3.10
  -3   6  -1    0.00    2.00
  -4  -6  -1    1.30    2.20
  -4  -6  -1    3.60    2.10
  -4  -6  -1    4.50    2.10
   4  -6   1    5.10    2.90
   4  -6   1    4.00    2.20
   4  -6   1    5.00    2.30
   4  -6   1    3.70    2.30
   4   6   1    3.40    2.30
  -4   6  -1    0.50    3.00
   4   6   1    1.80    2.30
  -4   6  -1    7.10    2.50
   4   6   1    4.90    2.20
  -4   6  -1    2.80    2.20
   4   6   1    3.10    3.10
  -5  -6  -1   -0.40    2.10
  -5  -6  -1   -0.20    2.50
   5  -6   1   -0.90    2.50
  -5  -6  -1   -0.40    2.30
   5  -6   1   -2.20    3.00
   5  -6   1    2.60    2.40
   5  -6   1    4.80    2.60
  -5   6  -1    0.10    2.90
   5   6   1    1.90    3.30
   5   6   1    1.90    2.60
  -5   6  -1   -1.30    2.40
   5   6   1   -0.20    2.70
  -5   6  -1   -1.00    2.40
   5   6   1    3.00    2.40
   6  -6   1   19.70    3.50
   6  -6   1   18.20    3.30
   6  -6   1   14.90    3.40
  -6  -6  -1   11.70    2.80
   6  -6   1   18.70    3.90
  -6  -6  -1   16.30    3.50
  -6  -6  -1   19.20    3.40
   6   6   1   18.60    4.10
  -6   6  -1   13.10    3.30
   6   6   1   14.90    3.60
  -6   6  -1   19.40    4.00
   6   6   1   16.60    1.90
   6   6   1   17.60    3.60
  -6   6  -1   12.00    3.40
  -7  -6  -1   39.70    3.60
   7  -6   1   40.60    5.80
  -7  -6  -1   45.30    4.80
   7  -6   1   43.70    5.80
  -7  -6  -1   42.50    6.60
  -7   6  -1   43.80    5.80
   7   6   1   46.50    6.10
   7   6   1   34.50    4.60
  -7   6  -1   34.00    5.00
  -7   6  -1   48.90    6.30
   7   6   1   41.30    3.90
  -8  -6  -1   48.30    5.90
   8  -6   1   50.69    6.30
   8  -6   1   51.59    6.30
  -8  -6  -1   62.79    6.60
  -8  -6  -1   48.20    4.30
   8   6   1   47.20    5.80
  -8   6  -1   52.09    5.90
  -8   6  -1   53.39    7.20
   8   6   1   48.90    4.80
   8   6   1   57.09    7.00
  -8   6  -1   48.80    6.20
   9  -6   1    5.50    4.00
   9  -6   1   -3.40    3.90
  -9  -6  -1   -2.20    2.10
  -9  -6  -1   -2.00    3.50
  -9   6  -1    9.80    5.10
   9   6   1   -9.40    3.70
   9   6   1   -0.40    4.90
  -9   6  -1   -1.80    3.70
  -9   6  -1    2.00    4.10
 -10  -6  -1    1.70    2.60
  10  -6   1    3.20    4.50
  10  -6   1    2.40    4.70
 -10  -6  -1   -4.70    5.00
 -10  -6  -1    9.30    4.50
 -10   6  -1    6.00    4.50
 -10   6  -1   -1.80    6.50
  10   6   1    0.90    4.10
  10   6   1   -4.10    6.30
  10   6   1   -4.70    4.60
 -10   6  -1    5.00    4.80
 -10  -7   1    6.90    4.10
  10  -7  -1    7.30    4.40
  10  -7  -1    2.90    4.70
  10   7  -1   -4.70    4.40
  10   7  -1   -1.30    3.80
 -10   7   1    4.90    5.00
 -10   7   1   -6.20    4.70
  10   7  -1    6.30    6.60
 -10   7   1   -0.50    6.20
 -10   7   1   -1.90    4.20
   9  -7  -1   46.70    5.60
   9  -7  -1   48.60    7.00
  -9  -7   1   40.40    4.60
  -9  -7   1   46.20    6.10
  -9   7   1   26.80    5.30
  -9   7   1   39.10    5.80
   9   7  -1   36.50    5.30
  -9   7   1   28.10    5.10
   9   7  -1   41.90    5.30
  -9   7   1   31.40    5.50
   9   7  -1   23.90    5.70
   8  -7  -1    4.40    4.10
   8  -7  -1    1.60    3.70
  -8  -7   1    4.10    2.10
  -8  -7   1    4.20    3.20
  -8   7   1   -0.40    7.00
  -8   7   1   10.70    4.40
   8   7  -1    7.50    8.50
   8   7  -1    4.10    2.40
  -8   7   1    7.10    3.70
   8   7  -1   -2.30    3.40
  -8   7   1    4.60    4.10
   7  -7  -1    4.20    3.40
  -7  -7   1    1.50    2.80
  -7  -7   1    4.70    2.10
  -7  -7   1    5.10    2.90
   7  -7  -1    2.70    3.90
  -7   7   1    2.00    3.90
  -7   7   1    1.20    3.30
  -7   7   1   -2.00    3.90
   7   7  -1    0.30    3.10
   7   7  -1    6.50    2.10
   7   7  -1   14.70    5.10
  -7   7   1    4.90    4.20
   7   7  -1    4.70    3.50
   6  -7  -1  315.27   12.10
   6  -7  -1  298.07   13.00
  -6  -7   1  310.17   11.70
   6  -7  -1  317.67   12.60
  -6  -7   1  304.57   11.60
  -6  -7   1  312.87   11.20
   6  -7  -1  315.97   12.20
  -6   7   1  311.67   12.30
  -6   7   1  313.77   12.40
   6   7  -1  314.67   11.90
  -6   7   1  318.17   13.60
   6   7  -1  309.67   10.40
   6   7  -1  310.67   12.00
   6   7  -1  314.17   13.40
  -6   7   1  325.57   13.20
   5  -7  -1   96.69    6.40
  -5  -7   1   99.89    5.40
  -5  -7   1   97.79    5.30
   5  -7  -1   99.29    5.70
  -5  -7   1   98.29    5.10
   5  -7  -1   82.49    7.40
   5  -7  -1  102.69    5.90
  -5   7   1   95.09    6.50
  -5   7   1   87.89    7.10
  -5   7   1  102.29    6.00
   5   7  -1  100.69    5.60
  -5   7   1   96.29    6.00
   5   7  -1   99.59    5.30
   5   7  -1  103.79    7.20
   5   7  -1   94.79    3.90
   5   7  -1  100.79    5.60
  -4  -7   1    7.60    2.00
   4  -7  -1    7.40    2.90
  -4  -7   1    7.40    1.90
   4  -7  -1    4.60    2.40
   4  -7  -1    8.30    2.90
   4  -7  -1    7.70    2.40
  -4  -7   1    8.10    1.90
  -4   7   1    9.50    2.40
  -4   7   1    7.40    2.40
   4   7  -1    6.50    1.00
  -4   7   1    8.90    3.20
   4   7  -1    4.70    3.20
   4   7  -1    4.70    1.90
  -4   7   1    9.40    3.50
   4   7  -1    8.80    2.20
   4   7  -1    6.00    2.10
  -3  -7   1   83.99    4.00
  -3  -7   1   83.79    5.70
   3  -7  -1   84.29    5.60
   3  -7  -1   74.29    5.90
   3  -7  -1   79.99    5.30
   3  -7  -1   82.49    4.70
  -3  -7   1   83.79    4.70
  -3   7   1   89.19    6.20
   3   7  -1   81.39    4.80
   3   7  -1   81.69    4.00
   3   7  -1   73.29    3.20
  -3   7   1   85.09    5.40
   3   7  -1   87.79    3.20
  -3   7   1   86.69    5.80
   3   7  -1   84.99    5.80
   3   7  -1   78.19    4.10
  -3   7   1   80.39    4.70
  -3   7   1   86.69    4.70
  -2  -7   1   11.50    2.20
  -2  -7   1   16.30    1.80
  -2  -7   1   15.00    1.50
   2  -7  -1   15.90    2.40
   2  -7  -1   16.60    2.20
   2  -7  -1   18.60    2.10
   2  -7  -1   16.40    2.90
   2   7  -1   15.70    1.60
   2   7  -1   14.20    1.50
  -2   7   1   14.30    2.60
  -2   7   1   14.30    3.10
  -2   7   1   17.50    2.20
  -2   7   1   15.10    2.90
   2   7  -1   14.40    2.90
   2   7  -1   16.30    2.20
   2   7  -1   17.40    2.40
  -2   7   1   15.90    2.20
   1  -7  -1  400.36   14.10
   1  -7  -1  397.46   13.70
  -1  -7   1  392.46   13.60
  -1  -7   1  376.46   13.40
   1  -7  -1  383.06   12.70
  -1  -7   1  384.26   12.10
   1  -7  -1  402.46   12.70
  -1  -7   1  393.36   12.20
   1  -7  -1  401.36   13.10
   1   7  -1  380.66   13.50
  -1   7   1  398.16   12.80
   1   7  -1  386.36   12.60
  -1   7   1  397.96   13.10
  -1   7   1  369.66   12.70
   1   7  -1  392.96   13.70
  -1   7   1  388.96   14.10
   1   7  -1  380.16   12.20
   1   7  -1  388.46   12.20
  -1   7   1  402.36   13.70
   0  -7  -1   33.90    4.50
   0  -7  -1   28.50    3.40
   0  -7   1   26.60    1.90
   0  -7  -1   29.30    2.70
   0  -7   1   28.40    1.80
   0  -7  -1   25.90    2.70
   0  -7   1   28.10    3.60
   0   7  -1   27.80    1.90
   0   7   1   29.70    2.70
   0   7   1   28.10    4.70
   0   7  -1   23.80    3.00
   0   7  -1   25.90    3.90
   0   7  -1   26.70    3.70
   0   7   1   26.00    3.30
   0   7   1   26.00    2.80
   0   7   1   25.40    2.80
   0   7  -1   25.80    1.90
  -1  -7  -1  578.14   18.40
   1  -7   1  603.64   19.00
  -1  -7  -1  608.84   18.50
   1  -7   1  584.54   18.10
   1  -7   1  575.74   18.10
  -1  -7  -1  569.94   19.50
  -1  -7  -1  586.34   19.40
   1  -7   1  553.24   18.70
  -1   7  -1  579.84   18.90
   1   7   1  572.24   19.40
   1   7   1  586.14   18.50
   1   7   1  577.84   19.60
  -1   7  -1  625.54   18.90
  -1   7  -1  557.24   18.30
  -1   7  -1  582.04   19.70
   1   7   1  584.94   18.40
  -1   7  -1  568.84   18.10
   1   7   1  588.34   18.00
  -2  -7  -1  854.11   27.70
   2  -7   1  862.41   27.20
  -2  -7  -1  851.61   26.60
   2  -7   1  826.02   26.80
  -2  -7  -1  859.31   27.40
   2  -7   1  807.52   27.00
  -2  -7  -1  854.61   26.60
   2  -7   1  857.71   26.40
  -2   7  -1  859.51   28.10
  -2   7  -1  835.42   26.40
  -2   7  -1  880.11   26.90
  -2   7  -1  870.41   27.30
  -2   7  -1  839.72   26.40
   2   7   1  862.51   27.50
   2   7   1  841.82   26.60
   2   7   1  844.82   26.60
   2   7   1  869.41   27.70
   3  -7   1   16.00    2.50
   3  -7   1   17.10    2.30
  -3  -7  -1   16.10    2.50
  -3  -7  -1   14.90    2.20
  -3  -7  -1   16.20    2.40
   3  -7   1   16.20    2.90
   3   7   1   17.20    2.40
   3   7   1   13.30    2.60
  -3   7  -1   22.40    3.40
   3   7   1   18.20    2.50
  -3   7  -1   18.80    2.40
  -3   7  -1   16.30    2.30
  -3   7  -1   19.50    3.50
   3   7   1   13.80    3.60
   4  -7   1  239.88    9.20
  -4  -7  -1  248.38    9.30
   4  -7   1  253.97    9.40
   4  -7   1  241.88    9.30
  -4  -7  -1  257.97    9.70
   4  -7   1  242.78   10.10
  -4  -7  -1  243.68    9.40
   4   7   1  255.67    9.60
   4   7   1  249.18    9.90
  -4   7  -1  236.08   10.90
  -4   7  -1  240.98    9.40
  -4   7  -1  247.98   10.50
   4   7   1  243.18   10.60
   4   7   1  243.88    9.40
  -4   7  -1  236.78    9.30
   5  -7   1  287.87   10.80
   5  -7   1  281.07   11.70
   5  -7   1  280.47   10.70
  -5  -7  -1  281.57   11.60
  -5  -7  -1  283.87   10.80
  -5  -7  -1  271.77   10.70
   5  -7   1  258.87   10.60
   5   7   1  277.27   10.90
  -5   7  -1  285.57   11.90
  -5   7  -1  272.77   12.30
  -5   7  -1  271.07   10.70
   5   7   1  265.87   10.80
  -5   7  -1  275.07   10.80
   5   7   1  278.87   12.20
   5   7   1  284.67   11.00
   6  -7   1   17.80    3.60
  -6  -7  -1   14.90    2.90
  -6  -7  -1   17.10    3.30
   6  -7   1   15.90    3.40
   6  -7   1   12.90    4.10
  -6  -7  -1   12.90    3.30
   6  -7   1   19.00    3.50
  -6   7  -1   15.90    4.30
  -6   7  -1   20.80    3.70
   6   7   1   14.00    3.50
   6   7   1   13.10    3.40
   6   7   1   12.40    4.50
  -6   7  -1   16.20    3.60
  -7  -7  -1   42.20    5.10
  -7  -7  -1   30.70    4.40
   7  -7   1   37.70    4.50
   7  -7   1   34.80    4.30
  -7   7  -1   32.60    5.70
   7   7   1   27.10    7.80
  -7   7  -1   26.60    4.20
   7   7   1   30.90    4.50
  -7   7  -1   28.80    4.90
   8  -7   1   25.70    4.50
   8  -7   1   22.10    4.30
  -8  -7  -1   27.70    3.50
  -8  -7  -1   29.10    4.40
  -8   7  -1   20.90    4.30
   8   7   1   30.80    5.20
  -8   7  -1   21.90    4.90
  -8   7  -1   19.80    4.80
   8   7   1   19.60    4.50
   9  -7   1   10.00    4.30
   9  -7   1   10.80    4.40
  -9  -7  -1   -0.20    3.00
  -9  -7  -1    4.00    3.70
   9   7   1    5.60    5.40
  -9   7  -1   -3.80    3.90
  -9   7  -1   12.80    4.90
  -9   7  -1    5.80    4.90
   9   7   1   -2.50    3.90
  -9   7  -1   16.30    5.50
  -9  -8   1    5.80    3.40
  -9  -8   1   -0.20    2.00
   9  -8  -1    2.20    3.80
   9   8  -1    8.40    4.20
  -9   8   1    4.80    3.80
   9   8  -1    4.20    2.60
  -9   8   1   10.20    4.50
  -9   8   1   -6.40    5.50
   9   8  -1    4.00    4.90
  -9   8   1    0.10    4.60
  -8  -8   1   20.80    2.70
   8  -8  -1   22.80    4.40
  -8  -8   1   27.60    3.90
   8  -8  -1   29.10    4.80
  -8   8   1   24.50    4.70
   8   8  -1   22.10    4.40
  -8   8   1   32.70    5.00
   8   8  -1   19.60    2.30
  -8   8   1   24.50    5.00
   8   8  -1   26.40    4.70
  -8   8   1   18.20    5.00
   7  -8  -1   14.10    4.30
   7  -8  -1   16.40    3.70
  -7  -8   1   14.00    3.30
  -7  -8   1   10.50    2.30
  -7  -8   1   19.60    3.40
   7   8  -1   15.50    5.30
  -7   8   1   14.50    5.00
  -7   8   1   16.90    4.50
  -7   8   1   14.20    4.50
   7   8  -1    8.20    3.30
  -7   8   1   11.10    3.70
   7   8  -1   22.00    3.90
   7   8  -1   15.20    1.80
   6  -8  -1   64.49    7.10
   6  -8  -1   63.69    5.70
   6  -8  -1   65.79    5.70
   6  -8  -1   60.09    6.20
  -6  -8   1   61.39    4.60
  -6  -8   1   58.59    5.00
  -6  -8   1   66.29    5.00
  -6   8   1   56.49    5.90
   6   8  -1   64.49    5.40
  -6   8   1   57.59    6.10
  -6   8   1   55.89    7.30
  -6   8   1   62.69    6.70
   6   8  -1   63.19    2.80
   6   8  -1   62.69    5.80
   6   8  -1   68.69    7.40
  -5  -8   1   11.70    2.30
  -5  -8   1   10.40    2.30
   5  -8  -1   11.30    3.30
   5  -8  -1    9.60    3.00
   5  -8  -1    6.70    3.30
   5  -8  -1    7.50    2.80
  -5   8   1    4.40    3.70
   5   8  -1    9.70    2.70
   5   8  -1   12.70    3.90
   5   8  -1   13.90    2.70
   5   8  -1    7.40    2.70
  -5   8   1   10.00    3.00
  -5   8   1    9.20    3.10
  -5   8   1   13.40    3.80
   4  -8  -1    1.20    2.20
   4  -8  -1   -1.70    2.20
  -4  -8   1    0.20    1.70
  -4  -8   1   -2.40    1.90
  -4  -8   1    2.20    1.80
   4  -8  -1    2.30    2.60
   4  -8  -1    0.10    2.80
   4   8  -1    2.30    2.00
  -4   8   1    0.30    2.40
   4   8  -1   -3.30    3.40
   4   8  -1    2.60    2.10
  -4   8   1   -0.70    3.10
  -4   8   1    1.60    2.50
   4   8  -1   -0.10    2.00
  -4   8   1    0.40    3.40
   3  -8  -1  142.49    6.90
   3  -8  -1  142.59    6.40
  -3  -8   1  141.29    5.70
   3  -8  -1  139.99    7.00
  -3  -8   1  151.08    6.70
   3  -8  -1  141.99    6.30
  -3   8   1  149.49    7.10
   3   8  -1  136.59    5.70
   3   8  -1  134.59    4.90
   3   8  -1  152.88    5.80
   3   8  -1  150.58    7.70
   3   8  -1  154.08    6.70
   3   8  -1  150.38    4.90
  -3   8   1  138.99    6.30
  -3   8   1  142.49    7.40
  -3   8   1  142.99    8.10
  -3   8   1  139.09    6.30
   2  -8  -1   68.49    4.00
  -2  -8   1   67.99    3.20
  -2  -8   1   70.19    3.20
   2  -8  -1   70.99    4.80
   2  -8  -1   58.39    5.00
  -2  -8   1   64.69    4.90
  -2   8   1   67.69    4.10
  -2   8   1   72.49    5.20
   2   8  -1   71.59    4.90
   2   8  -1   70.89    5.40
  -2   8   1   62.99    5.60
  -2   8   1   64.69    4.90
   2   8  -1   63.29    3.20
   2   8  -1   70.79    3.70
  -2   8   1   74.39    4.10
  -1  -8   1    0.70    1.00
   1  -8  -1   -1.60    2.40
   1  -8  -1    1.30    1.80
   1  -8  -1   -2.10    2.50
  -1  -8   1    0.70    2.60
   1  -8  -1    0.20    1.50
   1  -8  -1    0.20    1.80
  -1  -8   1   -1.30    0.90
   1   8  -1    0.30    1.00
  -1   8   1    1.00    2.60
  -1   8   1   -1.70    1.50
   1   8  -1    3.20    2.20
  -1   8   1    0.60    1.90
   1   8  -1    0.40    1.50
   1   8  -1   -3.90    2.50
  -1   8   1   -0.70    1.60
  -1   8   1    2.10    2.80
   1   8  -1   -0.10    1.00
   0  -8  -1  124.99    5.10
   0  -8   1  131.99    4.50
   0  -8  -1  127.29    6.60
   0  -8  -1  117.69    5.60
   0  -8   1  125.69    6.10
   0  -8  -1  134.99    5.30
   0   8   1  128.39    6.80
   0   8   1  119.89    5.20
   0   8   1  130.59    7.30
   0   8  -1  128.79    4.50
   0   8  -1  124.09    6.10
   0   8  -1  124.09    6.80
   0   8   1  132.69    5.30
   0   8  -1  127.19    4.50
   0   8  -1  125.69    5.50
   0   8   1  131.09    5.30
  -1  -8  -1   62.89    5.60
   1  -8   1   53.79    2.80
  -1  -8  -1   47.80    3.30
  -1  -8  -1   51.89    4.60
   1  -8   1   57.69    2.80
   1  -8   1   53.19    4.30
  -1  -8  -1   50.79    5.10
   1  -8   1   55.39    4.20
  -1   8  -1   65.39    4.40
  -1   8  -1   58.89    5.70
   1   8   1   53.89    4.90
  -1   8  -1   54.59    4.40
   1   8   1   50.79    3.50
   1   8   1   52.09    5.00
  -1   8  -1   57.89    3.70
   1   8   1   51.59    2.90
  -1   8  -1   51.79    2.90
   1   8   1   56.39    3.50
  -2  -8  -1   16.60    2.50
  -2  -8  -1   18.00    2.90
  -2  -8  -1   16.90    2.20
   2  -8   1   17.90    2.70
   2  -8   1   14.50    1.80
  -2  -8  -1   20.30    3.70
   2  -8   1   18.60    3.40
  -2   8  -1   19.40    2.10
   2   8   1   16.60    2.20
   2   8   1   17.50    3.10
   2   8   1   14.20    2.20
  -2   8  -1   12.70    3.60
  -2   8  -1   15.10    2.70
  -2   8  -1   17.50    3.00
  -2   8  -1   15.80    2.00
   2   8   1   15.80    3.50
   3  -8   1  279.47   10.40
   3  -8   1  277.87    9.90
  -3  -8  -1  277.87   10.00
   3  -8   1  265.17   10.80
  -3  -8  -1  279.77   10.10
   3  -8   1  280.57    9.90
  -3  -8  -1  281.37   10.80
   3   8   1  277.07   10.20
   3   8   1  286.67   10.20
  -3   8  -1  275.97   11.20
   3   8   1  291.17   11.80
  -3   8  -1  287.67   10.10
   3   8   1  285.67   11.10
  -3   8  -1  282.97   12.20
  -3   8  -1  278.87   10.00
   4  -8   1   29.00    4.10
  -4  -8  -1   24.00    2.90
   4  -8   1   23.80    3.60
   4  -8   1   22.10    3.40
  -4  -8  -1   25.10    3.00
   4  -8   1   30.90    3.90
  -4  -8  -1   22.00    3.10
   4   8   1   26.30    3.20
  -4   8  -1   23.70    3.00
   4   8   1   27.00    4.50
  -4   8  -1   24.50    2.90
  -4   8  -1   22.00    4.30
   4   8   1   27.90    3.90
   4   8   1   31.10    4.60
  -4   8  -1   25.00    3.80
   5  -8   1   60.69    6.60
   5  -8   1   54.29    4.70
  -5  -8  -1   60.09    4.90
   5  -8   1   46.10    4.80
  -5  -8  -1   53.19    5.30
   5  -8   1   57.59    5.00
  -5  -8  -1   55.89    5.00
   5   8   1   51.79    5.30
   5   8   1   52.19    5.50
  -5   8  -1   55.29    5.20
   5   8   1   53.99    6.90
  -5   8  -1   59.29    6.70
  -5   8  -1   50.99    7.50
  -5   8  -1   48.00    5.10
   5   8   1   54.69    5.50
  -6  -8  -1   11.00    3.20
   6  -8   1   14.80    3.30
   6  -8   1   11.80    4.00
  -6  -8  -1   11.10    3.30
   6  -8   1   11.40    3.20
   6  -8   1   15.70    3.50
  -6  -8  -1   11.30    3.00
  -6   8  -1    5.40    4.00
  -6   8  -1    5.50    6.00
  -6   8  -1   11.10    4.70
  -6   8  -1    6.60    3.30
   6   8   1   14.80    3.40
   6   8   1   16.50    4.90
   6   8   1   17.20    5.10
  -7  -8  -1   11.20    3.00
  -7  -8  -1    8.20    3.50
   7  -8   1   13.30    3.80
   7  -8   1   11.10    3.50
  -7   8  -1   10.70    5.20
   7   8   1    9.50    4.30
  -7   8  -1    9.50    4.60
  -7   8  -1    8.50    4.50
  -7   8  -1   14.60    4.50
   8  -8   1   -3.20    3.60
  -8  -8  -1    0.00    3.40
   8  -8   1    1.40    3.50
  -8  -8  -1   -5.30    2.70
  -8   8  -1    0.80    3.50
  -8   8  -1   -6.00    4.30
   8   8   1   -4.70    4.50
  -8   8  -1    1.30    4.70
   8   8   1    4.80    4.10
  -8   8  -1   -1.70    4.40
  -9  -8  -1    8.70    4.80
  -9  -8  -1   12.50    4.00
   9  -8   1   23.60    4.50
   9  -8   1   27.40    4.90
   9   8   1   19.00    4.70
   9   8   1   25.30    6.10
  -9   8  -1   16.30    5.10
  -9   8  -1   29.70    4.80
  -9   8  -1   20.10    5.40
  -9   8  -1   22.20    6.00
  -9  -9   1    5.10    2.60
   9  -9  -1    0.70    4.20
   9  -9  -1   -0.60    4.10
  -9  -9   1    5.10    3.60
  -9   9   1    9.70    5.10
  -9   9   1   -3.70    5.50
   9   9  -1    7.00    4.20
  -9   9   1    2.50    4.80
   9   9  -1    1.60    5.80
  -9   9   1   -1.30    4.50
  -8  -9   1    0.20    2.20
   8  -9  -1    3.00    3.70
   8  -9  -1    2.40    4.00
  -8  -9   1    1.20    2.80
  -8   9   1    8.10    5.00
   8   9  -1    8.50    4.50
   8   9  -1   -5.80    3.30
  -8   9   1   -4.10    3.80
  -8   9   1   -2.00    4.30
  -8   9   1    3.90    4.70
   7  -9  -1   73.09    6.90
  -7  -9   1   84.59    5.80
  -7  -9   1   75.19    5.10
   7  -9  -1   73.69    6.50
   7   9  -1   77.09    7.10
  -7   9   1   77.39    8.60
   7   9  -1   78.69    8.20
  -7   9   1   81.79    8.40
  -7   9   1   66.69    9.10
   7   9  -1   84.19    7.00
  -7   9   1   73.59    6.80
   6  -9  -1   24.30    4.20
   6  -9  -1   20.00    3.70
  -6  -9   1   21.20    3.00
  -6  -9   1   19.90    3.50
   6  -9  -1   20.10    3.40
  -6  -9   1   17.80    3.00
   6  -9  -1   18.70    4.20
  -6   9   1   18.40    4.90
  -6   9   1   21.80    4.10
  -6   9   1   24.70    4.00
   6   9  -1   19.70    4.80
   6   9  -1   18.00    3.00
   6   9  -1   22.50    3.40
  -6   9   1   22.00    4.60
   6   9  -1   22.30    3.60
   5  -9  -1    0.40    3.30
  -5  -9   1    4.90    2.40
   5  -9  -1    5.50    2.40
  -5  -9   1    2.30    2.20
  -5  -9   1    4.10    2.20
   5  -9  -1    2.20    3.40
   5  -9  -1    3.90    2.70
   5   9  -1    3.10    2.60
  -5   9   1    2.90    2.90
  -5   9   1    8.10    3.90
   5   9  -1    7.10    4.20
  -5   9   1    3.90    2.90
  -5   9   1    0.30    3.80
   5   9  -1    7.20    2.60
   5   9  -1    1.80    2.60
   4  -9  -1   34.40    4.30
  -4  -9   1   35.70    3.40
  -4  -9   1   38.70    3.60
   4  -9  -1   25.40    4.30
  -4  -9   1   29.00    4.20
   4  -9  -1   37.40    5.20
   4  -9  -1   41.50    4.10
  -4   9   1   33.30    4.80
  -4   9   1   29.40    3.40
   4   9  -1   37.30    3.80
   4   9  -1   39.30    5.70
   4   9  -1   34.00    3.80
   4   9  -1   35.30    4.80
  -4   9   1   34.30    4.30
  -4   9   1   33.80    4.60
   3  -9  -1   -1.80    2.10
  -3  -9   1    2.10    1.60
  -3  -9   1    0.10    2.20
   3  -9  -1    3.30    2.90
   3  -9  -1   -1.10    2.70
   3  -9  -1    0.00    2.00
  -3   9   1   -2.00    2.10
   3   9  -1    2.10    1.70
   3   9  -1   -0.40    1.90
  -3   9   1    0.10    2.20
  -3   9   1    1.90    3.50
   3   9  -1    1.10    3.10
   3   9  -1    3.60    2.50
   3   9  -1    1.30    1.60
   3   9  -1    1.40    1.00
  -3   9   1   -4.50    2.60
   2  -9  -1  207.58    8.40
   2  -9  -1  195.48    7.60
   2  -9  -1  198.58    7.50
   2  -9  -1  205.28    8.80
  -2  -9   1  195.48    6.80
  -2  -9   1  193.18    6.80
  -2  -9   1  196.68    8.60
  -2   9   1  214.88    9.00
  -2   9   1  197.68    9.60
   2   9  -1  195.98    6.90
  -2   9   1  207.68    8.60
   2   9  -1  190.28    7.00
  -2   9   1  195.18    7.60
   2   9  -1  191.68    6.80
   2   9  -1  205.78    8.90
   2   9  -1  204.88    8.80
  -2   9   1  186.78    7.60
   1  -9  -1   56.19    4.30
  -1  -9   1   59.29    2.60
   1  -9  -1   60.79    3.70
  -1  -9   1   56.69    4.90
  -1  -9   1   59.49    2.70
   1  -9  -1   51.99    5.10
  -1   9   1   62.09    4.40
  -1   9   1   56.49    5.30
  -1   9   1   53.29    5.70
   1   9  -1   55.79    2.70
   1   9  -1   65.49    5.30
   1   9  -1   56.99    5.40
   1   9  -1   60.59    2.70
   1   9  -1   55.59    3.70
  -1   9   1   55.19    3.70
  -1   9   1   55.49    3.70
   0  -9  -1   53.99    3.60
   0  -9   1   46.00    4.60
   0  -9   1   52.39    2.60
   0  -9  -1   52.19    5.20
   0  -9  -1   49.40    5.10
   0  -9  -1   58.89    4.80
   0   9  -1   50.59    2.60
   0   9   1   49.70    3.40
   0   9  -1   47.70    4.80
   0   9  -1   50.79    4.00
   0   9  -1   50.19    2.60
   0   9   1   53.89    5.40
   0   9  -1   50.29    5.60
   0   9   1   56.89    3.70
   0   9   1   55.49    3.50
   1  -9   1    9.10    2.60
  -1  -9  -1   10.20    2.10
  -1  -9  -1   12.50    3.60
   1  -9   1   10.00    1.50
   1  -9   1   11.90    1.50
   1  -9   1   10.80    2.60
  -1  -9  -1   10.90    1.90
  -1  -9  -1   10.30    2.90
   1   9   1    9.20    3.50
  -1   9  -1   11.60    2.50
   1   9   1    8.20    3.10
  -1   9  -1   10.40    2.70
   1   9   1    9.30    2.00
  -1   9  -1    8.30    3.20
  -1   9  -1   10.10    1.50
   1   9   1    9.30    2.30
   1   9   1   10.70    1.90
  -1   9  -1   11.10    1.60
  -2  -9  -1    2.50    2.60
   2  -9   1    3.90    2.70
  -2  -9  -1    7.20    3.30
  -2  -9  -1    5.40    1.90
   2  -9   1    3.10    2.50
   2  -9   1    4.50    2.00
  -2  -9  -1    4.70    1.90
  -2   9  -1    4.00    1.80
  -2   9  -1    4.90    2.60
   2   9   1    5.80    2.00
   2   9   1    8.10    3.40
   2   9   1    5.30    2.80
  -2   9  -1    4.50    3.20
  -2   9  -1    5.10    1.80
   2   9   1    6.40    2.00
  -2   9  -1    5.70    2.70
  -3  -9  -1    1.80    1.90
  -3  -9  -1    2.70    2.00
   3  -9   1    0.50    2.50
  -3  -9  -1    1.70    2.50
   3  -9   1    1.30    1.90
   3  -9   1   -0.40    2.80
   3  -9   1    3.80    1.90
  -3   9  -1    2.00    2.60
   3   9   1    2.60    2.20
   3   9   1    4.50    3.40
  -3   9  -1    2.30    3.50
   3   9   1    1.80    2.90
  -3   9  -1    1.10    2.20
  -3   9  -1    3.80    2.90
   3   9   1    1.20    2.10
  -3   9  -1    1.70    2.00
  -4  -9  -1  253.87    9.80
  -4  -9  -1  260.87   10.60
   4  -9   1  263.27    9.80
   4  -9   1  250.47   11.20
  -4  -9  -1  256.67   10.40
   4  -9   1  249.78    9.90
   4  -9   1  251.27   10.10
  -4   9  -1  257.07    9.90
   4   9   1  253.17   10.80
  -4   9  -1  249.38    9.80
  -4   9  -1  257.07   12.50
   4   9   1  262.17   10.00
   4   9   1  260.27   10.10
  -4   9  -1  275.67   11.40
   4   9   1  249.28   11.90
   5  -9   1   61.19    5.00
  -5  -9  -1   51.99    4.80
  -5  -9  -1   53.49    4.90
   5  -9   1   56.69    6.90
   5  -9   1   55.79    5.10
   5  -9   1   60.49    5.40
  -5  -9  -1   57.29    5.20
  -5   9  -1   70.49    7.60
  -5   9  -1   57.99    5.40
   5   9   1   49.60    5.40
   5   9   1   63.19    5.40
   5   9   1   58.19    6.90
   5   9   1   57.89    6.20
  -5   9  -1   55.89    6.60
  -5   9  -1   54.79    5.50
  -6  -9  -1   25.40    3.40
   6  -9   1   26.30    4.00
   6  -9   1   20.20    3.60
  -6  -9  -1   22.50    3.70
   6  -9   1   16.80    3.20
  -6  -9  -1   19.90    3.20
  -6   9  -1   27.80    4.00
  -6   9  -1   20.70    4.70
   6   9   1   29.50    5.60
  -6   9  -1   24.40    3.90
   6   9   1   22.70    4.00
   6   9   1   28.00    4.00
   6   9   1   21.00    3.60
   7  -9   1    0.40    3.20
   7  -9   1   -2.20    2.80
  -7  -9  -1   -5.80    2.50
  -7  -9  -1   -4.10    2.80
  -7   9  -1    4.90    4.40
   7   9   1    4.90    4.20
  -7   9  -1   -2.60    3.30
  -7   9  -1   -6.40    4.30
  -7   9  -1   -4.70    3.80
   7   9   1    1.40    3.40
  -8  -9  -1   -5.00    2.70
   8  -9   1   -6.30    3.10
   8  -9   1   -4.10    3.30
  -8  -9  -1   -1.20    3.00
  -8   9  -1    2.60    5.10
   8   9   1    3.90    5.20
   8   9   1    2.70    3.90
  -8   9  -1   -9.20    4.70
  -8   9  -1   -2.60    3.70
  -8   9  -1    0.70    4.20
   9  -9   1    4.50    4.10
   9  -9   1   -7.80    3.50
   9   9   1   -7.60    4.40
  -9   9  -1    4.00    7.60
  -9   9  -1    5.50    4.30
  -9   9  -1   -7.30    4.80
  -8 -10   1   29.00    4.10
   8 -10  -1   24.00    4.60
   8 -10  -1   34.80    4.80
   8  10  -1   32.00    5.60
  -8  10   1   35.90    5.90
   8  10  -1   35.20    4.90
  -8  10   1   21.90    5.50
  -8  10   1   26.30    5.30
  -8  10   1   26.50    5.90
  -7 -10   1   19.30    2.80
   7 -10  -1   24.10    3.90
  -7 -10   1   24.70    3.40
   7 -10  -1   18.20    4.30
  -7  10   1   32.60    5.90
  -7  10   1   29.30    4.60
  -7  10   1   22.50    4.90
   7  10  -1   19.50    3.70
  -7  10   1   20.80    5.00
   7  10  -1   28.40    4.50
  -6 -10   1    0.90    2.20
  -6 -10   1    2.60    2.50
   6 -10  -1   -0.40    2.80
   6 -10  -1    3.20    3.70
  -6 -10   1    1.10    2.50
  -6  10   1    4.60    4.10
  -6  10   1    8.30    4.60
  -6  10   1    4.30    3.90
   6  10  -1   -1.30    2.60
   6  10  -1    2.50    4.70
   6  10  -1    3.40    2.80
   6  10  -1    3.00    2.90
  -6  10   1   -2.70    3.70
   5 -10  -1  343.27   13.10
   5 -10  -1  333.77   14.00
   5 -10  -1  309.37   12.30
   5 -10  -1  324.67   12.40
  -5 -10   1  326.57   11.80
  -5 -10   1  325.57   11.80
  -5 -10   1  333.27   12.40
   5  10  -1  316.17   11.90
  -5  10   1  317.37   15.20
  -5  10   1  343.77   12.80
  -5  10   1  352.36   14.10
   5  10  -1  323.17   14.40
   5  10  -1  336.67   12.10
  -5  10   1  346.07   12.70
   5  10  -1  331.97   12.70
   4 -10  -1   20.40    4.00
  -4 -10   1   32.60    3.40
   4 -10  -1   24.40    3.10
   4 -10  -1   31.20    4.20
   4 -10  -1   28.00    4.10
  -4 -10   1   29.30    4.50
  -4  10   1   24.20    4.40
   4  10  -1   35.90    3.80
  -4  10   1   21.30    4.80
  -4  10   1   30.30    3.60
   4  10  -1   33.20    4.90
   4  10  -1   27.60    3.70
  -4  10   1   23.50    4.10
   4  10  -1   38.10    5.30
  -4  10   1   21.00    3.20
   3 -10  -1   44.70    4.30
  -3 -10   1   43.10    3.10
   3 -10  -1   40.10    4.00
   3 -10  -1   47.00    5.40
   3 -10  -1   43.90    5.30
  -3  10   1   46.80    6.50
   3  10  -1   49.80    3.90
   3  10  -1   46.50    2.40
  -3  10   1   39.90    4.40
   3  10  -1   34.70    3.30
   3  10  -1   46.40    5.20
   3  10  -1   49.10    5.50
  -3  10   1   46.90    6.00
  -3  10   1   44.30    4.30
  -3  10   1   37.60    4.30
  -2 -10   1   28.80    2.40
   2 -10  -1   30.20    3.50
   2 -10  -1   30.90    4.00
  -2 -10   1   28.30    2.40
   2 -10  -1   24.50    3.30
  -2  10   1   27.10    3.70
   2  10  -1   31.60    2.60
   2  10  -1   32.10    4.30
  -2  10   1   29.40    3.50
  -2  10   1   28.60    3.70
   2  10  -1   40.50    5.60
  -2  10   1   29.00    4.10
  -2  10   1   25.00    4.60
   2  10  -1   30.20    2.90
   2  10  -1   31.80    2.60
  -1 -10   1    0.10    1.00
   1 -10  -1    1.00    2.10
   1 -10  -1    2.50    1.70
  -1 -10   1    1.10    3.00
   1 -10  -1   -3.50    2.70
   1 -10  -1    2.60    2.50
  -1 -10   1    1.50    1.00
  -1  10   1   -0.60    1.80
   1  10  -1   -3.40    3.20
   1  10  -1   -2.90    1.70
  -1  10   1    0.50    1.90
  -1  10   1    3.80    3.40
  -1  10   1    2.50    2.30
   1  10  -1    0.50    1.10
   1  10  -1   -1.60    3.00
  -1  10   1    1.90    3.30
   0 -10   1   94.29    3.70
   0 -10  -1   94.89    4.90
   0 -10   1   82.59    5.90
   0 -10  -1   97.09    7.10
   0 -10  -1   96.09    4.60
   0 -10   1   97.29    3.70
   0 -10  -1   99.49    6.70
   0  10  -1   91.29    6.10
   0  10   1  100.19    6.90
   0  10   1   99.19    6.90
   0  10  -1   94.89    5.30
   0  10  -1   94.69    3.80
   0  10   1   94.49    4.90
   0  10   1   90.99    4.80
   0  10  -1   93.99    6.70
   0  10   1  103.49    4.70
   1 -10   1   39.80    4.60
  -1 -10  -1   37.70    4.70
  -1 -10  -1   44.10    3.30
  -1 -10  -1   39.50    5.70
   1 -10   1   40.00    2.60
   1 -10   1   39.50    2.60
   1  10   1   43.00    5.10
   1  10   1   36.90    3.50
  -1  10  -1   41.20    5.70
  -1  10  -1   40.30    2.80
   1  10   1   42.70    6.00
   1  10   1   44.60    3.00
  -1  10  -1   42.30    4.50
  -1  10  -1   34.60    2.80
   1  10   1   41.80    3.50
  -1  10  -1   46.30    5.00
   2 -10   1   13.30    1.80
   2 -10   1   14.20    3.00
  -2 -10  -1   19.90    4.30
  -2 -10  -1   13.80    3.30
   2 -10   1   14.00    1.90
  -2 -10  -1   11.80    2.20
   2 -10   1   13.90    3.30
   2  10   1   13.30    4.20
  -2  10  -1   13.40    3.30
  -2  10  -1   13.00    3.20
  -2  10  -1   16.90    4.00
  -2  10  -1   17.00    3.30
   2  10   1    9.70    3.60
   2  10   1   15.30    2.40
  -2  10  -1   13.80    2.10
   2  10   1   13.30    2.30
   3 -10   1  146.69    6.50
   3 -10   1  140.69    7.00
   3 -10   1  133.89    7.80
  -3 -10  -1  140.99    7.90
  -3 -10  -1  142.99    6.40
  -3 -10  -1  137.89    6.20
  -3  10  -1  135.79    7.30
   3  10   1  140.89    8.20
  -3  10  -1  135.79    6.30
  -3  10  -1  141.89    8.10
  -3  10  -1  148.09    6.40
   3  10   1  143.09    6.60
   3  10   1  140.99    9.40
   3  10   1  143.69    6.70
  -3  10  -1  163.98    9.90
   4 -10   1    9.70    3.80
   4 -10   1   10.10    2.90
  -4 -10  -1   10.90    3.00
  -4 -10  -1   10.20    2.50
   4 -10   1   14.40    2.70
  -4 -10  -1   10.30    3.10
   4 -10   1   17.30    3.20
   4  10   1   12.70    3.20
  -4  10  -1   10.70    2.90
  -4  10  -1   11.90    2.90
  -4  10  -1    9.80    3.90
  -4  10  -1   12.10    4.40
   4  10   1    8.60    3.40
   4  10   1   10.40    4.40
   4  10   1   11.20    2.80
  -5 -10  -1   31.10    3.50
   5 -10   1   28.40    3.40
   5 -10   1   38.10    5.00
   5 -10   1   25.60    4.80
  -5 -10  -1   28.00    3.70
   5 -10   1   28.00    4.70
  -5 -10  -1   33.90    5.80
  -5  10  -1   26.40    9.00
   5  10   1   33.70    5.90
  -5  10  -1   33.10    5.00
  -5  10  -1   35.80    3.90
   5  10   1   36.30    4.10
   5  10   1   33.40    3.80
  -5  10  -1   30.00    3.70
   5  10   1   28.00    4.10
   6 -10   1  118.39    7.00
   6 -10   1  109.49    6.70
  -6 -10  -1  113.49    6.70
  -6 -10  -1  116.39    7.30
   6  10   1  116.99    7.90
   6  10   1  109.49    9.50
  -6  10  -1  109.69    9.10
  -6  10  -1  112.79    9.50
   6  10   1  116.69    7.60
  -6  10  -1  114.79    7.70
   7 -10   1   -7.20    3.00
  -7 -10  -1   -0.10    2.80
  -7 -10  -1   -1.90    2.80
   7 -10   1   -2.60    3.10
   7  10   1    5.90    3.70
  -7  10  -1   -1.90    4.30
   7  10   1   -1.00    4.30
  -7  10  -1    8.40    4.60
  -7  10  -1    6.40    3.70
  -7  10  -1   -2.00    4.80
   8 -10   1    4.20    3.50
  -8 -10  -1   10.10    3.40
  -8 -10  -1   -3.00    3.10
   8 -10   1    6.60    3.70
  -8  10  -1    3.50    4.40
   8  10   1    3.50    5.30
   8  10   1    3.50    3.90
  -8  10  -1    1.90    3.90
  -8  10  -1   -2.90    5.20
  -8  10  -1    0.50    5.50
  -8 -11   1    3.00    3.20
   8 -11  -1   -4.00    3.30
   8 -11  -1   -2.90    6.90
  -8  11   1   -2.90    4.00
   8  11  -1    9.80    3.90
  -8  11   1    4.70    4.70
  -8  11   1    3.30    5.30
  -8  11   1   -2.60    9.30
  -7 -11   1   57.39    5.20
   7 -11  -1   50.09    5.80
   7 -11  -1   62.59    6.70
  -7  11   1   47.20    6.80
  -7  11   1   55.79    6.80
   7  11  -1   41.80    4.60
   7  11  -1   55.79    6.80
  -7  11   1   66.29    8.80
  -7  11   1   50.29    5.90
   6 -11  -1    1.80    3.50
  -6 -11   1    9.70    2.70
  -6 -11   1    4.70    2.40
   6 -11  -1   -3.10    2.70
  -6 -11   1   -1.70    2.70
   6  11  -1   -0.70    2.80
  -6  11   1   -2.80    4.60
   6  11  -1    1.20    7.10
  -6  11   1    6.30    4.00
   6  11  -1   -1.10    2.80
  -6  11   1    6.10    3.90
   6  11  -1    3.70    3.20
  -6  11   1    2.10    3.30
  -5 -11   1   70.29    5.70
   5 -11  -1   60.09    5.40
  -5 -11   1   70.29    4.60
  -5 -11   1   70.49    4.80
   5 -11  -1   67.09    6.50
   5 -11  -1   50.59    5.60
   5  11  -1   60.09    5.10
   5  11  -1   58.09    4.80
  -5  11   1   57.39    8.10
  -5  11   1   70.79    6.30
  -5  11   1   58.09    7.00
   5  11  -1   73.29    6.20
  -5  11   1   65.59    5.90
   5  11  -1   88.09    8.70
   4 -11  -1   73.59    5.20
  -4 -11   1   78.69    4.30
   4 -11  -1   72.89    6.80
  -4 -11   1   79.79    6.20
   4 -11  -1   78.19    6.60
   4  11  -1   68.49    6.90
  -4  11   1   68.29    5.50
  -4  11   1   72.59    8.80
   4  11  -1   81.09    4.60
   4  11  -1   71.49    6.60
  -4  11   1   78.69    7.40
  -4  11   1   79.79    5.90
  -4  11   1   71.99    7.10
   4  11  -1   72.69    4.90
  -3 -11   1   34.60    4.00
   3 -11  -1   35.20    4.30
   3 -11  -1   41.30    4.00
   3 -11  -1   49.40    5.70
   3 -11  -1   42.10    4.10
  -3 -11   1   38.90    2.90
  -3 -11   1   37.50    3.00
  -3  11   1   33.50    4.30
  -3  11   1   41.70    4.40
   3  11  -1   41.10    6.00
  -3  11   1   40.90    5.60
   3  11  -1   37.90    3.30
   3  11  -1   39.50    3.30
   3  11  -1   43.80    6.40
  -3  11   1   42.70    4.50
  -3  11   1   33.70    4.70
   2 -11  -1  115.69    7.10
  -2 -11   1  108.39    5.40
   2 -11  -1  123.39    6.70
  -2  11   1  128.09    7.70
   2  11  -1  132.99    7.90
   2  11  -1  117.59    5.00
  -2  11   1  120.39    7.00
  -2  11   1  109.49    5.70
  -2  11   1  116.39    8.90
   2  11  -1  109.79    4.60
  -2  11   1  110.59    5.60
   2  11  -1  120.69    7.90
   1 -11  -1  215.28    9.90
  -1 -11   1  218.68    7.10
   1 -11  -1  224.78    8.20
  -1 -11   1  212.48    9.70
   1 -11  -1  220.38    8.90
  -1 -11   1  215.58    7.10
  -1  11   1  217.98   11.30
   1  11  -1  223.38    7.20
  -1  11   1  217.48    8.30
   1  11  -1  210.18    8.30
   1  11  -1  218.08   10.00
  -1  11   1  216.98    8.20
   1  11  -1  212.08    7.10
  -1  11   1  228.38    9.10
   1  11  -1  215.18   10.60
  -1  11   1  234.58   10.50
   0 -11   1    4.70    1.10
   0 -11   1    1.90    1.00
   0 -11  -1    3.60    1.90
   0 -11   1    9.40    3.10
   0 -11  -1    6.80    3.50
   0 -11  -1    6.20    3.10
   0  11  -1    2.40    3.50
   0  11  -1    3.30    2.40
   0  11  -1    1.90    1.20
   0  11   1    5.00    2.10
   0  11   1    5.40    2.20
   0  11   1    1.40    2.00
   0  11   1    7.10    4.10
   0  11  -1    4.50    1.20
   0  11  -1    4.30    3.60
   0  11   1    2.00    3.80
  -1 -11  -1  131.09    7.90
  -1 -11  -1  119.99    5.30
   1 -11   1  120.39    4.80
   1 -11   1  116.39    6.70
   1 -11   1  103.89    4.70
  -1 -11  -1  123.89    7.90
  -1  11  -1  112.39    8.40
   1  11   1  117.89    8.40
  -1  11  -1  111.59    4.90
   1  11   1  118.39    5.00
   1  11   1  125.99    8.30
   1  11   1  111.69    5.50
   1  11   1  113.89    5.40
  -1  11  -1  125.99    6.50
  -1  11  -1  129.09    8.50
  -1  11  -1  114.59    4.70
  -2 -11  -1   15.80    4.40
   2 -11   1    9.90    1.80
  -2 -11  -1    9.00    3.40
   2 -11   1    9.40    3.00
   2 -11   1    8.90    3.30
  -2 -11  -1   12.50    2.20
   2 -11   1   10.20    1.80
  -2  11  -1   15.20    3.40
   2  11   1    9.50    2.40
   2  11   1    9.00    3.70
   2  11   1   18.50    5.00
  -2  11  -1    9.50    2.00
  -2  11  -1    8.70    4.20
   2  11   1   10.20    2.30
  -2  11  -1    8.90    2.10
   3 -11   1    9.80    3.30
  -3 -11  -1   14.00    2.30
  -3 -11  -1    7.80    2.30
   3 -11   1    3.50    2.90
  -3 -11  -1    4.10    3.20
  -3  11  -1    7.50    2.30
   3  11   1    4.60    2.40
  -3  11  -1    6.40    2.30
   3  11   1    8.10    3.60
   3  11   1    6.80    4.60
  -3  11  -1    7.50    3.70
  -3  11  -1    8.30    4.40
   3  11   1    3.20    2.50
  -4 -11  -1   59.09    6.40
  -4 -11  -1   68.89    4.70
  -4 -11  -1   71.59    4.90
   4 -11   1   60.19    6.80
   4 -11   1   66.59    4.80
   4 -11   1   74.29    5.60
   4 -11   1   60.09    4.70
   4  11   1   60.29    6.70
   4  11   1   63.79    8.20
  -4  11  -1   55.59    7.20
  -4  11  -1   44.90    9.80
  -4  11  -1   70.39    5.20
   4  11   1   71.79    5.30
   4  11   1   61.89    5.50
  -4  11  -1   66.69    5.20
   5 -11   1   15.50    2.70
  -5 -11  -1    8.90    2.90
  -5 -11  -1   10.20    3.30
   5 -11   1   11.10    3.00
  -5 -11  -1    9.80    2.60
   5 -11   1   13.40    3.30
  -5  11  -1   13.30    4.70
  -5  11  -1   17.30    5.10
   5  11   1   13.30    5.30
   5  11   1   11.00    3.70
   5  11   1   12.60    3.10
  -5  11  -1    9.10    3.20
   5  11   1   16.40    3.60
  -5  11  -1   16.40    3.30
   6 -11   1   72.49    5.20
  -6 -11  -1   51.19    5.20
   6 -11   1   68.19    5.90
  -6 -11  -1   61.79    7.10
  -6  11  -1   58.39    8.70
   6  11   1   57.89    6.90
  -6  11  -1   54.39    6.80
   6  11   1   60.19    6.30
  -6  11  -1   61.19    6.20
  -6  11  -1   69.89    7.90
   6  11   1   63.89    7.00
   7 -11   1    6.50    3.40
  -7 -11  -1   10.10    3.20
   7 -11   1    6.60    3.50
  -7 -11  -1    7.90    3.10
   7  11   1   15.90    5.10
  -7  11  -1   14.50    5.00
  -7  11  -1    4.10    4.60
  -7  11  -1    8.20    5.40
  -7  11  -1    5.20    3.90
   7  11   1   12.10    4.00
  -7 -12   1    5.90    3.60
   7 -12  -1   13.50    3.70
   7 -12  -1   20.00    4.40
  -7  12   1   16.70    5.50
  -7  12   1   18.70    5.80
   7  12  -1   16.10    3.70
  -7  12   1   14.90    4.20
   6 -12  -1    3.30    2.80
  -6 -12   1    4.40    2.30
  -6 -12   1    4.10    2.90
   6 -12  -1    6.20    3.90
  -6  12   1   -2.10    3.30
   6  12  -1    1.70    3.20
  -6  12   1    1.80    4.30
   6  12  -1    5.00    3.20
  -6  12   1    0.30    4.60
  -6  12   1    5.20    4.90
   5 -12  -1   37.40    4.70
  -5 -12   1   37.70    5.30
  -5 -12   1   36.40    3.90
   5 -12  -1   46.00    6.40
  -5  12   1   37.30    5.30
  -5  12   1   50.69    9.00
   5  12  -1   44.00    6.30
   5  12  -1   31.80    3.30
  -5  12   1   26.00    4.20
  -5  12   1   27.70    5.80
   5  12  -1   34.00    3.50
   5  12  -1   26.40    4.00
  -4 -12   1   39.00    3.20
   4 -12  -1   38.30    4.30
   4 -12  -1   43.90    5.40
   4 -12  -1   45.90    5.90
   4 -12  -1   43.50    4.30
  -4 -12   1   32.70    3.60
  -4  12   1   50.19    5.60
  -4  12   1   39.90    5.20
   4  12  -1   42.00    3.80
  -4  12   1   38.50    4.80
   4  12  -1   33.50    4.40
   4  12  -1   32.50    5.50
  -4  12   1   43.20    5.00
  -4  12   1   39.20    5.70
   4  12  -1   37.10    3.90
  -3 -12   1   15.20    1.70
   3 -12  -1   13.80    2.60
   3 -12  -1   13.30    2.50
  -3 -12   1   11.00    2.60
   3 -12  -1   16.00    4.00
   3 -12  -1    9.80    3.40
  -3  12   1   12.80    2.90
  -3  12   1   12.00    3.70
   3  12  -1   14.30    2.00
   3  12  -1    8.90    3.80
  -3  12   1   14.90    2.80
   3  12  -1    7.60    4.60
  -3  12   1   17.30    4.40
  -2 -12   1  112.39    4.50
   2 -12  -1  113.79    6.80
  -2 -12   1  120.59    4.30
   2 -12  -1  125.29    7.70
   2 -12  -1  115.09    5.50
   2  12  -1  109.09    8.60
  -2  12   1  127.59    7.30
  -2  12   1  116.99    5.90
  -2  12   1  115.79    5.90
  -2  12   1  123.19    9.00
   2  12  -1  124.39    8.20
   2  12  -1  119.09    4.50
   2  12  -1  112.39    5.10
  -2  12   1  124.39    8.00
   2  12  -1  117.49    4.40
   1 -12  -1    6.20    2.00
   1 -12  -1    5.20    1.90
   1 -12  -1    4.20    3.00
   1 -12  -1    5.60    3.50
  -1  12   1    3.90    4.30
  -1  12   1    8.60    2.80
   1  12  -1    7.60    0.90
   1  12  -1    4.90    3.80
   1  12  -1    4.60    2.20
   1  12  -1    7.30    4.00
  -1  12   1    5.70    2.20
  -1  12   1    2.80    2.40
  -1  12   1    3.90    4.00
   0 -12  -1  133.69    8.30
   0 -12  -1  138.39    5.80
   0 -12   1  132.09    7.40
   0 -12  -1  142.99    5.80
   0 -12   1  137.69    4.70
   0 -12   1  140.59    4.60
   0  12   1  132.69    6.00
   0  12  -1  132.09    8.60
   0  12  -1  132.29    4.60
   0  12   1  140.89    6.40
   0  12  -1  157.18    8.30
   0  12   1  131.89    9.40
   0  12  -1  131.39    4.60
   0  12   1  146.79    9.00
   0  12  -1  129.39    6.90
   1 -12   1   42.90    5.40
   1 -12   1   51.89    2.80
  -1 -12  -1   45.30    6.40
  -1 -12  -1   57.59    6.70
  -1 -12  -1   45.10    3.50
  -1 -12  -1   42.80    3.50
   1 -12   1   46.00    2.80
   1  12   1   46.80    3.50
  -1  12  -1   39.60    5.60
   1  12   1   45.40    3.90
  -1  12  -1   42.90    2.80
   1  12   1   37.60    5.10
  -1  12  -1   39.80    6.70
   1  12   1   52.49    7.00
  -1  12  -1   44.60    3.00
  -1  12  -1   51.99    5.60
   2 -12   1   55.69    3.30
   2 -12   1   62.79    3.50
  -2 -12  -1   50.39    3.80
   2 -12   1   51.09    5.50
  -2 -12  -1   59.39    6.70
  -2  12  -1   63.09    6.50
  -2  12  -1   55.69    6.20
   2  12   1   48.30    4.30
  -2  12  -1   61.89    7.40
   2  12   1   51.19    7.20
   2  12   1   59.29    7.90
  -2  12  -1   49.60    3.60
  -2  12  -1   51.89    3.80
   2  12   1   48.70    4.20
   3 -12   1  110.79    5.10
   3 -12   1   92.19    6.50
  -3 -12  -1  121.79    7.60
   3 -12   1   98.99    7.50
  -3 -12  -1   99.29    5.40
   3 -12   1   91.49    4.80
  -3  12  -1  105.19    5.40
   3  12   1  128.29    8.80
   3  12   1  102.49    5.90
   3  12   1  110.79    8.30
  -3  12  -1  112.19    7.30
   3  12   1  104.49    5.70
  -3  12  -1  111.89    8.10
  -4 -12  -1    8.20    3.30
  -4 -12  -1    5.40    2.30
   4 -12   1    7.00    2.90
   4 -12   1   17.50    4.10
   4 -12   1    1.20    3.60
  -4 -12  -1    4.20    2.40
   4 -12   1   -1.50    3.00
  -4  12  -1    1.30    4.50
   4  12   1    4.60    3.90
   4  12   1   10.50    3.30
  -4  12  -1    3.00    2.70
  -4  12  -1    4.40    4.00
   4  12   1    7.80    2.70
  -4  12  -1    2.20    2.60
   4  12   1   -1.40    5.10
  -5 -12  -1   14.30    3.50
   5 -12   1   19.00    3.30
   5 -12   1   20.50    3.60
  -5  12  -1   21.60    5.30
   5  12   1   11.40    4.10
  -5  12  -1   16.00    5.00
   5  12   1   16.50    4.20
  -5  12  -1    9.90    3.50
  -6 -12  -1    9.40    3.50
   6 -12   1   16.90    3.40
  -6 -12  -1    5.40    3.10
   6 -12   1   17.70    3.50
  -6  12  -1    9.30    3.80
   6  12   1   10.80    3.60
   6  12   1   12.60    4.00
   6  12   1   11.40    4.20
  -6  12  -1   13.00    5.20
  -6  12  -1   14.30    4.30
  -6  12  -1   17.70    5.50
   6 -13  -1   26.60    4.60
   6 -13  -1   24.00    3.80
   6  13  -1   17.60    4.00
  -6  13   1   24.60    4.40
  -6  13   1   18.80    5.10
   6  13  -1   31.30    3.70
  -6  13   1   16.70    6.20
   5 -13  -1    5.10    2.80
   5 -13  -1    7.70    3.60
  -5 -13   1   -0.90    1.70
  -5 -13   1    2.80    2.20
   5  13  -1    0.90    2.50
  -5  13   1    3.50    4.50
  -5  13   1    8.80    3.20
   5  13  -1    3.50    2.70
   5  13  -1    0.10    3.50
  -5  13   1   -0.90    4.50
  -5  13   1    2.70    3.90
  -4 -13   1    3.10    1.50
   4 -13  -1   -0.70    3.50
   4 -13  -1    4.70    4.00
   4 -13  -1    2.30    2.50
  -4 -13   1    1.90    2.30
   4  13  -1   11.10    5.80
  -4  13   1    4.70    4.60
  -4  13   1    7.70    3.10
  -4  13   1    0.30    3.20
  -4  13   1    1.90    4.90
   4  13  -1    2.20    2.10
   4  13  -1    0.00    3.50
  -4  13   1   -0.10    3.90
  -3 -13   1   64.99    3.20
  -3 -13   1   67.79    3.20
   3 -13  -1   76.49    6.70
   3 -13  -1   66.19    6.70
   3 -13  -1   70.09    4.80
  -3  13   1   75.69    9.60
  -3  13   1   67.19    5.10
  -3  13   1   73.39    7.10
  -3  13   1   74.69    5.40
   3  13  -1   62.49    8.40
   3  13  -1   68.39    3.40
   3  13  -1   64.79    3.50
   3  13  -1   70.19    7.70
  -3  13   1   71.19    9.60
   2 -13  -1    5.10    3.60
   2 -13  -1    2.20    1.90
   2 -13  -1    7.70    3.10
   2 -13  -1    0.80    2.00
   2  13  -1   12.10    4.80
  -2  13   1    6.30    4.40
  -2  13   1    1.50    2.30
   2  13  -1   -1.80    3.60
  -2  13   1    1.20    4.30
  -2  13   1    3.40    2.90
  -2  13   1    1.00    3.20
   1 -13  -1    1.10    1.80
   1 -13  -1    4.70    3.40
   1  13  -1   -0.10    2.10
  -1  13   1    9.80    4.40
  -1  13   1    3.20    2.80
  -1  13   1    7.20    5.10
   1  13  -1    3.80    4.30
  -1  13   1    1.60    2.20
   1  13  -1    0.40    3.90
  -1  13   1    2.90    2.20
   0 -13  -1  188.28    8.30
   0 -13  -1  187.68    7.30
   0 -13   1  177.08    9.10
   0 -13  -1  189.58   10.00
   0  13  -1  215.98   10.50
   0  13   1  214.38   11.10
   0  13   1  183.08    7.50
   0  13   1  199.48    8.10
   0  13   1  190.88    7.50
   0  13  -1  196.78   11.30
   0  13  -1  201.08    8.70
   0  13   1  200.58   11.30
  -1 -13  -1    0.50    2.50
   1 -13   1    0.10    0.90
  -1 -13  -1    2.50    1.70
   1 -13   1    0.50    1.20
  -1 -13  -1   -4.30    3.50
   1 -13   1    4.30    3.30
   1  13   1   -0.30    1.70
   1  13   1    0.20    4.50
  -1  13  -1    3.00    3.10
   1  13   1   -4.50    2.00
  -1  13  -1    1.50    4.00
  -1  13  -1    0.50    1.10
   1  13   1   -2.70    3.70
   1  13   1    0.50    2.00
  -1  13  -1    0.60    4.10
  -1  13  -1    1.50    1.20
   2 -13   1   29.90    2.70
   2 -13   1   29.00    3.40
  -2 -13  -1   16.80    4.30
  -2 -13  -1   31.20    4.20
   2 -13   1   26.70    4.00
  -2 -13  -1   35.30    3.30
  -2  13  -1   24.90    4.10
   2  13   1   29.40    3.20
  -2  13  -1   32.60    4.90
   2  13   1   26.50    5.00
   2  13   1   26.60    6.60
  -2  13  -1   22.00    5.10
  -2  13  -1   32.70    3.50
  -2  13  -1   23.70    3.10
   2  13   1   29.60    3.90
   3 -13   1    5.40    1.90
  -3 -13  -1    3.90    3.70
   3 -13   1    4.90    1.90
  -3 -13  -1    6.10    2.20
   3 -13   1   -3.90    4.70
   3 -13   1    6.30    3.10
  -3  13  -1    3.00    2.30
  -3  13  -1    2.30    4.70
   3  13   1    6.80    4.10
   3  13   1    6.10    5.40
  -3  13  -1    4.10    2.20
  -3  13  -1    7.60    4.00
   3  13   1    6.00    2.50
   3  13   1    1.80    2.60
  -3  13  -1   -0.90    3.70
   4 -13   1    8.10    3.10
  -4 -13  -1   14.30    3.70
   4 -13   1   13.10    2.60
  -4 -13  -1    2.60    2.60
  -4  13  -1    3.60    5.00
   4  13   1    6.60    4.30
  -4  13  -1    8.40    2.80
  -4  13  -1    8.60    2.90
   4  13   1   12.10    3.20
   4  13   1   11.20    2.90
  -5 -13  -1   15.90    4.70
   5 -13   1   19.70    3.50
  -5  13  -1   18.70    3.90
  -5  13  -1   18.50    4.90
  -5  13  -1   19.90    3.60
   5  13   1   11.80    3.30
  -5  13  -1   11.10    5.40
   5  13   1   20.00    4.10
   5  13   1   16.70    4.30
  -4 -14   1   20.20    2.50
   4 -14  -1   14.90    4.20
  -4  14   1    6.40    8.10
   4  14  -1   24.30    3.20
   4  14  -1    9.90    4.30
  -4  14   1   17.90    3.30
  -4  14   1   13.90    5.70
  -4  14   1   12.70    5.60
  -4  14   1   23.10    4.20
   4  14  -1   18.70    2.20
   3 -14  -1   62.09    6.60
   3 -14  -1   51.09    6.60
  -3  14   1   47.70    5.40
  -3  14   1   81.69    8.60
   3  14  -1   47.40    7.20
  -3  14   1   83.89    9.80
  -3  14   1   46.00    5.00
  -3  14   1   64.89    5.00
   3  14  -1   56.79    8.10
   2 -14  -1   13.10    4.20
   2 -14  -1   10.00    2.10
   2  14  -1    8.30    1.80
   2  14  -1    7.50    5.10
  -2  14   1   12.80    2.70
  -2  14   1    4.20    2.40
   2  14  -1    3.40    4.40
  -2  14   1    9.00    5.10
  -2  14   1    8.00    3.60
  -2  14   1   10.30    5.20
   1 -14  -1   33.00    3.40
   1 -14  -1   26.30    4.80
  -1  14   1   33.10    4.10
   1  14  -1   35.30    5.40
  -1  14   1   49.90    5.40
  -1  14   1   34.50    5.80
  -1  14   1   34.10    3.90
   1  14  -1   42.70    6.20
   1  14  -1   29.90    3.10
  -1  14   1   34.50    6.00
   0 -14  -1   34.20    5.00
   0  14   1   27.90    3.60
   0  14   1   37.90    6.30
   0  14   1   26.80    3.10
   0  14  -1   34.20    5.30
   0  14   1   24.50    5.60
   0  14  -1   34.40    5.00
  -1 -14  -1    6.10    4.10
  -1 -14  -1    6.40    1.90
  -1 -14  -1    1.60    1.50
   1 -14   1    2.40    3.40
   1  14   1    4.00    5.70
   1  14   1    4.30    1.90
   1  14   1    0.20    2.10
  -1  14  -1    3.80    4.60
  -1  14  -1    9.60    3.20
  -1  14  -1    1.00    4.50
  -2 -14  -1  117.29    5.40
   2 -14   1  118.59    7.20
   2 -14   1  125.09    5.80
  -2  14  -1  127.39   10.70
   2  14   1  130.29    6.00
  -2  14  -1  130.09    5.00
   2  14   1  112.19   11.00
  -2  14  -1  157.08    8.70
  -2  14  -1  135.19    9.40
   2  14   1  122.19    6.10
   2  14   1  133.69   10.50
  -2  14  -1  127.39    5.10
   3 -14   1   27.10    3.30
  -3 -14  -1   18.20    2.70
   3 -14   1   25.40    3.90
  -3 -14  -1   13.80    3.80
  -3  14  -1   16.10    5.10
   3  14   1   22.40    5.20
  -3  14  -1   11.10    5.60
  -3  14  -1   24.20    4.60
   3  14   1   19.10    3.10
   3  14   1   19.40    2.90
  -3  14  -1   20.90    2.50
   4 -14   1   26.60    3.80
  -4 -14  -1   21.70    4.60
   4  14   1   22.50    3.50
  -4  14  -1   20.30    4.80
   4  14   1   14.20    5.00
  -4  14  -1   10.80    5.40
  -4  14  -1   23.60    3.80
  -4  14  -1   16.10    3.70
   2 -15  -1   -8.80    5.40
   2 -15  -1    7.50    2.20
   2  15  -1    4.30    5.80
   2  15  -1    3.30    5.80
  -2  15   1   -0.80    2.40
  -2  15   1   10.10    3.50
  -2  15   1  -10.20    5.20
  -2  15   1    7.40    6.80
   1 -15  -1    5.30    1.90
   1 -15  -1   -2.60    3.70
   1  15  -1   21.30    6.00
   1  15  -1   13.20    5.10
   1  15  -1    1.50    2.50
  -1  15   1    3.40    2.10
  -1  15   1    0.60    3.10
  -1  15   1    0.90    5.10
  -1  15   1    5.80    5.80
   0 -15  -1    0.90    3.30
   0 -15  -1   -4.80    4.00
   0  15  -1    5.70    3.10
   0  15   1   -1.40    4.90
   0  15  -1    1.50    4.40
   0  15   1    0.00    1.90
   0  15   1    9.60    6.00
   0  15   1    1.20    2.70
   0  15   1    4.00    1.90
   0  15  -1    2.90    5.20
  -1 -15  -1    0.80    3.00
   1 -15   1   -0.40    3.40
  -1  15  -1   -3.30    4.90
  -1  15  -1   -0.30    5.20
   1  15   1    0.30    2.00
   1  15   1   -0.30    1.90
  -1  15  -1   -1.40    3.30
   1  15   1   -9.20    4.60
   2 -15   1    4.90    3.30
  -2 -15  -1    2.40    2.30
  -2  15  -1    1.20    4.00
  -2  15  -1    7.20    5.40
   2  15   1   -3.00    4.80
   2  15   1    0.40    2.30
  -2  15  -1   -0.40    4.80
   2  15   1    4.20    2.20
 -11   0   2    2.60    4.20
 -11   0   2    4.50    4.00
  11   0  -2   13.60    5.00
  10   0  -2   19.30    7.80
 -10   0   2   16.60    4.20
  10   0  -2   17.30    5.00
  10   0  -2   14.50    4.90
   9   0  -2   69.39    6.90
  -9   0   2   64.09    6.40
   9   0  -2   68.79    6.90
   9   0  -2   62.89    6.30
  -9   0   2   67.59    7.40
   8   0  -2   94.49    7.80
   8   0  -2   89.49    7.20
   8   0  -2   93.79    8.30
  -8   0   2   94.59    7.10
  -8   0   2  101.89    7.10
   7   0  -2    5.60    3.20
   7   0  -2    4.70    3.00
   7   0  -2    6.70    3.10
  -7   0   2    6.00    3.00
  -7   0   2   -1.40    2.90
  -7   0   2    3.00    2.90
  -6   0   2   18.80    3.10
   6   0  -2   16.20    3.10
  -6   0   2   17.30    3.30
  -6   0   2   15.90    2.80
   6   0  -2   24.00    3.30
   6   0  -2   18.00    3.20
   5   0  -2   12.70    2.80
  -5   0   2   13.70    2.90
  -5   0   2   10.00    2.80
  -5   0   2   11.80    2.50
   5   0  -2   14.30    2.60
   5   0  -2    8.00    2.70
  -4   0   2  153.28    6.50
   4   0  -2  155.78    6.70
   4   0  -2  162.28    6.80
  -4   0   2  159.58    6.70
   4   0  -2  157.68    6.70
  -3   0   2   28.10    3.20
   3   0  -2   26.00    3.30
  -3   0   2   25.60    3.20
   3   0  -2   27.30    3.40
   3   0  -2   25.70    3.30
  -3   0   2   19.50    2.30
  -2   0   2   54.69    2.80
   2   0  -2   50.79    3.40
  -2   0   2   50.89    3.40
   2   0  -2   42.50    5.50
  -2   0   2   52.59    3.20
   2   0  -2   55.79    3.50
   2   0  -2   52.49    2.80
   1   0  -2  214.88    7.10
  -1   0   2  204.18    6.90
   1   0  -2  201.98    7.20
   1   0  -2  201.58    7.00
   1   0  -2  227.38    7.70
  -1   0   2  202.98    6.80
  -1   0  -2   49.10    3.00
  -1   0  -2   49.10    3.30
   1   0   2   48.50    3.00
   1   0   2   47.60    3.20
  -1   0  -2   50.29    3.10
   1   0   2   52.39    2.90
  -1   0  -2   53.19    3.00
   2   0   2  171.58    6.60
  -2   0  -2  168.18    6.60
  -2   0  -2  168.68    6.40
   2   0   2  166.28    6.60
  -2   0  -2  167.68    6.50
   2   0   2  168.38    6.40
   3   0   2  269.87    9.60
  -3   0  -2  271.57    9.60
  -3   0  -2  264.07    9.30
  -3   0  -2  254.97    9.50
   3   0   2  275.97    9.60
   3   0   2  260.07    9.20
   4   0   2    3.50    2.50
  -4   0  -2    2.80    2.10
   4   0   2    5.60    2.60
  -4   0  -2    5.30    2.60
  -4   0  -2    0.40    2.50
   4   0   2    4.50    2.10
   5   0   2   79.79    5.10
   5   0   2   75.09    6.20
  -5   0  -2   74.99    5.20
   5   0   2   75.19    5.30
  -5   0  -2   79.39    5.30
  -5   0  -2   85.79    5.40
  -6   0  -2   -4.80    2.80
  -6   0  -2   -0.60    2.90
  -6   0  -2    1.50    2.60
   6   0   2    0.10    3.00
   6   0   2   -2.80    2.50
   6   0   2    0.80    3.10
   7   0   2   10.80    4.00
   7   0   2   14.20    3.70
   7   0   2   14.10    3.40
  -7   0  -2    9.20    3.00
  -7   0  -2   12.10    3.90
  -7   0  -2   11.00    3.60
  -8   0  -2   -1.10    3.90
   8   0   2    0.80    3.90
   8   0   2    6.30    3.60
  -8   0  -2    3.70    3.70
   8   0   2    3.50    4.40
  -8   0  -2   -0.30    3.00
  -9   0  -2    5.90    3.90
   9   0   2    1.80    4.20
   9   0   2    2.50    4.30
  -9   0  -2   16.90    5.50
   9   0   2    9.60    5.20
  -9   0  -2    3.30    4.50
  10   0   2    8.90    4.80
  10   0   2    7.70    5.60
 -10   0  -2    3.90    4.40
 -10   0  -2    0.10    4.40
 -11  -1   2    3.50    3.70
  11  -1  -2    5.90    4.80
 -11  -1   2    2.90    4.20
  11   1  -2    2.40    4.90
 -11   1   2    2.90    4.10
 -11   1   2    0.50    4.20
  10  -1  -2   32.70    6.00
  10  -1  -2   37.40    5.50
 -10  -1   2   38.60    4.90
  10  -1  -2   41.20    6.00
 -10   1   2   49.00    6.40
  10   1  -2   40.00    5.60
  10   1  -2   37.30    5.60
  10   1  -2   43.40    6.50
   9  -1  -2   -1.10    5.00
   9  -1  -2    6.90    5.00
  -9  -1   2    8.90    3.50
   9  -1  -2    0.70    3.80
  -9  -1   2    9.10    3.80
   9   1  -2    2.30    4.20
   9   1  -2    5.60    3.90
  -9   1   2    5.70    3.90
  -9   1   2    7.90    4.00
  -9   1   2   -1.80    4.10
   9   1  -2    7.60    4.10
   8  -1  -2  126.39    8.70
  -8  -1   2  136.49    7.70
  -8  -1   2  123.69    7.70
   8  -1  -2  142.89    9.70
   8  -1  -2  127.39    7.80
  -8  -1   2  134.99    8.00
  -8   1   2  143.59    8.00
  -8   1   2  144.69    7.80
   8   1  -2  133.89    7.90
   8   1  -2  141.69    8.10
   8   1  -2  128.59    8.20
   7  -1  -2   66.99    6.90
   7  -1  -2   63.99    5.80
  -7  -1   2   59.29    5.70
  -7  -1   2   64.49    5.70
  -7  -1   2   58.89    4.90
   7  -1  -2   67.49    6.10
  -7   1   2   65.29    5.90
   7   1  -2   66.49    5.20
  -7   1   2   69.49    5.80
   7   1  -2   62.39    5.90
   7   1  -2   61.39    5.80
   6  -1  -2   62.49    8.00
   6  -1  -2   59.79    5.90
  -6  -1   2   63.29    4.50
  -6  -1   2   57.59    4.80
  -6  -1   2   61.39    5.00
   6  -1  -2   66.09    5.10
   6   1  -2   57.69    4.90
  -6   1   2   65.19    6.00
   6   1  -2   60.89    4.90
   6   1  -2   64.69    5.00
  -6   1   2   65.09    5.30
   5  -1  -2   12.10    2.70
   5  -1  -2    9.90    2.70
   5  -1  -2   10.70    2.70
  -5  -1   2   11.50    2.40
  -5  -1   2   14.90    2.80
  -5  -1   2   13.30    2.80
  -5   1   2   11.50    2.70
   5   1  -2   11.30    2.50
   5   1  -2   10.50    2.80
  -5   1   2   11.50    2.80
   5   1  -2   11.50    2.70
  -4  -1   2   12.90    2.40
   4  -1  -2    9.90    2.40
  -4  -1   2   12.50    2.50
   4  -1  -2   10.80    2.50
   4  -1  -2    9.90    2.60
  -4  -1   2    7.90    2.10
  -4   1   2   11.30    2.50
  -4   1   2   10.80    2.40
  -4   1   2   11.50    2.50
   4   1  -2    7.10    2.40
   4   1  -2    9.40    2.40
   4   1  -2    8.90    2.10
   3  -1  -2  156.78    6.30
  -3  -1   2  156.98    6.10
   3  -1  -2  159.38    6.40
   3  -1  -2  162.78    6.30
  -3  -1   2  148.99    6.10
  -3   1   2  159.88    6.30
  -3   1   2  156.68    6.30
   3   1  -2  155.78    6.20
  -3   1   2  154.18    6.30
  -3   1   2  162.48    6.10
   3   1  -2  151.28    6.10
   3   1  -2  157.78    6.10
  -2  -1   2  231.28    7.90
   2  -1  -2  232.08    8.20
   2  -1  -2  251.37    8.10
   2  -1  -2  232.48    8.30
   2  -1  -2  241.68    8.20
  -2  -1   2  217.18    7.20
  -2  -1   2  236.78    7.80
   2   1  -2  218.98    7.90
  -2   1   2  226.38    8.20
  -2   1   2  231.98    8.20
   2   1  -2  231.88    7.90
   2   1  -2  241.58    8.10
  -2   1   2  237.68    8.10
   1  -1  -2 1287.37   38.90
  -1  -1   2 1231.78   38.80
   1  -1  -2 1261.67   38.90
   1  -1  -2 1374.96   38.90
   1  -1  -2 1232.28   38.80
   1  -1  -2 1257.07   39.00
  -1  -1   2 1312.07   38.60
  -1   1   2 1296.07   38.80
  -1   1   2 1290.47   38.80
   1   1  -2 1253.77   38.60
  -1   1   2 1257.67   38.90
  -1   1   2 1343.57   38.90
   1   1  -2 1348.47   38.60
  -1   1   2 1324.77   39.00
   1   1  -2 1159.38   38.50
   0  -1  -2  439.66   13.70
   0  -1  -2  447.36   13.50
   0  -1  -2  448.36   13.60
   0  -1   2  423.46   13.30
   0  -1   2  399.16   13.30
   0   1   2  437.96   13.50
   0   1  -2  440.46   13.30
   0   1   2  442.26   13.50
   0   1   2  394.86   13.60
   0   1  -2  439.86   13.30
   0   1   2  457.65   13.70
  -1  -1  -2  628.24   19.10
   1  -1   2  605.84   19.00
  -1  -1  -2  594.14   19.20
  -1  -1  -2  632.94   19.10
   1  -1   2  607.84   19.10
   1  -1   2  609.44   18.90
   1   1   2  620.24   19.20
  -1   1  -2  614.64   19.00
   1   1   2  600.74   19.20
   2  -1   2   69.49    3.80
   2  -1   2   72.99    4.00
  -2  -1  -2   77.59    4.20
  -2  -1  -2   73.99    4.40
  -2  -1  -2   65.79    4.00
  -2  -1  -2   70.59    4.20
   2   1   2   78.39    4.10
  -2   1  -2   74.79    4.20
   2   1   2   71.69    3.50
   2   1   2   65.49    4.30
   2   1   2   68.99    4.20
  -2   1  -2   72.89    4.00
  -2   1  -2   74.09    4.00
   3  -1   2  395.16   13.10
   3  -1   2  397.76   13.10
  -3  -1  -2  395.06   13.10
  -3  -1  -2  380.26   13.10
   3  -1   2  380.06   13.00
  -3  -1  -2  385.56   12.70
  -3  -1  -2  388.16   13.30
  -3   1  -2  392.16   13.10
   3   1   2  397.26   13.20
  -3   1  -2  385.26   13.10
   3   1   2  382.86   13.10
   3   1   2  382.06   12.70
  -3   1  -2  394.96   13.10
   4  -1   2   81.49    5.20
  -4  -1  -2   76.39    5.20
   4  -1   2   73.59    5.10
  -4  -1  -2   72.39    4.50
  -4  -1  -2   83.19    5.20
   4  -1   2   83.99    4.90
  -4   1  -2   77.39    4.90
   4   1   2   75.69    5.20
   4   1   2   81.79    4.60
  -4   1  -2   81.39    5.10
   4   1   2   77.39    5.30
  -4   1  -2   87.59    5.20
   5  -1   2    2.20    2.50
  -5  -1  -2    2.10    2.10
  -5  -1  -2   -1.70    2.60
   5  -1   2    1.60    2.80
   5  -1   2    0.40    2.60
   5   1   2    0.00    2.00
   5   1   2   -0.60    2.70
  -5   1  -2    1.20    2.40
  -5   1  -2    0.20    2.70
  -5   1  -2    1.90    2.70
   5   1   2    1.30    2.70
  -6  -1  -2    8.70    3.10
   6  -1   2   15.60    3.30
   6  -1   2   13.70    3.30
  -6  -1  -2   13.40    3.40
   6  -1   2    9.20    3.00
  -6  -1  -2   14.70    3.60
  -6  -1  -2    8.10    2.60
   6   1   2   11.50    2.80
   6   1   2   12.70    3.60
   6   1   2   11.90    3.30
  -6   1  -2   13.10    3.30
  -6   1  -2   12.50    2.90
  -6   1  -2    9.70    3.10
   7  -1   2   -1.40    3.20
  -7  -1  -2   -0.90    3.30
  -7  -1  -2    2.30    3.20
   7  -1   2   -0.20    3.40
   7  -1   2    0.30    2.90
  -7  -1  -2    0.10    2.80
  -7  -1  -2    1.70    3.40
  -7   1  -2   -4.60    3.10
  -7   1  -2    2.90    3.40
  -7   1  -2   -0.20    3.10
   7   1   2   -0.50    3.70
   7   1   2   -1.00    3.60
   7   1   2    4.10    2.80
   8  -1   2   36.40    5.20
   8  -1   2   43.20    5.50
  -8  -1  -2   57.09    5.90
  -8  -1  -2   44.90    5.60
   8  -1   2   63.79    7.40
  -8  -1  -2   39.40    4.60
  -8  -1  -2   46.20    6.30
  -8   1  -2   46.50    6.50
   8   1   2   51.09    5.90
  -8   1  -2   52.69    6.30
  -8   1  -2   53.39    5.90
   8   1   2   50.29    6.20
   8   1   2   51.89    6.30
  -9  -1  -2    3.90    3.30
  -9  -1  -2    3.60    4.60
  -9  -1  -2    6.60    3.80
   9  -1   2   -0.30    4.20
   9  -1   2   18.10    4.70
   9  -1   2   11.80    5.20
  -9  -1  -2   15.90    4.40
   9   1   2    3.90    3.90
  -9   1  -2   10.80    3.80
  -9   1  -2    4.40    5.00
  -9   1  -2   12.70    5.20
   9   1   2    5.20    5.10
  10  -1   2    7.10    4.70
 -10  -1  -2    1.30    4.20
 -10  -1  -2   11.90    4.90
 -10  -1  -2    2.20    3.90
 -10   1  -2    5.70    4.80
  10   1   2    8.20    5.10
 -10   1  -2    8.30    4.30
  10   1   2   -4.70    4.90
 -11  -2   2   22.40    4.00
  11  -2  -2   38.80    6.00
  11   2  -2   41.60    6.00
 -11   2   2   30.90    5.70
  11   2  -2   35.80    6.40
 -11   2   2   27.00    5.10
 -11   2   2   47.90    6.90
  10  -2  -2    4.30    7.30
 -10  -2   2    2.10    2.90
 -10  -2   2    7.30    3.40
  10  -2  -2   11.70    6.40
  10   2  -2   16.50    5.30
 -10   2   2    4.00    3.90
  10   2  -2    7.80    4.50
  10   2  -2    8.40    4.40
 -10   2   2   -1.40    5.10
 -10   2   2    2.70    3.80
   9  -2  -2   38.50    5.40
   9  -2  -2   38.30    5.00
  -9  -2   2   49.60    6.10
   9  -2  -2   28.70    5.00
  -9  -2   2   41.00    5.20
  -9  -2   2   19.30    5.80
  -9  -2   2   29.10    4.70
   9   2  -2   42.60    5.20
   9   2  -2   43.10    5.70
  -9   2   2   30.10    4.80
  -9   2   2   35.60    4.80
   9   2  -2   37.00    5.00
  -9   2   2   35.90    5.10
  -8  -2   2   48.70    6.30
  -8  -2   2   61.29    6.20
   8  -2  -2   49.00    6.90
   8  -2  -2   70.59    6.60
  -8  -2   2   52.29    5.10
   8  -2  -2   59.09    6.50
  -8  -2   2   58.89    5.90
  -8   2   2   58.29    6.20
   8   2  -2   59.99    6.40
  -8   2   2   63.69    6.40
   8   2  -2   70.09    6.90
  -8   2   2   57.79    6.50
   8   2  -2   61.19    5.90
  -7  -2   2    3.70    2.80
  -7  -2   2    9.10    3.20
  -7  -2   2    8.40    2.80
   7  -2  -2    4.20    3.10
   7  -2  -2    8.30    3.30
   7  -2  -2    8.70    3.20
  -7   2   2    8.20    3.40
  -7   2   2    6.00    3.10
   7   2  -2    8.30    3.20
  -7   2   2   14.00    3.50
   7   2  -2    7.90    3.40
  -6  -2   2  230.58    9.10
   6  -2  -2  220.78    9.70
  -6  -2   2  235.08    9.50
   6  -2  -2  244.38   10.00
  -6  -2   2  233.28    9.30
   6  -2  -2  225.58    9.70
  -6   2   2  241.18    9.80
   6   2  -2  242.38    9.50
  -6   2   2  238.68    9.70
   6   2  -2  251.57    9.30
   6   2  -2  234.38    9.60
   5  -2  -2    5.50    2.50
   5  -2  -2    3.40    2.70
  -5  -2   2    1.80    2.20
  -5  -2   2    4.00    2.30
   5  -2  -2    0.00    2.50
  -5  -2   2    4.40    2.10
  -5   2   2    6.60    2.60
  -5   2   2    5.10    2.70
   5   2  -2    5.40    2.50
  -5   2   2    4.90    2.50
   5   2  -2    1.80    2.30
   5   2  -2    1.60    2.20
  -4  -2   2    3.50    1.80
   4  -2  -2    5.40    2.40
  -4  -2   2    1.00    2.10
  -4  -2   2    2.40    1.20
   4  -2  -2    3.10    2.40
  -4  -2   2    4.30    2.10
   4  -2  -2    4.40    2.30
   4   2  -2    2.10    1.90
  -4   2   2    5.30    2.10
  -4   2   2    4.10    2.30
   4   2  -2    2.50    2.10
   4   2  -2    6.10    2.20
  -4   2   2    2.40    2.40
  -4   2   2    2.40    2.30
  -3  -2   2 1485.05   46.30
   3  -2  -2 1511.55   46.50
   3  -2  -2 1578.04   46.70
  -3  -2   2 1523.05   46.40
  -3  -2   2 1472.95   45.70
   3  -2  -2 1511.85   46.80
  -3  -2   2 1540.45   46.40
  -3   2   2 1581.54   46.70
  -3   2   2 1489.25   46.70
  -3   2   2 1571.04   46.60
  -3   2   2 1466.95   46.50
   3   2  -2 1512.75   46.40
   3   2  -2 1521.75   46.30
   3   2  -2 1553.54   46.40
   2  -2  -2  247.58    9.00
   2  -2  -2  256.37    9.00
   2  -2  -2  251.97    8.70
   2  -2  -2  224.38    9.30
   2  -2  -2  261.87    9.00
  -2  -2   2  258.37    8.40
  -2   2   2  261.37    9.20
  -2   2   2  258.57    8.80
  -2   2   2  263.97    9.00
  -2   2   2  252.57    8.80
   2   2  -2  245.08    8.40
   2   2  -2  272.47    8.40
  -2   2   2  259.47    9.10
  -1  -2   2 1519.55   49.30
   1  -2  -2 1749.53   49.99
   1  -2  -2 1704.53   49.70
   1  -2  -2 1596.34   49.60
   1  -2  -2 1609.84   49.60
   1  -2  -2 1679.93   49.90
  -1   2   2 1648.83   49.70
   1   2  -2 1543.45   49.30
  -1   2   2 1722.73   49.70
  -1   2   2 1679.63   49.90
   1   2  -2 1602.64   49.30
   0  -2  -2 4935.31  143.89
   0  -2  -2 4393.46  143.39
   0  -2  -2 4973.80  143.89
   0  -2  -2 4874.91  143.69
   0   2   2 4776.22  143.59
   1  -2   2   19.30    2.10
  -1  -2  -2   19.10    2.60
   1  -2   2   21.00    2.30
  -1  -2  -2   20.80    3.10
  -1  -2  -2   17.80    2.10
   1  -2   2   20.20    2.30
  -1  -2  -2   22.10    3.00
  -1   2  -2   20.20    2.30
   1   2   2   16.00    2.20
  -1   2  -2   18.80    2.30
  -1   2  -2   21.00    2.40
   1   2   2   19.10    2.60
   1   2   2   17.80    2.20
   1   2   2   15.10    2.10
   2  -2   2  481.75   15.40
   2  -2   2  470.05   15.60
  -2  -2  -2  483.85   15.00
  -2  -2  -2  499.95   15.60
  -2  -2  -2  492.55   15.60
   2  -2   2  477.05   15.40
  -2  -2  -2  486.45   15.80
   2   2   2  492.85   15.60
   2   2   2  479.65   15.80
   2   2   2  476.45   15.70
  -2   2  -2  491.75   15.40
   2   2   2  472.25   15.60
  -2   2  -2  474.85   15.70
  -2   2  -2  482.15   15.40
  -3  -2  -2    1.10    1.40
  -3  -2  -2    3.60    2.20
  -3  -2  -2    4.30    2.00
  -3  -2  -2    2.90    2.20
   3  -2   2    2.60    2.20
   3  -2   2    3.60    2.10
   3  -2   2    0.90    2.10
   3   2   2    2.10    1.50
  -3   2  -2    2.70    2.10
  -3   2  -2   -0.50    2.10
   3   2   2    2.00    2.30
   3   2   2    2.50    2.20
  -3   2  -2    3.70    2.30
   3   2   2    3.50    2.50
  -4  -2  -2  186.08    8.00
  -4  -2  -2  192.68    7.20
   4  -2   2  195.18    8.10
  -4  -2  -2  190.28    7.90
  -4  -2  -2  198.58    8.10
   4  -2   2  187.88    7.80
   4  -2   2  204.48    7.90
  -4   2  -2  211.18    7.90
  -4   2  -2  180.88    7.90
   4   2   2  182.08    7.20
   4   2   2  195.58    8.10
  -4   2  -2  186.98    7.80
   4   2   2  183.38    8.00
   4   2   2  198.58    8.10
  -5  -2  -2   33.80    3.60
   5  -2   2   37.60    4.40
   5  -2   2   33.90    4.40
   5  -2   2   33.80    4.40
  -5  -2  -2   30.10    3.40
  -5  -2  -2   31.60    4.40
  -5  -2  -2   32.30    3.70
   5   2   2   33.10    3.60
  -5   2  -2   36.50    4.70
   5   2   2   34.10    3.80
   5   2   2   33.80    3.70
  -5   2  -2   31.90    3.70
  -5   2  -2   29.20    3.40
   6  -2   2    0.40    2.80
   6  -2   2    4.70    2.90
  -6  -2  -2    0.60    2.80
   6  -2   2    8.40    3.10
  -6  -2  -2    4.90    2.30
  -6  -2  -2    5.20    3.10
  -6  -2  -2    5.30    4.80
   6   2   2    4.10    3.10
  -6   2  -2    2.10    2.90
   6   2   2    5.50    2.40
  -6   2  -2    4.50    2.80
   6   2   2    4.20    3.20
  -6   2  -2    3.10    2.90
  -7  -2  -2   28.80    3.50
  -7  -2  -2   40.30    4.80
   7  -2   2   33.40    4.40
  -7  -2  -2   35.60    4.40
   7  -2   2   35.40    4.50
   7  -2   2   40.00    5.50
  -7  -2  -2   35.70    4.30
   7   2   2   41.70    5.00
  -7   2  -2   30.60    4.40
   7   2   2   42.90    4.90
  -7   2  -2   28.70    4.20
  -7   2  -2   40.20    4.80
   7   2   2   35.10    4.90
   8  -2   2   19.60    4.20
   8  -2   2   30.10    4.80
  -8  -2  -2   21.30    4.30
   8  -2   2   30.60    4.60
  -8  -2  -2   24.80    4.60
  -8  -2  -2   23.00    3.50
  -8  -2  -2   23.80    4.40
   8   2   2   24.00    5.30
   8   2   2   27.00    4.70
  -8   2  -2   21.10    4.50
   8   2   2   24.70    3.90
  -8   2  -2   20.60    4.10
  -8   2  -2   33.70    4.80
  -9  -2  -2   -1.20    2.90
  -9  -2  -2   -3.40    3.80
   9  -2   2   -3.20    4.50
   9  -2   2    3.90    4.30
  -9  -2  -2    3.20    6.00
  -9  -2  -2    1.40    3.60
   9   2   2   -3.20    4.50
  -9   2  -2   -2.60    4.00
   9   2   2   -1.40    4.10
   9   2   2   14.50    5.00
  -9   2  -2    5.20    4.40
  -9   2  -2   11.90    5.80
  10  -2   2   -5.30    4.60
 -10  -2  -2    0.10    3.30
 -10  -2  -2   -5.50    4.00
 -10   2  -2   -0.20    4.10
 -10   2  -2    1.40    4.30
  10   2   2   -7.20    4.40
  10   2   2   -3.50    4.50
 -11  -3   2   18.50    4.10
  11  -3  -2   15.90    5.40
 -11   3   2    8.70    4.60
  11   3  -2   24.40    5.40
  11   3  -2   25.70    7.00
  11   3  -2   18.80    5.40
 -11   3   2   12.20    5.20
 -11   3   2   15.60    5.30
 -10  -3   2   -2.70    3.00
 -10  -3   2    0.40    4.00
 -10  -3   2   -2.50    2.70
  10   3  -2   12.20    5.50
 -10   3   2    4.00    3.50
  10   3  -2   -2.80    4.20
 -10   3   2    1.80    4.00
  10   3  -2    0.30    5.50
 -10   3   2   -8.70    3.60
 -10   3   2   -7.50    4.80
   9  -3  -2   14.30    4.40
  -9  -3   2    9.70    4.10
   9  -3  -2    4.80    4.20
  -9  -3   2    7.80    3.30
  -9  -3   2    5.20    2.60
   9  -3  -2   14.50    4.50
  -9   3   2    7.20    4.20
  -9   3   2    7.20    3.80
   9   3  -2    4.60    3.60
  -9   3   2   11.50    4.20
   9   3  -2   15.50    5.10
   9   3  -2    8.30    4.70
  -9   3   2    4.20    4.30
   8  -3  -2  279.47   12.30
  -8  -3   2  274.17   11.70
   8  -3  -2  285.57   12.10
  -8  -3   2  310.77   11.10
  -8  -3   2  279.57   12.00
  -8  -3   2  295.97   11.40
   8  -3  -2  304.07   12.50
  -8   3   2  307.07   12.60
  -8   3   2  286.17   12.70
  -8   3   2  274.27   12.00
   8   3  -2  288.17   12.10
   8   3  -2  284.67   12.30
   8   3  -2  287.57   11.60
  -7  -3   2    5.40    2.00
  -7  -3   2    6.50    2.50
   7  -3  -2    4.80    3.60
   7  -3  -2    4.10    3.20
  -7  -3   2    9.90    3.60
   7  -3  -2    3.10    3.10
  -7  -3   2    6.80    3.10
   7   3  -2    3.70    3.00
   7   3  -2    8.20    3.30
  -7   3   2    9.20    3.40
  -7   3   2    4.10    3.10
  -7   3   2    3.20    3.90
   7   3  -2    4.10    2.60
   6  -3  -2  309.07   12.20
   6  -3  -2  338.77   12.70
  -6  -3   2  338.27   12.10
   6  -3  -2  325.67   12.30
  -6  -3   2  326.17   12.00
  -6  -3   2  319.27   11.60
  -6  -3   2  323.97   11.10
  -6   3   2  337.77   12.40
  -6   3   2  328.77   12.50
   6   3  -2  338.77   12.20
  -6   3   2  319.67   12.60
   6   3  -2  321.67   11.70
  -6   3   2  318.97   12.20
   6   3  -2  332.77   12.10
   5  -3  -2  849.22   29.80
  -5  -3   2  920.71   28.30
   5  -3  -2  927.51   29.30
  -5  -3   2  911.81   28.70
  -5  -3   2  901.81   29.70
  -5  -3   2  922.31   29.00
   5   3  -2  955.30   28.80
  -5   3   2  900.71   29.50
  -5   3   2  980.00   29.40
   5   3  -2  883.61   29.00
  -5   3   2  917.51   29.50
  -5   3   2  944.21   29.40
   5   3  -2  927.41   29.10
   4  -3  -2   89.89    5.50
   4  -3  -2   85.89    5.00
  -4  -3   2   92.99    4.70
  -4  -3   2   87.19    4.70
   4  -3  -2   89.79    5.20
   4  -3  -2   85.49    5.20
  -4   3   2   88.79    5.20
  -4   3   2   93.89    5.20
  -4   3   2   89.99    5.40
   4   3  -2   82.49    4.70
  -4   3   2   86.19    5.60
   4   3  -2   95.19    4.40
   4   3  -2   83.29    4.70
  -3  -3   2 1261.97   38.30
   3  -3  -2 1199.48   38.20
  -3  -3   2 1275.47   38.00
   3  -3  -2 1261.77   38.30
   3  -3  -2 1230.88   38.40
  -3  -3   2 1223.08   37.40
   3  -3  -2 1215.18   38.50
   3   3  -2 1224.68   38.00
  -3   3   2 1231.88   38.30
   3   3  -2 1246.58   37.90
  -3   3   2 1252.07   38.70
   3   3  -2 1247.48   38.00
  -3   3   2 1252.97   38.30
  -3   3   2 1273.37   38.50
   2  -3  -2  636.24   20.10
   2  -3  -2  630.64   19.80
  -2  -3   2  619.84   19.40
  -2  -3   2  622.64   19.30
   2  -3  -2  637.14   19.90
   2  -3  -2  642.74   20.20
   2  -3  -2  600.94   19.90
  -2   3   2  615.04   19.80
  -2   3   2  621.54   19.80
  -2   3   2  632.94   20.10
   2   3  -2  596.34   19.30
  -2   3   2  644.54   19.90
   2   3  -2  654.03   19.20
   2   3  -2  650.63   19.40
  -2   3   2  631.14   20.30
   1  -3  -2  532.65   17.30
   1  -3  -2  531.45   17.20
  -1  -3   2  504.75   16.20
   1  -3  -2  531.65   16.90
   1  -3  -2  543.15   16.80
   1  -3  -2  535.35   16.90
  -1  -3   2  536.25   16.20
  -1   3   2  547.05   16.90
  -1   3   2  556.34   17.20
   1   3  -2  532.65   16.70
  -1   3   2  567.84   17.50
   1   3  -2  516.55   16.20
   1   3  -2  551.04   16.30
  -1   3   2  530.05   16.90
   0  -3   2 2984.80  106.59
   0  -3  -2 3697.93  107.19
   0  -3  -2 3889.11  107.59
   0  -3  -2 3289.57  106.89
   0  -3  -2 3773.32  107.59
   0  -3  -2 3680.33  107.19
   0   3  -2 3332.17  106.69
   0   3  -2 3749.62  107.29
   0   3   2 3668.03  107.19
   0   3   2 3171.48  106.89
   0   3   2 3790.12  107.59
   0   3   2 3658.13  107.49
   0   3   2 3679.63  107.19
   1  -3   2   20.00    1.90
  -1  -3  -2   17.00    2.30
   1  -3   2   18.50    2.00
  -1  -3  -2   17.40    2.00
   1  -3   2   13.20    2.10
   1  -3   2   20.30    1.60
  -1  -3  -2   16.30    2.10
  -1  -3  -2   16.90    2.70
   1   3   2   17.70    2.30
   1   3   2   17.10    2.10
   1   3   2   20.90    2.70
  -1   3  -2   16.70    1.60
  -1   3  -2   17.30    2.20
  -1   3  -2   17.10    2.00
   1   3   2   20.70    2.80
   2  -3   2  381.96   13.00
  -2  -3  -2  387.16   13.30
  -2  -3  -2  375.16   12.90
  -2  -3  -2  388.56   12.80
   2  -3   2  386.76   12.50
  -2  -3  -2  377.96   12.00
   2  -3   2  389.46   12.60
  -2  -3  -2  377.96   12.70
   2   3   2  407.86   13.40
  -2   3  -2  389.56   12.60
  -2   3  -2  392.66   13.00
   2   3   2  383.36   13.10
  -2   3  -2  376.76   12.50
   2   3   2  391.66   12.80
   2   3   2  392.66   12.80
   3  -3   2  375.26   12.60
   3  -3   2  370.06   13.00
  -3  -3  -2  378.26   12.00
  -3  -3  -2  381.76   12.90
  -3  -3  -2  380.96   12.90
  -3  -3  -2  380.56   13.00
   3  -3   2  366.06   12.60
   3   3   2  376.76   12.90
   3   3   2  384.96   13.00
   3   3   2  388.26   12.90
   3   3   2  385.96   13.30
   3   3   2  373.56   12.50
  -3   3  -2  357.36   12.60
  -3   3  -2  383.86   12.70
  -3   3  -2  362.86   13.00
  -4  -3  -2   13.60    2.60
   4  -3   2   14.90    2.70
  -4  -3  -2   14.00    2.80
  -4  -3  -2   13.10    1.80
   4  -3   2   12.60    2.60
  -4  -3  -2   15.50    2.60
   4  -3   2   13.90    2.70
   4   3   2    9.40    2.80
  -4   3  -2   16.00    2.80
  -4   3  -2   12.90    2.80
   4   3   2   14.80    3.20
  -4   3  -2   10.50    2.50
   4   3   2   14.70    2.90
   4   3   2   12.40    1.90
  -5  -3  -2   14.00    2.20
  -5  -3  -2    9.70    3.10
   5  -3   2   14.30    3.00
  -5  -3  -2   12.70    3.00
  -5  -3  -2   17.20    2.90
   5  -3   2   15.30    3.20
   5  -3   2   15.90    2.90
   5   3   2   12.10    3.20
   5   3   2   17.70    3.70
   5   3   2   12.80    2.20
  -5   3  -2   17.80    3.10
   5   3   2   15.70    3.20
  -5   3  -2   22.10    3.20
  -5   3  -2   13.70    3.10
  -6  -3  -2   45.90    5.60
   6  -3   2   56.49    6.00
   6  -3   2   61.99    5.10
   6  -3   2   47.90    5.30
  -6  -3  -2   49.20    6.10
  -6  -3  -2   59.39    5.60
  -6  -3  -2   53.79    4.30
  -6   3  -2   56.99    6.50
   6   3   2   52.49    5.30
   6   3   2   50.59    5.70
  -6   3  -2   51.29    5.40
  -6   3  -2   49.20    5.90
   6   3   2   61.39    6.10
   6   3   2   49.20    4.30
  -7  -3  -2   27.20    4.30
  -7  -3  -2   31.80    4.40
  -7  -3  -2   23.00    3.80
   7  -3   2   33.40    4.20
   7  -3   2   35.30    4.40
   7  -3   2   26.90    4.20
  -7  -3  -2   33.10    4.20
  -7   3  -2   32.00    4.50
   7   3   2   24.00    3.90
   7   3   2   22.90    4.30
  -7   3  -2   29.30    4.50
   7   3   2   28.30    4.40
  -7   3  -2   26.60    4.10
   7   3   2   30.70    4.80
  -8  -3  -2   91.79    8.10
   8  -3   2  102.99    8.50
   8  -3   2   88.39    7.60
  -8  -3  -2   85.79    6.20
   8  -3   2  101.59    8.00
  -8  -3  -2   98.19    7.30
  -8   3  -2   78.29    7.30
   8   3   2   73.79    7.20
  -8   3  -2   97.49    7.60
   8   3   2   89.99    6.70
  -8   3  -2   94.79    8.40
   8   3   2  103.29    7.60
   8   3   2   99.29    8.40
  -9  -3  -2   -4.50    4.30
   9  -3   2   -3.10    5.20
  -9  -3  -2    0.30    4.10
  -9  -3  -2    1.70    2.90
   9  -3   2    1.60    4.20
  -9   3  -2    4.60    4.80
  -9   3  -2    0.20    3.70
  -9   3  -2   -4.60    4.10
   9   3   2   -2.00    5.00
   9   3   2   -4.60    4.90
   9   3   2    4.90    4.30
   9   3   2    0.40    3.60
 -10  -3  -2    7.50    4.40
  10  -3   2    2.20    4.40
 -10  -3  -2   -2.90    4.00
 -10  -3  -2    0.30    3.20
 -10   3  -2    8.80    4.80
 -10   3  -2    8.80    4.80
  10   3   2   -1.60    4.90
  10   3   2   12.00    4.50
  11  -4  -2   14.30    5.50
  11  -4  -2   15.80    5.70
 -11  -4   2   17.80    3.90
  11   4  -2   34.40    5.60
 -11   4   2   22.00    5.10
  11   4  -2   19.70    7.90
 -11   4   2   25.70    5.20
 -11   4   2   30.40    5.70
 -10  -4   2   35.50    4.30
  10  -4  -2   36.70    6.00
 -10  -4   2   40.00    5.40
 -10  -4   2   35.30    5.40
 -10   4   2   46.70    6.30
 -10   4   2   47.80    6.30
 -10   4   2   30.10    4.90
 -10   4   2   60.79    7.80
  10   4  -2   34.20    6.60
  10   4  -2   57.99    7.30
   9  -4  -2   29.90    5.00
   9  -4  -2   30.80    4.90
   9  -4  -2   24.70    5.10
  -9  -4   2   28.50    4.50
  -9  -4   2   44.70    5.00
  -9  -4   2   23.60    3.60
   9   4  -2   36.20    5.40
  -9   4   2   24.10    4.30
  -9   4   2   34.00    5.20
   9   4  -2   27.60    4.20
   9   4  -2   33.00    5.10
  -8  -4   2    0.20    3.10
  -8  -4   2    3.10    2.20
  -8  -4   2   -0.20    2.60
   8  -4  -2    4.00    3.90
   8  -4  -2   -1.40    4.00
   8  -4  -2   -0.90    3.50
  -8   4   2   -0.30    4.00
  -8   4   2    0.40    3.50
   8   4  -2   -5.50    2.70
  -8   4   2    1.80    3.90
   8   4  -2    1.00    3.30
   8   4  -2    6.00    4.10
  -8   4   2    0.60    3.40
  -7  -4   2   51.89    5.30
  -7  -4   2   58.29    4.20
   7  -4  -2   53.49    6.40
   7  -4  -2   53.19    5.60
  -7  -4   2   56.59    4.60
  -7  -4   2   52.79    5.20
   7  -4  -2   47.50    6.10
   7  -4  -2   43.80    5.40
  -7   4   2   43.10    6.20
  -7   4   2   52.39    6.00
  -7   4   2   49.00    5.40
   7   4  -2   56.69    5.90
   7   4  -2   50.39    5.30
   7   4  -2   47.70    4.80
  -7   4   2   61.39    6.20
  -6  -4   2   25.70    3.20
  -6  -4   2   29.90    3.10
  -6  -4   2   34.10    4.30
   6  -4  -2   23.00    3.50
   6  -4  -2   26.00    3.70
  -6  -4   2   22.50    2.60
   6  -4  -2   23.80    3.80
   6  -4  -2   24.30    3.30
   6   4  -2   23.70    3.30
  -6   4   2   25.00    3.70
  -6   4   2   24.50    3.60
   6   4  -2   21.10    2.60
  -6   4   2   38.60    5.50
  -6   4   2   27.40    3.70
   6   4  -2   29.50    3.70
   5  -4  -2   22.80    3.30
  -5  -4   2   22.90    2.40
  -5  -4   2   18.80    2.60
   5  -4  -2   21.40    3.10
  -5  -4   2   19.40    2.60
   5  -4  -2   20.70    2.90
   5  -4  -2   25.20    3.70
  -5   4   2   20.50    3.30
   5   4  -2   19.40    2.80
   5   4  -2   20.80    2.70
  -5   4   2   20.20    3.10
  -5   4   2   19.40    3.30
  -5   4   2   24.90    3.30
   5   4  -2   17.30    2.20
  -4  -4   2  123.89    4.60
  -4  -4   2  116.79    5.50
   4  -4  -2  117.39    5.70
   4  -4  -2  122.49    6.40
  -4  -4   2  126.99    5.40
   4  -4  -2  124.39    6.50
   4  -4  -2  117.99    5.70
   4   4  -2  132.69    5.60
  -4   4   2  119.59    6.40
  -4   4   2  114.89    5.70
   4   4  -2  125.89    5.10
  -4   4   2  121.39    5.80
   4   4  -2  117.09    5.50
  -4   4   2  125.19    6.30
   3  -4  -2   48.50    4.00
   3  -4  -2   49.90    3.80
   3  -4  -2   42.10    4.10
  -3  -4   2   48.30    3.10
   3  -4  -2   59.19    4.50
  -3  -4   2   50.29    3.20
  -3  -4   2   54.59    2.60
   3   4  -2   51.09    2.60
  -3   4   2   45.50    3.90
  -3   4   2   50.89    4.50
   3   4  -2   45.40    3.20
   3   4  -2   45.70    3.20
   3   4  -2   46.80    3.10
  -3   4   2   54.19    3.90
  -3   4   2   46.20    4.40
  -3   4   2   51.39    4.30
   2  -4  -2  208.38    8.30
   2  -4  -2  221.38    7.70
   2  -4  -2  220.48    7.90
   2  -4  -2  222.88    8.40
  -2  -4   2  215.18    7.00
   2  -4  -2  198.48    7.80
  -2   4   2  204.38    8.30
   2   4  -2  209.78    7.00
  -2   4   2  210.38    7.70
   2   4  -2  211.88    7.00
   2   4  -2  215.08    7.20
  -2   4   2  217.18    8.00
  -2   4   2  205.88    8.00
  -2   4   2  211.28    7.70
   1  -4  -2  532.65   16.70
   1  -4  -2  551.94   17.40
   1  -4  -2  526.15   16.70
   1  -4  -2  522.15   17.20
   1  -4  -2  552.04   16.70
   1   4  -2  479.35   16.50
  -1   4   2  519.65   17.40
  -1   4   2  541.05   16.70
  -1   4   2  533.35   16.70
  -1   4   2  536.95   17.10
  -1   4   2  497.05   16.60
   0  -4  -2  163.58    5.80
   0  -4  -2  152.68    6.70
   0  -4  -2  157.08    5.40
   0  -4  -2  161.78    6.70
   0  -4   2  160.28    4.80
   0  -4   2  156.88    4.80
   0  -4  -2  151.98    5.80
   0   4   2  146.79    5.80
   0   4   2  157.08    6.50
   0   4   2  151.58    5.80
   0   4   2  167.58    5.50
   0   4  -2  156.28    5.90
   0   4  -2  139.39    5.30
   0   4  -2  162.28    4.80
   0   4  -2  153.58    4.80
   0   4   2  157.58    6.60
  -1  -4  -2   37.40    3.80
  -1  -4  -2   36.70    3.10
  -1  -4  -2   38.40    3.80
   1  -4   2   36.40    2.30
  -1  -4  -2   39.10    1.70
  -1  -4  -2   40.30    3.20
   1  -4   2   37.30    2.20
   1  -4   2   36.20    3.30
   1   4   2   40.00    3.20
  -1   4  -2   37.10    2.30
   1   4   2   37.60    4.20
  -1   4  -2   39.70    2.30
  -1   4  -2   40.00    3.40
   1   4   2   39.80    3.10
  -1   4  -2   40.80    2.20
   1   4   2   37.00    4.00
  -2  -4  -2  469.95   15.70
  -2  -4  -2  452.35   15.20
   2  -4   2  464.35   14.80
   2  -4   2  461.95   15.40
  -2  -4  -2  473.55   15.10
  -2  -4  -2  459.05   15.40
   2  -4   2  462.85   14.70
  -2   4  -2  480.95   14.80
  -2   4  -2  444.26   15.40
  -2   4  -2  465.85   14.80
   2   4   2  468.55   15.70
   2   4   2  463.25   15.10
   2   4   2  434.36   15.30
   2   4   2  471.05   15.20
   3  -4   2  517.25   17.30
  -3  -4  -2  523.25   17.30
  -3  -4  -2  520.95   16.00
  -3  -4  -2  514.85   17.00
   3  -4   2  530.35   16.80
  -3  -4  -2  524.65   17.10
   3  -4   2  495.85   16.60
   3   4   2  527.75   17.10
  -3   4  -2  524.55   16.90
  -3   4  -2  504.65   17.40
   3   4   2  524.05   17.10
  -3   4  -2  528.05   16.90
   3   4   2  517.15   17.60
  -4  -4  -2    6.20    2.30
  -4  -4  -2    6.20    2.40
   4  -4   2    4.40    2.20
  -4  -4  -2    6.00    1.60
  -4  -4  -2    7.90    2.60
   4  -4   2    3.70    2.60
   4   4   2    8.00    2.60
  -4   4  -2    5.80    2.50
  -4   4  -2    9.20    2.80
   4   4   2    7.10    1.40
   4   4   2    5.50    2.60
  -4   4  -2    6.40    2.40
   4   4   2    8.90    3.90
  -5  -4  -2   65.79    3.80
  -5  -4  -2   78.59    5.20
   5  -4   2   74.29    5.40
   5  -4   2   64.19    5.10
   5  -4   2   69.89    4.80
  -5  -4  -2   70.49    5.10
  -5  -4  -2   72.79    5.50
   5   4   2   67.39    3.90
  -5   4  -2   63.49    5.00
   5   4   2   71.29    5.40
  -5   4  -2   74.29    5.70
   5   4   2   75.29    5.60
   5   4   2   66.59    6.00
  -5   4  -2   72.09    5.10
  -6  -4  -2   57.79    4.10
  -6  -4  -2   57.89    5.20
   6  -4   2   47.90    5.60
  -6  -4  -2   61.19    6.50
   6  -4   2   60.49    5.60
   6  -4   2   61.09    5.40
  -6  -4  -2   55.59    5.50
  -6   4  -2   66.49    5.90
   6   4   2   58.79    6.10
   6   4   2   61.59    8.40
   6   4   2   52.89    5.60
   6   4   2   63.69    4.30
  -6   4  -2   70.09    5.80
  -6   4  -2   63.59    5.80
   7  -4   2   29.80    4.30
   7  -4   2   27.00    4.30
  -7  -4  -2   22.20    4.30
  -7  -4  -2   30.30    4.40
  -7  -4  -2   32.60    4.10
   7   4   2   28.10    5.90
   7   4   2   32.90    5.00
   7   4   2   27.60    4.50
  -7   4  -2   26.30    4.40
   7   4   2   21.20    3.10
  -7   4  -2   31.60    4.60
  -7   4  -2   27.30    4.40
  -8  -4  -2  105.99    7.70
   8  -4   2   93.69    7.70
  -8  -4  -2   89.69    7.50
  -8  -4  -2   73.29    8.00
  -8  -4  -2   89.39    5.80
   8  -4   2   90.89    7.90
  -8   4  -2   91.49    7.60
   8   4   2   92.79    6.40
   8   4   2   86.79   10.40
  -8   4  -2   97.69    8.50
  -8   4  -2   90.49    8.70
   8   4   2  102.79    8.10
   9  -4   2   28.10    5.10
  -9  -4  -2   15.70    3.20
  -9  -4  -2   30.60    5.00
  -9  -4  -2   17.90    4.40
  -9   4  -2   28.90    5.40
  -9   4  -2   23.50    4.90
   9   4   2   22.40    4.00
   9   4   2   20.60    5.80
   9   4   2   32.80    5.30
  -9   4  -2   27.90    6.00
 -10  -4  -2    0.40    3.10
  10  -4   2    8.90    5.20
 -10  -4  -2   -6.80    4.20
  10   4   2   -1.90    8.70
 -10   4  -2   13.90    7.10
 -10   4  -2    2.10    4.60
  10   4   2    5.20    5.00
  10   4   2    7.00    5.00
  11  -5  -2   13.30    5.50
  11  -5  -2    8.80    4.90
 -11   5   2    8.00    4.90
  11   5  -2    8.70    4.90
 -11   5   2    5.90    4.70
  11   5  -2    3.00    4.90
 -11   5   2    3.00    4.80
  11   5  -2   14.80    7.60
 -10  -5   2    2.30    2.90
 -10  -5   2   -4.20    2.30
  10  -5  -2   -2.40    3.90
 -10  -5   2    0.50    4.10
  10  -5  -2   -2.00    4.50
 -10   5   2    2.90    4.20
  10   5  -2   -1.00    5.60
 -10   5   2   -5.30    4.40
 -10   5   2   -1.70    4.00
  10   5  -2   -6.20    4.10
  10   5  -2   15.10    7.10
 -10   5   2    4.00    5.30
   9  -5  -2   33.20    5.50
   9  -5  -2   36.80    5.10
  -9  -5   2   25.50    4.30
  -9  -5   2   24.40    3.50
  -9  -5   2   37.50    4.30
  -9   5   2   41.00    5.50
   9   5  -2   30.30    4.80
   9   5  -2   26.20    5.30
   9   5  -2   28.60    4.10
  -9   5   2   32.70    4.90
  -9   5   2   32.20    5.20
  -9   5   2   31.00    5.30
  -8  -5   2   15.50    4.40
  -8  -5   2    8.90    2.20
  -8  -5   2   13.20    3.60
   8  -5  -2   10.90    4.40
   8  -5  -2    9.10    3.90
   8  -5  -2    7.40    3.70
  -8   5   2   12.00    4.30
  -8   5   2   10.00    3.90
  -8   5   2   12.10    4.40
   8   5  -2   15.20    4.30
   8   5  -2    9.50    3.60
  -8   5   2    7.10    3.70
  -7  -5   2   81.29    5.80
  -7  -5   2   75.19    5.70
   7  -5  -2   75.79    6.60
   7  -5  -2   69.19    6.00
  -7  -5   2   72.99    4.40
   7  -5  -2   78.99    6.70
   7  -5  -2   71.89    6.90
  -7   5   2   86.59    6.70
  -7   5   2   77.39    6.50
   7   5  -2   76.09    6.20
  -7   5   2   77.49    7.30
   7   5  -2   82.99    6.00
   7   5  -2   79.79    5.30
  -7   5   2   79.39    6.70
  -6  -5   2   75.49    3.90
   6  -5  -2   74.89    6.20
   6  -5  -2   69.69    5.50
   6  -5  -2   74.99    5.30
  -6  -5   2   70.59    5.20
   6  -5  -2   75.89    5.90
  -6  -5   2   75.19    5.10
  -6   5   2   74.29    6.50
  -6   5   2   75.49    5.90
  -6   5   2   71.19    5.50
   6   5  -2   67.59    4.40
   6   5  -2   65.89    5.10
  -6   5   2   74.69    6.70
   6   5  -2   72.19    5.40
   5  -5  -2  266.57   10.90
  -5  -5   2  278.77    9.30
   5  -5  -2  291.37   10.70
  -5  -5   2  278.57   10.20
  -5  -5   2  274.97   10.20
   5  -5  -2  273.17   10.50
   5  -5  -2  281.67   11.00
  -5   5   2  296.77   10.80
   5   5  -2  282.07   10.30
   5   5  -2  273.27   10.20
  -5   5   2  296.27   11.40
  -5   5   2  252.47   10.40
  -5   5   2  282.27   11.60
   5   5  -2  280.67    9.60
   4  -5  -2  896.61   29.00
   4  -5  -2  884.91   28.60
  -4  -5   2  912.11   28.20
  -4  -5   2  951.40   28.20
   4  -5  -2  918.11   28.90
  -4  -5   2  857.31   27.70
  -4   5   2  854.51   28.50
  -4   5   2  907.21   29.40
   4   5  -2  913.01   28.20
   4   5  -2  897.61   28.20
   4   5  -2  935.51   27.90
   4   5  -2  917.91   27.80
  -4   5   2  890.61   28.90
  -4   5   2  904.11   28.60
  -3  -5   2  620.04   18.60
   3  -5  -2  545.25   17.70
  -3  -5   2  527.05   17.30
   3  -5  -2  540.75   17.70
  -3  -5   2  537.25   17.10
   3  -5  -2  553.04   18.20
   3  -5  -2  541.65   18.00
  -3   5   2  537.85   18.00
  -3   5   2  555.44   18.70
   3   5  -2  541.55   17.20
   3   5  -2  577.94   17.20
   3   5  -2  530.65   17.10
   3   5  -2  517.75   17.20
   3   5  -2  525.25   18.00
  -3   5   2  539.25   17.70
  -3   5   2  533.65   17.70
  -3   5   2  539.75   18.10
   2  -5  -2    4.10    2.50
  -2  -5   2    6.00    1.00
   2  -5  -2    3.80    1.90
   2  -5  -2    4.30    1.90
   2  -5  -2    8.20    2.20
   2  -5  -2    6.20    2.70
  -2  -5   2    5.50    1.10
   2   5  -2    5.90    2.30
   2   5  -2    3.60    1.60
  -2   5   2    4.40    2.20
   2   5  -2    4.60    1.20
   2   5  -2    4.60    1.30
  -2   5   2    4.30    2.60
  -2   5   2    3.10    1.90
  -2   5   2    6.90    2.10
  -2   5   2    7.30    2.50
   1  -5  -2 1160.78   35.60
   1  -5  -2 1198.08   35.70
   1  -5  -2 1201.28   36.40
   1  -5  -2 1154.88   36.20
   1  -5  -2 1157.98   35.60
   1   5  -2 1153.98   35.80
  -1   5   2 1132.39   36.10
   1   5  -2 1124.09   35.70
  -1   5   2 1189.88   35.70
  -1   5   2 1167.48   36.50
   1   5  -2 1139.69   35.50
  -1   5   2 1184.78   35.60
  -1   5   2 1126.39   35.60
   0  -5  -2   49.00    3.30
   0  -5  -2   46.60    4.10
   0  -5  -2   52.59    2.90
   0  -5  -2   47.50    4.10
   0  -5  -2   50.29    3.30
   0   5   2   47.20    3.30
   0   5   2   56.29    2.90
   0   5  -2   51.79    1.70
   0   5  -2   49.70    4.10
   0   5   2   50.39    3.30
   0   5  -2   51.49    3.40
   0   5   2   47.40    4.30
   0   5   2   49.10    4.20
  -1  -5  -2    6.90    2.80
  -1  -5  -2    5.80    1.80
   1  -5   2    6.60    1.20
  -1  -5  -2    7.40    0.80
  -1  -5  -2    5.20    1.90
  -1  -5  -2    5.90    2.30
   1  -5   2    8.10    2.20
   1   5   2    4.70    2.30
  -1   5  -2    6.30    1.20
   1   5   2    4.90    1.80
  -1   5  -2    5.80    2.20
   1   5   2    6.80    1.90
  -1   5  -2    7.20    1.50
  -1   5  -2    6.10    1.20
   1   5   2    6.80    3.00
   2  -5   2  149.49    5.70
   2  -5   2  145.09    5.70
   2  -5   2  143.39    6.60
  -2  -5  -2  157.88    6.20
   2  -5   2  157.78    5.70
  -2  -5  -2  141.19    6.60
  -2  -5  -2  138.69    7.00
   2   5   2  154.18    7.10
   2   5   2  150.48    6.90
   2   5   2  157.58    6.40
   2   5   2  154.58    6.30
  -2   5  -2  149.99    5.70
  -2   5  -2  141.79    6.60
   3  -5   2    3.70    1.90
   3  -5   2    6.80    2.50
  -3  -5  -2    4.00    2.10
   3  -5   2    3.90    1.90
  -3  -5  -2    7.30    2.30
  -3  -5  -2    3.10    2.20
   3  -5   2    6.80    1.90
  -3   5  -2    4.90    2.00
   3   5   2    4.60    2.30
  -3   5  -2    6.30    2.50
   3   5   2    4.50    2.50
  -3   5  -2    2.40    2.00
   3   5   2    8.50    2.50
   3   5   2    6.80    3.00
  -4  -5  -2  167.78    7.20
   4  -5   2  162.78    7.50
  -4  -5  -2  148.99    7.10
  -4  -5  -2  167.48    5.60
   4  -5   2  164.48    6.90
   4  -5   2  156.88    6.70
  -4  -5  -2  160.58    7.50
   4  -5   2  160.48    7.00
  -4   5  -2  166.18    7.10
   4   5   2  163.68    7.40
   4   5   2  165.68    7.20
   4   5   2  166.68    8.10
   4   5   2  170.38    7.50
  -4   5  -2  160.68    7.90
  -4   5  -2  157.58    7.10
  -5  -5  -2   31.30    3.60
  -5  -5  -2   28.20    3.30
   5  -5   2   26.50    3.20
   5  -5   2   27.20    4.00
   5  -5   2   36.80    4.30
   5  -5   2   29.90    4.20
  -5  -5  -2   29.50    2.70
  -5  -5  -2   29.00    4.40
   5   5   2   26.60    4.20
  -5   5  -2   28.50    3.40
  -5   5  -2   33.20    4.50
  -5   5  -2   30.70    4.00
   5   5   2   29.40    3.70
   5   5   2   23.70    3.40
   6  -5   2    1.10    2.90
  -6  -5  -2    2.70    2.70
   6  -5   2    1.60    3.10
  -6  -5  -2    2.90    1.70
  -6  -5  -2    3.30    3.00
   6  -5   2    4.40    3.00
   6   5   2    4.80    3.90
   6   5   2    3.10    3.10
   6   5   2    3.90    1.90
   6   5   2    1.10    3.50
  -6   5  -2    2.00    3.50
  -6   5  -2    1.80    3.20
  -6   5  -2    0.90    3.20
  -7  -5  -2  102.19    7.20
   7  -5   2  112.79    7.30
   7  -5   2  118.19    8.00
  -7  -5  -2  120.59    7.50
  -7  -5  -2  102.09    5.50
   7   5   2  106.39    7.60
   7   5   2  101.59    8.50
  -7   5  -2  102.59    7.80
  -7   5  -2  109.89    7.20
   7   5   2  114.89    8.50
   7   5   2  112.09    7.70
  -7   5  -2  115.49    8.00
  -8  -5  -2    1.30    3.30
  -8  -5  -2   -0.80    2.10
  -8  -5  -2    3.00    3.60
   8  -5   2   -0.40    3.90
   8   5   2   -2.20    4.30
   8   5   2   -2.10    4.00
  -8   5  -2   -1.30    3.80
  -8   5  -2   -0.90    4.20
  -8   5  -2   -0.90    5.20
   8   5   2    3.90    2.80
   9  -5   2    0.20    4.20
  -9  -5  -2    1.50    3.60
  -9  -5  -2    1.60    2.50
  -9  -5  -2  -11.40    6.20
   9   5   2   -2.00    4.90
  -9   5  -2    3.10    4.40
   9   5   2   -1.20    3.10
   9   5   2   -2.30    4.00
  -9   5  -2   -2.00    4.90
 -10  -5  -2   -4.50    4.20
 -10  -5  -2   -4.90    2.80
  10  -5   2   -3.20    7.20
 -10  -5  -2   12.20    5.40
 -10   5  -2    3.30    4.60
 -10   5  -2   16.40    6.50
  10   5   2    3.10    6.90
  10   5   2   -0.80    4.90
  10   5   2   -8.30    3.90
  10  -6  -2   13.20    4.90
 -10  -6   2    2.20    3.90
  10  -6  -2   10.30    4.90
  10   6  -2   11.50    4.60
  10   6  -2   27.30    6.20
 -10   6   2   10.20    4.70
 -10   6   2   24.30    5.10
  10   6  -2   15.00    4.10
 -10   6   2   16.30    5.60
 -10   6   2    5.00    4.70
   9  -6  -2   44.40    5.60
  -9  -6   2   28.60    4.30
  -9  -6   2   39.70    4.00
   9  -6  -2   35.40    5.90
   9   6  -2   44.60    5.80
  -9   6   2   30.00    5.20
  -9   6   2   40.20    6.20
   9   6  -2   42.60    5.00
  -9   6   2   30.60    5.30
   9   6  -2   39.10    5.80
   8  -6  -2    6.70    3.60
   8  -6  -2    4.00    4.20
  -8  -6   2   10.40    2.10
  -8  -6   2    2.50    3.60
  -8  -6   2    7.60    3.50
  -8   6   2    5.00    4.00
  -8   6   2    0.00    3.50
  -8   6   2    0.80    4.00
   8   6  -2    6.60    2.80
  -8   6   2   11.00    4.20
   8   6  -2    3.00    4.30
   8   6  -2    0.70    3.50
   7  -6  -2    2.10    3.70
   7  -6  -2    2.60    3.40
  -7  -6   2   -0.20    2.80
   7  -6  -2   -0.90    3.10
   7  -6  -2    0.60    3.10
  -7  -6   2   -1.20    2.40
  -7  -6   2   -0.60    1.60
  -7   6   2   -1.40    3.20
   7   6  -2    1.50    3.20
  -7   6   2   -2.90    3.60
  -7   6   2   -3.10    3.50
   7   6  -2    0.10    2.20
  -7   6   2    1.30    3.70
   7   6  -2    2.20    3.20
  -6  -6   2   11.30    1.80
  -6  -6   2    7.00    2.50
  -6  -6   2    8.60    2.70
   6  -6  -2   13.30    3.00
   6  -6  -2   13.10    3.60
   6  -6  -2   11.50    3.70
   6  -6  -2   10.90    3.20
  -6   6   2   12.50    3.60
  -6   6   2    7.90    3.40
   6   6  -2    8.40    2.90
  -6   6   2    9.50    3.00
  -6   6   2   14.30    3.50
   6   6  -2   11.80    2.10
   6   6  -2   10.50    2.90
   5  -6  -2    8.20    2.80
  -5  -6   2    4.60    1.50
   5  -6  -2    5.60    3.00
   5  -6  -2    6.90    2.60
  -5  -6   2    6.10    2.20
   5  -6  -2    6.70    2.90
  -5  -6   2    6.60    2.20
  -5   6   2    4.90    2.90
   5   6  -2    3.00    2.30
   5   6  -2    5.10    2.30
  -5   6   2    3.80    2.80
  -5   6   2    9.10    2.90
   5   6  -2    4.80    1.60
   5   6  -2    3.00    3.30
  -5   6   2    7.40    3.20
   4  -6  -2   41.70    4.80
  -4  -6   2   37.60    3.00
   4  -6  -2   34.80    4.10
  -4  -6   2   41.20    3.30
   4  -6  -2   31.20    4.60
  -4  -6   2   37.60    3.30
   4  -6  -2   36.70    4.00
   4   6  -2   38.30    2.80
  -4   6   2   34.10    3.80
  -4   6   2   35.00    4.20
   4   6  -2   33.70    4.50
   4   6  -2   36.80    3.40
  -4   6   2   41.60    5.60
   4   6  -2   40.20    3.10
  -4   6   2   35.10    4.00
   4   6  -2   37.00    3.40
   3  -6  -2   21.10    2.50
   3  -6  -2   21.10    2.50
   3  -6  -2   21.50    2.90
   3  -6  -2   20.80    3.30
  -3  -6   2   20.20    2.40
  -3  -6   2   17.30    2.00
  -3   6   2   19.30    2.90
  -3   6   2   22.00    3.70
   3   6  -2   20.00    2.50
  -3   6   2   18.10    2.50
   3   6  -2   15.40    1.90
  -3   6   2   19.00    2.50
   3   6  -2   16.00    3.20
   3   6  -2   15.50    1.80
  -3   6   2   14.30    3.10
   2  -6  -2   64.49    4.60
   2  -6  -2   70.79    4.10
  -2  -6   2   69.19    2.90
   2  -6  -2   76.19    4.20
  -2  -6   2   69.49    2.90
   2  -6  -2   75.59    4.50
   2  -6  -2   73.19    5.30
   2   6  -2   69.79    3.00
   2   6  -2   68.59    4.80
   2   6  -2   64.09    4.10
  -2   6   2   69.69    5.30
   2   6  -2   65.69    2.90
  -2   6   2   78.99    4.80
  -2   6   2   72.49    4.20
  -2   6   2   73.09    4.20
  -2   6   2   76.09    4.70
   1  -6  -2  643.74   19.80
   1  -6  -2  607.44   20.50
   1  -6  -2  653.53   20.80
   1  -6  -2  601.14   19.70
   1  -6  -2  623.64   19.80
   1   6  -2  618.24   19.70
   1   6  -2  623.84   20.20
  -1   6   2  621.44   20.80
   1   6  -2  610.74   19.90
  -1   6   2  649.04   20.60
  -1   6   2  635.94   19.90
  -1   6   2  603.14   19.70
  -1   6   2  622.54   19.80
   0  -6  -2  182.38    8.20
   0  -6  -2  203.98    8.10
   0  -6   2  172.78    6.90
   0  -6  -2  194.88    7.10
   0  -6  -2  200.58    6.70
   0  -6  -2  191.08    7.00
   0   6   2  184.28    7.10
   0   6  -2  204.08    7.30
   0   6  -2  178.68    7.00
   0   6   2  192.58    8.20
   0   6   2  191.98    8.20
   0   6  -2  193.08    7.80
   0   6   2  192.58    7.10
  -1  -6  -2  305.47   10.10
   1  -6   2  299.77   10.50
  -1  -6  -2  292.07    9.10
   1  -6   2  296.97    9.30
  -1  -6  -2  291.17   10.80
  -1  -6  -2  283.57   11.10
   1  -6   2  279.67    9.70
   1  -6   2  288.77    9.30
  -1  -6  -2  285.97   10.00
  -1   6  -2  290.07   10.50
  -1   6  -2  275.57    9.30
   1   6   2  288.07   10.90
   1   6   2  292.17   10.10
   1   6   2  274.67   10.20
  -1   6  -2  300.87   11.20
  -1   6  -2  302.07    9.80
   1   6   2  305.17   11.10
  -2  -6  -2  126.29    7.20
   2  -6   2  134.39    6.70
   2  -6   2  136.89    6.50
   2  -6   2  135.39    5.20
  -2  -6  -2  139.79    5.80
  -2  -6  -2  132.09    6.60
   2  -6   2  134.49    5.40
   2   6   2  133.79    6.70
   2   6   2  136.99    7.10
  -2   6  -2  129.69    5.30
   2   6   2  125.59    5.90
  -2   6  -2  137.39    6.60
   2   6   2  133.59    5.90
  -2   6  -2  124.99    5.30
   3  -6   2  156.68    6.70
   3  -6   2  158.58    7.30
  -3  -6  -2  157.48    7.10
  -3  -6  -2  159.68    6.70
   3  -6   2  160.18    6.30
   3  -6   2  163.58    6.40
  -3  -6  -2  162.58    6.80
   3   6   2  152.38    7.30
   3   6   2  160.18    6.90
  -3   6  -2  161.58    7.70
   3   6   2  152.88    6.90
  -3   6  -2  154.48    6.40
   3   6   2  169.88    7.90
  -3   6  -2  160.48    6.50
   4  -6   2    1.40    2.10
   4  -6   2    0.20    2.00
  -4  -6  -2    2.00    2.20
   4  -6   2    1.70    2.20
   4  -6   2    2.10    2.70
  -4  -6  -2    1.90    2.40
  -4  -6  -2    3.00    2.30
  -4   6  -2    1.70    2.90
   4   6   2    0.20    2.30
   4   6   2    1.60    2.50
   4   6   2    1.70    2.50
   4   6   2   -0.90    2.70
  -4   6  -2   -1.00    2.20
  -5  -6  -2   96.59    6.20
   5  -6   2  105.89    6.10
  -5  -6  -2  111.09    6.60
   5  -6   2  108.89    6.60
  -5  -6  -2   97.79    3.90
  -5  -6  -2   98.59    6.00
   5  -6   2   97.59    5.80
   5  -6   2   98.89    5.80
   5   6   2  104.29    6.50
   5   6   2  105.19    6.20
   5   6   2  109.09    6.70
  -5   6  -2  101.69    6.20
  -5   6  -2   96.39    7.30
   5   6   2  110.29    6.80
   6  -6   2   -1.00    2.90
  -6  -6  -2    1.80    3.20
  -6  -6  -2    0.20    2.70
  -6  -6  -2    0.80    1.40
   6  -6   2    5.50    2.80
   6  -6   2    1.70    2.80
  -6  -6  -2   -2.30    2.60
   6  -6   2    1.40    3.30
   6   6   2   -1.30    3.30
   6   6   2   -1.10    3.30
   6   6   2    3.30    3.40
  -6   6  -2   10.10    3.70
  -6   6  -2    0.70    3.10
   7  -6   2   13.50    3.50
  -7  -6  -2   15.00    3.50
   7  -6   2   13.00    3.70
  -7  -6  -2   22.60    3.20
  -7  -6  -2    8.50    3.60
  -7   6  -2   20.10    4.70
  -7   6  -2   15.50    4.10
   7   6   2   19.80    4.50
   7   6   2    7.40    3.90
  -8  -6  -2    4.30    3.20
  -8  -6  -2    8.60    2.20
   8  -6   2    2.80    3.50
  -8  -6  -2    9.50    4.10
   8  -6   2    6.20    3.70
   8   6   2   11.70    4.50
   8   6   2    7.20    7.80
  -8   6  -2   17.50    4.90
   8   6   2    9.80    4.60
  -8   6  -2    7.80    4.30
  -9  -6  -2   -2.00    2.20
  -9  -6  -2    4.60    4.00
  -9  -6  -2   -7.10    3.60
   9  -6   2   -2.50    4.10
   9  -6   2    4.60    4.00
   9   6   2    2.90    5.20
  -9   6  -2    0.60    3.90
   9   6   2    4.40    4.40
  -9   6  -2    7.50    6.20
  -9   6  -2   -4.60    4.50
  10  -6   2   -1.10    5.10
  10  -6   2    0.50    4.10
 -10   6  -2    4.90    6.80
  10   6   2   -0.40    4.80
 -10   6  -2   -0.90    4.40
  10  -7  -2   36.10    5.50
  10  -7  -2   29.30    5.80
 -10  -7   2   24.80    4.70
 -10   7   2   21.90    5.50
 -10   7   2   23.30    6.20
 -10   7   2   29.30    5.40
 -10   7   2   30.20    5.50
  10   7  -2   27.90    5.00
  10   7  -2   29.70    4.30
  10   7  -2   36.50    6.90
  -9  -7   2   -1.50    1.80
   9  -7  -2   -2.60    3.90
  -9  -7   2    1.70    3.30
  -9   7   2   -2.20    4.80
  -9   7   2   -7.20    3.50
   9   7  -2    0.90    3.80
   9   7  -2   -0.50    4.80
  -9   7   2    1.60    3.80
   9   7  -2   -2.90    2.90
  -8  -7   2   62.69    6.20
  -8  -7   2   73.69    4.30
   8  -7  -2   73.59    6.90
   8  -7  -2   62.79    7.40
  -8   7   2   62.39    7.30
   8   7  -2   65.29    8.40
   8   7  -2   62.29    5.10
  -8   7   2   61.79    7.20
  -8   7   2   57.59    6.10
  -8   7   2   78.89    7.00
   8   7  -2   60.79    7.20
  -7  -7   2   25.30    3.50
  -7  -7   2   17.90    2.10
   7  -7  -2   20.00    3.90
  -7  -7   2   22.80    3.50
   7  -7  -2   20.80    4.30
   7  -7  -2   18.80    4.60
   7   7  -2   21.90    5.00
   7   7  -2   18.20    3.90
  -7   7   2   19.40    4.30
  -7   7   2   19.70    4.60
  -7   7   2   21.70    4.60
   7   7  -2   21.70    3.80
   7   7  -2   14.10    2.40
  -7   7   2   15.90    3.90
  -6  -7   2    2.20    2.20
   6  -7  -2    3.90    3.20
  -6  -7   2    6.00    3.40
   6  -7  -2   -2.60    2.80
   6  -7  -2    3.50    3.60
  -6  -7   2    1.90    2.50
   6  -7  -2    2.90    3.40
   6   7  -2    5.40    4.00
   6   7  -2    3.50    2.80
  -6   7   2    1.40    3.70
   6   7  -2   -1.40    2.60
  -6   7   2    0.90    3.40
   6   7  -2    1.00    1.70
  -6   7   2    2.20    3.30
  -6   7   2    3.90    3.10
  -5  -7   2   23.00    2.80
  -5  -7   2   30.90    3.10
   5  -7  -2   27.60    4.00
   5  -7  -2   19.00    3.20
  -5  -7   2   24.20    2.70
   5  -7  -2   22.10    3.30
   5  -7  -2   16.20    3.50
   5   7  -2   29.70    3.40
   5   7  -2   24.50    2.70
  -5   7   2   21.20    4.00
  -5   7   2   20.70    3.20
   5   7  -2   22.00    2.80
  -5   7   2   30.00    3.60
  -5   7   2   23.90    3.70
   5   7  -2   31.80    4.50
   5   7  -2   25.60    3.00
  -4  -7   2   -1.20    1.50
   4  -7  -2   -0.50    2.30
  -4  -7   2    1.00    1.90
   4  -7  -2   -0.70    2.60
  -4  -7   2   -1.30    1.60
   4  -7  -2    3.30    2.20
   4  -7  -2   -5.30    2.80
   4   7  -2    2.70    3.00
  -4   7   2    1.20    3.10
  -4   7   2   -0.30    2.30
  -4   7   2   -0.40    2.30
  -4   7   2   -1.70    2.70
   4   7  -2    2.10    1.70
   4   7  -2    0.80    1.30
   4   7  -2   -0.40    1.70
   4   7  -2   -2.00    1.60
  -3  -7   2   26.20    2.50
  -3  -7   2   24.00    3.20
   3  -7  -2   29.50    3.60
   3  -7  -2   25.80    2.90
   3  -7  -2   23.30    2.70
   3  -7  -2   33.20    4.30
  -3   7   2   27.90    3.60
   3   7  -2   24.30    2.50
   3   7  -2   27.00    2.60
  -3   7   2   22.00    3.00
   3   7  -2   26.20    3.50
  -3   7   2   24.90    3.30
  -3   7   2   23.40    3.60
   3   7  -2   18.00    2.30
  -3   7   2   25.60    2.90
   2  -7  -2   46.10    3.60
   2  -7  -2   47.90    3.60
   2  -7  -2   45.70    4.10
   2  -7  -2   43.30    4.70
   2  -7  -2   48.30    4.90
  -2  -7   2   44.00    2.20
  -2  -7   2   43.70    2.20
  -2   7   2   47.80    3.70
   2   7  -2   44.70    3.90
   2   7  -2   47.40    3.10
  -2   7   2   54.39    4.30
  -2   7   2   44.90    4.70
   2   7  -2   42.40    4.40
  -2   7   2   48.60    5.10
   2   7  -2   44.10    2.30
  -2   7   2   44.10    3.80
   2   7  -2   44.50    2.30
   1  -7  -2  144.59    5.70
   1  -7  -2  139.89    7.40
   1  -7  -2  135.09    5.80
   1  -7  -2  140.89    5.70
   1  -7  -2  128.79    6.80
  -1   7   2  124.19    5.70
  -1   7   2  139.79    7.10
   1   7  -2  134.99    5.60
   1   7  -2  142.99    6.40
  -1   7   2  143.39    5.90
   1   7  -2  125.59    6.10
  -1   7   2  135.99    6.60
  -1   7   2  140.49    5.80
   0  -7  -2   50.59    3.10
   0  -7  -2   42.60    5.80
   0  -7  -2   49.99    3.50
   0  -7   2   40.20    3.60
   0  -7  -2   45.30    4.80
   0  -7  -2   51.79    3.50
   0   7   2   50.09    4.60
   0   7  -2   47.80    3.70
   0   7  -2   43.90    3.60
   0   7   2   53.49    3.20
   0   7   2   53.09    3.50
   0   7   2   47.20    5.30
   0   7   2   47.60    3.50
   0   7  -2   52.49    4.80
   1  -7   2  302.47   10.60
  -1  -7  -2  320.67   10.80
  -1  -7  -2  317.97    9.80
   1  -7   2  320.57   11.30
  -1  -7  -2  319.07   11.80
   1  -7   2  312.17    9.90
  -1  -7  -2  314.57   11.00
   1  -7   2  313.37   10.00
  -1  -7  -2  306.57   11.90
  -1   7  -2  307.97   12.10
  -1   7  -2  318.37   10.70
  -1   7  -2  300.57    9.90
   1   7   2  304.67   10.70
  -1   7  -2  313.57   11.30
   1   7   2  316.87   10.80
   1   7   2  314.57   11.90
  -1   7  -2  311.97   10.00
   1   7   2  312.17   12.00
  -2  -7  -2   32.40    4.20
   2  -7   2   21.80    3.00
  -2  -7  -2   25.40    2.70
  -2  -7  -2   27.90    3.80
   2  -7   2   26.00    2.60
   2  -7   2   26.10    3.10
  -2   7  -2   25.80    2.60
   2   7   2   24.50    4.30
  -2   7  -2   27.00    3.10
   2   7   2   25.20    3.30
   2   7   2   28.00    3.50
  -2   7  -2   26.10    2.70
   2   7   2   28.30    3.50
  -2   7  -2   25.90    3.60
  -2   7  -2   22.50    3.00
   3  -7   2   14.80    2.20
   3  -7   2   16.70    3.20
  -3  -7  -2   11.70    2.50
  -3  -7  -2   14.50    2.70
   3  -7   2   11.30    2.00
   3  -7   2   18.00    2.40
  -3  -7  -2   18.00    2.70
   3   7   2   16.60    3.40
  -3   7  -2   12.70    2.20
  -3   7  -2   14.70    2.20
   3   7   2   12.00    2.80
   3   7   2   17.80    3.80
   3   7   2   16.30    2.70
  -3   7  -2   12.00    2.90
   4  -7   2   47.10    4.10
  -4  -7  -2   49.70    4.40
   4  -7   2   43.90    4.00
   4  -7   2   48.30    5.20
  -4  -7  -2   52.29    4.80
   4  -7   2   44.80    4.20
  -4  -7  -2   43.60    4.40
  -4   7  -2   39.30    5.20
   4   7   2   41.60    4.60
   4   7   2   46.00    5.20
   4   7   2   50.89    6.50
  -4   7  -2   43.30    4.30
  -4   7  -2   44.30    4.20
   4   7   2   45.00    4.70
  -5  -7  -2    1.70    2.80
   5  -7   2   -3.30    3.10
   5  -7   2    2.40    2.60
  -5  -7  -2    1.60    2.90
   5  -7   2    4.80    2.50
  -5  -7  -2    2.10    2.60
   5  -7   2   -1.60    2.50
  -5   7  -2   -0.20    3.50
   5   7   2    0.40    3.20
  -5   7  -2    3.30    2.60
   5   7   2    4.00    3.00
   5   7   2    3.10    3.90
   5   7   2    2.10    3.10
  -5   7  -2    3.80    2.90
   6  -7   2    9.20    3.10
   6  -7   2   14.10    6.10
   6  -7   2    7.30    3.00
   6  -7   2   12.90    3.30
  -6  -7  -2   10.30    3.10
  -6  -7  -2    9.30    3.40
  -6  -7  -2    9.00    3.30
   6   7   2    9.30    3.90
  -6   7  -2    7.90    3.10
  -6   7  -2    8.00    3.40
  -6   7  -2   11.70    4.00
   6   7   2    9.60    3.40
   7  -7   2    7.10    3.30
   7  -7   2    7.20    3.40
  -7  -7  -2   -1.80    3.20
  -7  -7  -2   -1.70    2.80
  -7   7  -2    3.10    4.70
  -7   7  -2    3.90    4.10
   7   7   2   -0.20    6.30
   7   7   2    3.30    4.30
   8  -7   2   -2.10    3.40
  -8  -7  -2   -2.60    3.60
   8  -7   2    0.40    3.60
  -8  -7  -2   -0.30    3.50
  -8   7  -2   -1.80    3.50
  -8   7  -2   -4.00    4.10
   8   7   2    7.70    5.00
  -8   7  -2   -4.70    4.60
   8   7   2   -1.80    3.90
  -9  -7  -2    0.00    3.70
   9  -7   2    2.70    4.00
   9  -7   2    5.20    3.90
  -9  -7  -2    3.80    3.60
  -9   7  -2   10.50    6.00
   9   7   2   10.70    5.70
   9   7   2    4.50    4.50
  -9   7  -2    2.50    4.70
  -9   7  -2    3.70    4.00
  10  -8  -2   10.10    4.90
  10  -8  -2    4.40    4.30
  10   8  -2    8.20    4.60
 -10   8   2   11.10    4.70
 -10   8   2   -0.70    6.10
 -10   8   2   12.00    4.80
   9  -8  -2   12.90    4.20
   9  -8  -2   10.30    4.80
  -9  -8   2    0.70    3.10
   9   8  -2    5.70    2.80
  -9   8   2    0.90    4.40
   9   8  -2    7.70    3.90
  -9   8   2    6.10    4.20
  -9   8   2   16.00    5.20
   9   8  -2   14.30    6.00
  -9   8   2   14.30    6.10
  -8  -8   2  129.59    7.00
   8  -8  -2  141.49    9.20
  -8  -8   2  135.39    7.60
   8  -8  -2  124.89    8.50
  -8   8   2  131.99   10.30
   8   8  -2  132.29    6.20
   8   8  -2  132.79    8.80
  -8   8   2  143.69    9.60
  -8   8   2  122.99    8.50
   8   8  -2  129.49    8.00
  -8   8   2  129.09    9.80
  -7  -8   2   18.10    3.20
  -7  -8   2   10.80    2.10
   7  -8  -2   18.90    4.30
   7  -8  -2    9.60    3.70
  -7  -8   2   18.10    3.30
   7   8  -2   12.70    3.70
  -7   8   2   15.40    4.50
   7   8  -2   12.50    4.50
  -7   8   2   13.80    4.40
  -7   8   2    9.30    3.80
   7   8  -2   13.50    2.10
   7   8  -2   16.50    3.60
  -7   8   2    9.20    4.30
  -6  -8   2  238.48    9.30
   6  -8  -2  220.08   10.00
  -6  -8   2  216.78    9.00
  -6  -8   2  221.78    8.50
   6  -8  -2  226.88   10.50
   6  -8  -2  231.48   10.60
   6  -8  -2  236.08    9.90
   6   8  -2  231.08    9.40
  -6   8   2  233.98   10.20
   6   8  -2  229.38    8.00
   6   8  -2  221.78    9.40
  -6   8   2  231.28   10.30
   6   8  -2  230.78   11.10
  -6   8   2  234.48   12.10
  -6   8   2  235.68   11.20
  -5  -8   2   29.40    3.70
   5  -8  -2   36.90    4.30
  -5  -8   2   35.20    4.00
   5  -8  -2   38.60    4.60
  -5  -8   2   47.20    4.00
   5  -8  -2   39.60    4.60
   5  -8  -2   45.30    4.70
  -5   8   2   44.50    5.00
   5   8  -2   36.50    4.10
  -5   8   2   40.60    4.70
   5   8  -2   44.90    2.80
  -5   8   2   41.40    5.20
  -5   8   2   47.70    7.20
   5   8  -2   46.00    6.30
   5   8  -2   43.90    4.30
  -4  -8   2   -1.50    1.80
   4  -8  -2   -0.10    2.30
  -4  -8   2   -1.80    1.70
   4  -8  -2   -0.90    2.80
   4  -8  -2    3.60    3.30
   4  -8  -2   -0.30    2.20
  -4  -8   2   -1.80    1.60
  -4   8   2    2.80    3.00
   4   8  -2   -1.70    2.90
   4   8  -2    0.40    1.90
   4   8  -2   -1.20    1.70
  -4   8   2   -2.80    3.10
   4   8  -2   -1.60    1.80
  -4   8   2   -0.10    3.40
  -4   8   2    0.00    2.40
   4   8  -2    1.60    1.30
  -4   8   2    1.80    2.40
  -3  -8   2   16.00    2.10
  -3  -8   2   15.40    2.30
   3  -8  -2   11.30    2.80
   3  -8  -2   15.50    3.50
  -3  -8   2   18.10    2.20
   3  -8  -2   17.90    2.60
   3  -8  -2   16.80    2.50
  -3   8   2   18.50    2.70
   3   8  -2   16.50    1.80
   3   8  -2   14.10    2.40
  -3   8   2   15.40    3.60
  -3   8   2   15.40    2.60
   3   8  -2   18.50    2.40
  -3   8   2   20.90    3.10
  -3   8   2   21.20    3.70
   2  -8  -2   77.29    5.90
   2  -8  -2   78.59    4.40
   2  -8  -2   82.19    4.90
   2  -8  -2   77.89    4.40
   2  -8  -2   74.49    5.60
  -2  -8   2   70.89    2.90
  -2  -8   2   72.19    2.90
  -2   8   2   76.49    6.50
  -2   8   2   83.89    5.10
   2   8  -2   76.59    5.30
   2   8  -2   79.09    5.10
   2   8  -2   70.79    2.90
   2   8  -2   74.99    3.00
  -2   8   2   78.09    4.50
  -2   8   2   72.79    4.40
  -2   8   2   76.29    5.50
   2   8  -2   79.19    3.90
   1  -8  -2   13.50    2.10
   1  -8  -2    8.90    3.10
   1  -8  -2   11.50    2.20
   1  -8  -2   10.60    2.90
  -1   8   2   13.40    2.10
   1   8  -2   10.10    1.90
  -1   8   2    8.60    3.00
  -1   8   2   15.00    3.80
   1   8  -2   10.70    2.40
  -1   8   2   12.40    2.20
  -1   8   2    9.40    2.00
   1   8  -2   12.10    2.80
   0  -8  -2  269.17    9.20
   0  -8   2  229.68    9.10
   0  -8  -2  235.38    9.30
   0  -8  -2  244.88   10.10
   0  -8  -2  246.78   10.30
   0  -8  -2  247.48    8.60
   0   8   2  241.98    8.90
   0   8   2  259.27   10.40
   0   8  -2  248.48    9.20
   0   8   2  257.77    8.60
   0   8   2  246.98   10.50
   0   8  -2  243.48   10.20
   0   8  -2  245.88    9.10
   0   8   2  252.17    8.90
   1  -8   2    0.90    1.00
  -1  -8  -2    1.30    1.70
  -1  -8  -2    1.20    2.80
   1  -8   2   -0.90    1.90
   1  -8   2    0.30    1.00
  -1  -8  -2    2.80    2.90
  -1  -8  -2    1.30    1.80
  -1   8  -2   -0.90    2.00
   1   8   2   -6.80    3.00
  -1   8  -2    2.20    1.10
  -1   8  -2   -0.20    2.00
  -1   8  -2    0.30    1.10
   1   8   2    1.30    2.80
   1   8   2    2.20    1.10
   1   8   2    1.90    1.80
   1   8   2   -0.10    1.80
  -1   8  -2    0.90    2.60
  -2  -8  -2  410.66   13.40
  -2  -8  -2  396.16   14.70
   2  -8   2  392.16   12.70
   2  -8   2  380.26   13.90
  -2  -8  -2  390.56   13.30
   2  -8   2  379.26   13.10
  -2   8  -2  409.66   14.90
   2   8   2  401.96   13.40
   2   8   2  396.16   13.40
  -2   8  -2  387.16   14.10
  -2   8  -2  382.06   12.70
   2   8   2  396.16   14.60
  -2   8  -2  389.66   13.20
   2   8   2  398.76   14.60
  -2   8  -2  384.76   12.80
  -3  -8  -2   15.70    2.60
   3  -8   2   17.10    2.60
  -3  -8  -2   16.60    2.70
   3  -8   2   13.80    3.20
   3  -8   2   15.50    2.20
   3  -8   2   13.90    2.20
   3   8   2   13.50    3.20
  -3   8  -2   15.80    2.30
  -3   8  -2   16.50    3.70
   3   8   2   16.60    2.70
   3   8   2   20.10    2.90
  -3   8  -2   15.40    2.30
   3   8   2   16.30    3.90
  -3   8  -2   15.90    3.30
   4  -8   2   34.20    4.50
  -4  -8  -2   38.40    4.20
   4  -8   2   35.40    4.10
  -4  -8  -2   35.80    4.90
   4  -8   2   34.80    3.90
  -4  -8  -2   34.90    4.40
   4   8   2   39.20    5.20
  -4   8  -2   27.60    4.60
   4   8   2   39.50    4.80
  -4   8  -2   34.60    4.20
   4   8   2   38.60    5.70
   4   8   2   39.00    4.70
  -4   8  -2   30.40    4.10
  -4   8  -2   40.80    4.70
  -5  -8  -2  402.86   14.30
  -5  -8  -2  388.56   14.40
   5  -8   2  381.46   15.20
   5  -8   2  395.36   14.00
  -5  -8  -2  393.56   14.70
   5  -8   2  385.76   14.10
   5  -8   2  401.56   14.10
   5   8   2  409.36   14.70
   5   8   2  388.66   14.50
   5   8   2  407.66   14.90
  -5   8  -2  406.96   15.70
  -5   8  -2  388.66   14.30
   5   8   2  393.86   15.70
  -5   8  -2  401.16   14.40
  -6  -8  -2   27.50    3.70
   6  -8   2   22.10    3.50
  -6  -8  -2   27.40    3.90
   6  -8   2   22.00    3.60
   6  -8   2   40.00    5.00
  -6  -8  -2   16.30    3.40
   6  -8   2   17.60    4.60
  -6   8  -2   18.90    3.60
  -6   8  -2   19.40    3.90
   6   8   2   21.60    3.90
  -6   8  -2   26.80    4.50
   6   8   2   26.20    4.40
  -7  -8  -2   36.10    4.50
   7  -8   2   50.79    5.90
   7  -8   2   46.20    5.70
  -7  -8  -2   45.70    5.80
  -7   8  -2   41.90    5.50
  -7   8  -2   39.50    6.00
   7   8   2   59.69    7.50
  -7   8  -2   38.10    4.80
   7   8   2   34.70    4.60
  -8  -8  -2   64.69    7.00
   8  -8   2   75.19    6.80
  -8  -8  -2   84.49    8.60
   8  -8   2   76.69    6.80
  -8   8  -2   61.59    7.90
  -8   8  -2   62.89    7.00
   8   8   2   76.39    8.80
   8   8   2   62.39    7.50
  -8   8  -2   71.09    8.60
   9  -8   2   -3.30    3.80
  -9  -8  -2   14.20    4.90
  -9  -8  -2    3.90    5.40
   9  -8   2    3.70    4.00
  -9   8  -2    4.60    5.40
  -9   8  -2    2.60    6.10
   9   8   2   -1.90    6.30
  -9   8  -2   -1.70    4.60
   9   8   2    0.30    4.10
  -9   8  -2   -2.80    4.20
   9  -9  -2    7.10    4.60
   9  -9  -2    1.20    4.20
  -9  -9   2    2.10    3.40
  -9  -9   2   -3.70    2.00
  -9   9   2    5.90    8.70
   9   9  -2    4.20    3.80
   9   9  -2    0.30    2.40
  -9   9   2    6.90    5.10
  -9   9   2   -1.20    4.00
   8  -9  -2   13.70    4.10
   8  -9  -2   19.80    4.90
  -8  -9   2   14.20    2.10
  -8  -9   2   17.80    3.60
  -8   9   2   22.80    5.20
   8   9  -2   22.50    3.10
  -8   9   2   19.00    5.10
  -8   9   2   21.20    4.60
   8   9  -2   21.70    4.00
   8   9  -2   16.10    4.40
  -8   9   2   17.40    5.10
  -7  -9   2   -3.50    2.70
   7  -9  -2    5.80    3.20
  -7  -9   2    7.80    2.80
  -7  -9   2    2.90    1.70
   7  -9  -2    0.40    3.70
  -7   9   2   -0.30    4.10
   7   9  -2    6.00    3.20
   7   9  -2    4.80    5.00
  -7   9   2    4.90    4.60
   7   9  -2    4.00    1.90
  -7   9   2    2.10    4.10
  -7   9   2    9.70    3.70
   7   9  -2    2.40    3.50
   6  -9  -2    0.20    2.80
  -6  -9   2    2.80    2.30
  -6  -9   2    0.40    2.60
   6  -9  -2   -0.30    3.70
   6  -9  -2    0.10    2.80
   6  -9  -2    4.80    3.70
   6   9  -2    0.90    1.10
   6   9  -2    3.10    2.70
   6   9  -2    0.60    4.40
  -6   9   2    4.10    3.80
   6   9  -2    4.30    2.20
   6   9  -2    1.60    2.80
  -6   9   2    1.30    3.30
  -6   9   2   -2.80    3.00
  -6   9   2   -1.50    3.90
   5  -9  -2  241.98   10.00
  -5  -9   2  233.18    9.10
  -5  -9   2  236.78    9.10
   5  -9  -2  242.08   11.00
   5  -9  -2  266.47   11.10
  -5  -9   2  252.87    9.40
   5  -9  -2  253.17   10.10
   5   9  -2  239.28    7.90
  -5   9   2  249.97   10.40
   5   9  -2  251.37    9.50
   5   9  -2  236.48    9.30
   5   9  -2  250.87   11.10
  -5   9   2  239.38   10.20
  -5   9   2  254.57   12.00
   5   9  -2  250.07    9.60
   5   9  -2  237.88    7.90
  -5   9   2  233.68   11.20
   4  -9  -2    1.00    2.40
   4  -9  -2    1.70    3.20
   4  -9  -2    0.10    3.00
  -4  -9   2   -0.90    1.60
  -4  -9   2    2.00    2.00
   4  -9  -2   -1.90    2.30
  -4   9   2   -1.40    2.50
  -4   9   2   -0.30    3.30
   4   9  -2   -0.60    1.20
  -4   9   2    0.00    3.00
   4   9  -2   -1.80    1.20
   4   9  -2    0.40    2.20
   4   9  -2    2.80    3.50
  -4   9   2    0.50    2.70
   4   9  -2    0.20    1.80
   4   9  -2   -0.50    1.70
  -4   9   2    2.70    3.70
   3  -9  -2   92.59    6.50
   3  -9  -2  111.39    6.20
  -3  -9   2  102.69    4.20
   3  -9  -2  101.89    6.30
  -3  -9   2  104.99    4.20
  -3   9   2  101.79    6.90
   3   9  -2   96.79    6.80
  -3   9   2   99.89    5.70
   3   9  -2  104.09    4.40
  -3   9   2  111.59    6.60
   3   9  -2  105.09    6.00
  -3   9   2  105.19    5.70
   3   9  -2   96.59    4.30
  -3   9   2  106.99    8.00
   3   9  -2   97.19    4.80
   2  -9  -2  183.38    7.90
   2  -9  -2  189.28    7.40
  -2  -9   2  180.48    5.90
   2  -9  -2  186.78    8.50
   2  -9  -2  181.08    7.30
  -2  -9   2  183.18    5.90
   2   9  -2  175.28    8.20
   2   9  -2  177.48    8.30
  -2   9   2  188.98    8.00
  -2   9   2  185.78    8.60
   2   9  -2  180.48    5.90
  -2   9   2  185.68    7.40
  -2   9   2  173.08    9.10
   2   9  -2  178.18    6.80
  -2   9   2  178.88    7.40
   1  -9  -2    8.30    3.20
   1  -9  -2    9.10    3.10
   1  -9  -2    8.40    2.10
   1  -9  -2   10.40    2.20
   1  -9  -2    8.80    2.00
  -1   9   2    7.40    2.10
  -1   9   2    7.70    3.60
  -1   9   2    7.70    2.20
   1   9  -2    4.10    1.90
   1   9  -2    8.30    2.90
   1   9  -2    8.70    2.60
  -1   9   2    6.10    3.20
  -1   9   2   10.30    2.20
   0  -9  -2   82.79    4.40
   0  -9  -2   82.29    4.50
   0  -9  -2   79.09    6.10
   0  -9  -2   86.49    6.40
   0  -9   2   75.19    4.90
   0  -9  -2   78.79    4.20
   0   9   2   81.89    6.30
   0   9  -2   82.69    5.00
   0   9   2   70.99    6.10
   0   9  -2   74.49    6.10
   0   9   2   81.99    4.20
   0   9   2   79.49    4.50
   0   9  -2   76.19    4.80
   0   9   2   82.89    4.60
  -1  -9  -2   99.69    6.80
   1  -9   2   94.69    5.30
   1  -9   2  104.49    3.90
  -1  -9  -2  101.79    5.60
  -1  -9  -2   95.99    4.90
  -1  -9  -2  100.19    6.70
   1  -9   2  103.29    3.90
  -1   9  -2  100.59    4.00
   1   9   2  103.09    5.20
  -1   9  -2  112.69    5.60
   1   9   2  112.39    4.10
   1   9   2  100.69    5.20
  -1   9  -2   99.69    3.90
   1   9   2  114.89    7.30
  -1   9  -2  108.69    5.90
  -1   9  -2  115.89    7.30
   1   9   2  106.79    7.00
  -2  -9  -2   17.30    4.20
  -2  -9  -2   17.50    3.20
  -2  -9  -2   10.10    2.40
   2  -9   2   11.90    1.60
   2  -9   2    8.00    2.70
  -2  -9  -2   14.10    2.30
   2  -9   2   11.60    2.40
   2   9   2   11.80    3.80
   2   9   2   12.80    2.50
  -2   9  -2    9.50    1.80
   2   9   2   12.90    3.40
  -2   9  -2   11.10    3.00
   2   9   2   11.50    2.50
  -2   9  -2   10.80    2.50
  -2   9  -2   11.90    3.50
   3  -9   2  170.18    8.20
   3  -9   2  164.18    6.60
   3  -9   2  149.79    6.90
   3  -9   2  166.08    8.40
  -3  -9  -2  168.18    7.10
  -3  -9  -2  159.78    8.20
  -3  -9  -2  154.88    7.20
   3   9   2  158.38    7.30
   3   9   2  140.29    8.40
  -3   9  -2  158.38    9.20
  -3   9  -2  157.68    6.70
   3   9   2  166.98    7.30
  -3   9  -2  163.38    6.70
   3   9   2  167.18    8.80
  -3   9  -2  163.78    8.60
   4  -9   2   27.70    4.00
  -4  -9  -2   32.50    4.20
   4  -9   2   21.10    3.70
   4  -9   2   26.60    3.10
  -4  -9  -2   22.40    3.60
  -4  -9  -2   16.20    3.10
   4  -9   2   26.50    2.90
   4   9   2   23.40    3.90
   4   9   2   25.60    3.60
  -4   9  -2   31.80    4.10
   4   9   2   21.00    5.10
  -4   9  -2   27.10    4.90
   4   9   2   25.90    3.60
  -4   9  -2   26.40    4.40
  -4   9  -2   26.70    3.10
  -5  -9  -2   28.50    4.20
   5  -9   2   25.30    4.40
   5  -9   2   36.70    4.50
  -5  -9  -2   26.80    3.70
  -5  -9  -2   30.70    3.60
   5  -9   2   32.60    3.60
   5  -9   2   29.00    3.30
   5   9   2   31.50    5.70
   5   9   2   27.60    4.00
  -5   9  -2   32.70    4.70
  -5   9  -2   24.60    3.50
   5   9   2   29.30    3.80
  -5   9  -2   28.20    5.10
   5   9   2   33.40    4.60
  -5   9  -2   24.10    3.60
  -6  -9  -2    0.50    3.00
   6  -9   2    6.00    3.00
  -6  -9  -2   -0.30    3.40
   6  -9   2    3.80    3.00
  -6   9  -2   -0.50    3.30
   6   9   2    3.60    3.90
   6   9   2    5.70    3.40
   6   9   2   -0.20    4.80
   6   9   2   -0.60    3.60
  -6   9  -2    1.40    4.50
  -6   9  -2   -2.50    3.10
   7  -9   2   10.10    3.30
  -7  -9  -2    3.30    3.30
  -7  -9  -2    2.00    3.10
   7  -9   2   11.20    3.50
  -7   9  -2    7.30    4.30
   7   9   2   10.80    4.30
  -7   9  -2    6.70    4.60
  -7   9  -2    2.40    4.90
  -7   9  -2    1.90    3.80
   7   9   2   12.20    4.10
  -8  -9  -2    6.80    3.90
  -8  -9  -2    6.60    3.50
   8  -9   2    7.50    3.50
   8  -9   2    6.20    3.40
   8   9   2    2.40    4.30
  -8   9  -2    2.90    4.00
  -8   9  -2    5.80    5.30
  -8   9  -2    4.60    5.20
  -8   9  -2    9.30    5.20
   8   9   2   15.80    5.60
   8 -10  -2   69.29    6.70
  -8 -10   2   72.99    6.00
  -8  10   2   66.19    9.00
  -8  10   2   85.99   10.10
  -8  10   2   71.49    9.20
   8  10  -2   67.29    6.70
  -8  10   2   64.59    7.30
   8  10  -2   71.39    7.70
   7 -10  -2   -2.70    3.00
   7 -10  -2    3.40    4.00
  -7 -10   2    6.60    2.80
  -7 -10   2    5.30    3.50
  -7  10   2    3.30    4.70
  -7  10   2   -0.30    3.50
   7  10  -2   -2.80    3.30
  -7  10   2   -2.00    4.20
  -6 -10   2   -0.70    2.20
   6 -10  -2    6.40    4.00
   6 -10  -2    5.50    3.20
  -6 -10   2    0.30    2.20
  -6 -10   2    5.90    2.10
  -6  10   2   -5.30    4.30
   6  10  -2    0.50    2.40
  -6  10   2    2.90    5.20
  -6  10   2    4.20    3.50
   6  10  -2   -3.20    4.80
   6  10  -2    2.80    2.80
   6  10  -2    4.60    2.80
  -6  10   2    3.70    3.90
   5 -10  -2  179.28    9.40
   5 -10  -2  162.78    7.90
  -5 -10   2  168.38    7.70
   5 -10  -2  167.08    8.10
  -5 -10   2  161.28    6.90
   5 -10  -2  176.98    8.90
   5  10  -2  174.98    7.90
  -5  10   2  174.38   11.10
   5  10  -2  163.18    7.20
   5  10  -2  164.58    7.20
   5  10  -2  162.88    9.90
  -5  10   2  166.18    8.40
  -5  10   2  178.78    9.80
  -5  10   2  161.68    8.20
   4 -10  -2   88.69    5.60
  -4 -10   2   95.59    4.50
   4 -10  -2   85.19    7.10
   4 -10  -2   94.49    5.80
  -4 -10   2   92.19    4.30
   4 -10  -2  101.29    7.10
   4  10  -2  100.29    7.70
   4  10  -2   90.59    4.60
  -4  10   2   89.39    8.40
  -4  10   2   89.59    7.20
   4  10  -2   96.59    6.80
   4  10  -2   87.59    3.60
   4  10  -2   87.89    3.70
  -4  10   2   94.29    8.00
  -4  10   2   92.69    6.20
   4  10  -2   94.89    6.10
  -4  10   2   90.59    6.10
   3 -10  -2  301.07   11.90
  -3 -10   2  311.17    9.90
   3 -10  -2  289.77   12.30
   3  10  -2  307.07   12.50
  -3  10   2  297.57   11.30
   3  10  -2  298.27   10.00
   3  10  -2  302.57   11.90
   3  10  -2  305.77   10.20
  -3  10   2  321.97   12.60
  -3  10   2  307.77   13.80
   3  10  -2  303.47   10.00
  -3  10   2  321.37   12.20
  -3  10   2  306.27   11.30
   2 -10  -2  110.79    7.00
   2 -10  -2  116.89    5.60
   2 -10  -2  114.39    5.60
   2  10  -2  101.49    5.10
  -2  10   2  109.59    6.40
  -2  10   2  105.19    5.70
  -2  10   2  110.29    5.80
   2  10  -2  115.79    6.80
   2  10  -2  111.49    7.10
  -2  10   2  109.39    7.80
  -2  10   2  107.89    7.30
   1 -10  -2   12.10    3.80
   1 -10  -2   14.00    3.70
   1 -10  -2   10.70    2.30
   1 -10  -2   11.10    2.20
   1 -10  -2    7.40    2.30
   1  10  -2   13.60    2.30
  -1  10   2   10.40    2.30
  -1  10   2   10.10    3.90
   1  10  -2   17.00    3.60
  -1  10   2   12.50    4.00
  -1  10   2   13.70    2.50
   1  10  -2   14.70    3.40
  -1  10   2   12.10    2.30
   0 -10  -2  117.19    7.60
   0 -10  -2  129.49    7.90
   0 -10  -2  120.39    5.50
   0 -10  -2  112.39    7.50
   0 -10   2  110.29    6.20
   0 -10  -2  115.59    5.60
   0  10   2  124.79    7.90
   0  10   2  107.89    5.60
   0  10   2  117.29    5.40
   0  10   2  107.99    7.50
   0  10  -2  124.69    6.00
   0  10   2  117.09    5.70
   0  10  -2  123.69    6.60
   0  10  -2  124.59    7.20
   1 -10   2   -0.20    1.00
  -1 -10  -2    2.10    2.10
  -1 -10  -2   -0.60    3.20
  -1 -10  -2    3.10    2.00
   1 -10   2    0.80    1.00
  -1 -10  -2    4.20    3.70
   1 -10   2    2.10    2.50
  -1  10  -2    5.70    2.60
  -1  10  -2   -2.20    3.20
   1  10   2    5.30    4.00
   1  10   2   -0.90    3.50
  -1  10  -2    2.30    2.60
  -1  10  -2    1.80    1.10
   1  10   2    2.10    2.20
   1  10   2   -0.10    2.10
  -2 -10  -2   -2.90    1.90
   2 -10   2    0.30    2.90
   2 -10   2    4.50    1.50
  -2 -10  -2    3.00    2.30
  -2 -10  -2   -2.10    2.90
  -2 -10  -2    6.00    4.00
   2 -10   2    2.90    2.30
   2 -10   2    0.70    1.40
  -2  10  -2    0.90    1.60
  -2  10  -2    5.70    3.20
  -2  10  -2    3.20    3.60
   2  10   2    2.60    4.10
  -2  10  -2    1.40    1.60
   2  10   2   -2.10    2.10
  -2  10  -2    2.30    2.50
   2  10   2    0.20    3.20
   2  10   2   -1.30    2.20
   3 -10   2  282.17    9.80
  -3 -10  -2  263.47   10.20
   3 -10   2  244.78   10.10
  -3 -10  -2  296.27   11.80
   3 -10   2  276.97   11.60
  -3  10  -2  289.57   11.90
   3  10   2  280.17   12.20
   3  10   2  271.97   10.50
  -3  10  -2  286.57   13.30
  -3  10  -2  269.27    9.90
   3  10   2  273.87   12.40
  -3  10  -2  269.57    9.90
   3  10   2  286.67   10.60
  -4 -10  -2    4.60    2.60
  -4 -10  -2    4.50    3.00
   4 -10   2    9.30    3.60
   4 -10   2    6.40    2.30
  -4 -10  -2    3.00    2.50
   4 -10   2    8.30    2.40
   4 -10   2    8.20    2.80
  -4  10  -2    5.00    3.60
  -4  10  -2    5.40    2.60
  -4  10  -2    4.90    2.60
   4  10   2    9.00    3.00
   4  10   2    8.00    4.40
   4  10   2    5.90    3.00
   4  10   2    5.20    3.40
  -4  10  -2    4.10    4.20
  -5 -10  -2   72.49    6.60
   5 -10   2   75.69    7.70
   5 -10   2   79.89    5.20
  -5 -10  -2   70.29    6.60
   5 -10   2   69.39    5.40
  -5 -10  -2   79.19    5.60
   5  10   2   79.29    6.20
  -5  10  -2   75.99    5.80
   5  10   2   80.99    8.40
  -5  10  -2   64.09    8.40
   5  10   2   62.39    6.90
   5  10   2   79.69    6.70
  -5  10  -2   73.49    8.30
  -5  10  -2   84.59    7.60
  -6 -10  -2   25.40    3.90
  -6 -10  -2   24.60    3.90
   6 -10   2   22.80    3.40
   6 -10   2   30.90    3.70
  -6  10  -2   24.90    4.60
  -6  10  -2   25.60    5.60
   6  10   2   30.20    4.30
   6  10   2   31.40    4.70
  -6  10  -2   31.00    5.50
   6  10   2   20.40    4.20
  -6  10  -2   29.60    4.30
  -7 -10  -2   -1.10    3.00
   7 -10   2    3.20    3.00
  -7 -10  -2   -6.00    2.90
  -7  10  -2  -11.10    4.80
   7  10   2  -13.30    7.90
   7  10   2   -3.20    3.50
  -7  10  -2   -1.50    3.40
  -7  10  -2   -2.20    4.10
  -7  10  -2    1.80    4.20
  -8 -10  -2   30.00    4.60
  -8 -10  -2   21.40    6.10
   8 -10   2   22.80    4.10
   8 -10   2   20.70    4.00
   8  10   2   31.30   11.70
  -8  10  -2   22.50    6.20
  -8  10  -2   12.30    4.30
  -8  10  -2   27.70    8.70
  -8  10  -2   21.70    5.90
   8  10   2   12.10    4.80
   8 -11  -2   14.40    4.50
   8 -11  -2    6.90    3.70
  -8 -11   2    2.70    3.30
  -8  11   2    7.50    4.20
  -8  11   2   -0.70    5.10
  -8  11   2    4.60    7.00
  -8  11   2  -10.80    4.30
   8  11  -2    1.90    3.50
   7 -11  -2   25.80    4.60
   7 -11  -2   31.50    4.50
  -7  11   2   17.00    9.20
   7  11  -2   23.20    4.00
  -7  11   2   14.40    5.00
  -7  11   2   22.00    5.60
   7  11  -2   29.30    3.80
  -7  11   2   36.20    4.90
  -6 -11   2   -2.00    2.10
   6 -11  -2    5.10    3.10
   6 -11  -2    2.10    3.70
  -6 -11   2    5.10    2.30
   6  11  -2    4.90    2.60
  -6  11   2   -5.30    3.20
  -6  11   2   -4.40    4.30
  -6  11   2    1.40    3.80
   6  11  -2   -2.30    2.50
   6  11  -2   -5.60    4.90
   6  11  -2   -0.90    2.70
  -6  11   2   -0.60    4.00
   5 -11  -2  156.68    8.70
   5 -11  -2  164.68    9.50
  -5 -11   2  148.69    6.50
   5 -11  -2  153.58    7.60
   5  11  -2  147.79    7.90
   5  11  -2  152.78    6.70
  -5  11   2  156.98   10.20
  -5  11   2  162.48    9.70
   5  11  -2  149.09    6.80
  -5  11   2  170.58    8.50
   5  11  -2  147.59    9.90
  -5  11   2  160.58    8.10
   4 -11  -2   -1.10    2.40
   4 -11  -2    3.10    2.70
   4 -11  -2    7.20    3.90
  -4 -11   2    0.50    1.50
   4 -11  -2    5.20    3.30
   4  11  -2    3.60    1.80
  -4  11   2    5.30    3.00
   4  11  -2    4.80    2.90
   4  11  -2    6.80    4.20
  -4  11   2    0.60    2.90
   4  11  -2    2.40    1.80
  -4  11   2   -2.60    4.20
  -4  11   2    3.90    4.10
  -4  11   2    3.20    3.70
   3 -11  -2   62.79    6.00
   3 -11  -2   59.29    6.30
   3 -11  -2   50.49    4.70
  -3 -11   2   53.89    2.70
   3  11  -2   51.49    6.70
  -3  11   2   61.59    5.00
   3  11  -2   55.79    3.40
  -3  11   2   57.79    6.80
   3  11  -2   59.39    6.10
  -3  11   2   50.79    6.00
   3  11  -2   58.49    2.90
  -3  11   2   45.60    5.70
  -3  11   2   53.09    5.10
   3  11  -2   54.99    2.90
   2 -11  -2   29.80    4.60
   2 -11  -2   27.80    3.00
   2 -11  -2   26.80    3.50
   2 -11  -2   35.60    3.80
  -2  11   2   24.90    3.00
  -2  11   2   24.80    3.10
  -2  11   2   25.70    4.70
  -2  11   2   25.50    3.50
   2  11  -2   38.50    5.70
   2  11  -2   31.50    4.60
   2  11  -2   28.00    3.50
  -2  11   2   27.20    4.50
   1 -11  -2   28.70    4.30
   1 -11  -2   48.00    4.30
   1 -11  -2   45.10    5.90
   1 -11  -2   36.20    3.80
   1 -11  -2   36.80    3.80
  -1  11   2   28.30    4.70
  -1  11   2   44.60    4.60
  -1  11   2   48.80    6.20
   1  11  -2   41.40    5.90
   1  11  -2   31.20    3.20
  -1  11   2   43.20    4.20
  -1  11   2   40.40    4.20
   1  11  -2   43.70    5.70
   0 -11   2   40.10    4.60
   0 -11  -2   47.00    3.90
   0 -11  -2   55.89    3.80
   0 -11  -2   54.19    6.00
   0 -11  -2   48.00    4.10
   0 -11  -2   46.80    6.30
   0  11   2   43.70    3.90
   0  11   2   51.69    7.10
   0  11   2   44.60    4.30
   0  11  -2   46.80    6.20
   0  11  -2   51.49    5.00
   0  11   2   55.19    6.60
   0  11  -2   54.59    6.30
   0  11   2   50.49    4.20
  -1 -11  -2   39.30    3.60
   1 -11   2   34.20    3.60
   1 -11   2   30.60    1.80
  -1 -11  -2   25.60    4.90
   1 -11   2   32.50    1.70
  -1 -11  -2   38.10    5.80
  -1 -11  -2   29.90    2.90
   1  11   2   37.10    4.10
  -1  11  -2   30.20    1.90
  -1  11  -2   20.90    4.60
  -1  11  -2   31.90    1.90
   1  11   2   33.10    5.10
   1  11   2   24.40    4.40
  -1  11  -2   38.20    5.00
   1  11   2   31.30    4.00
  -1  11  -2   31.80    3.90
   2 -11   2   -0.50    1.40
  -2 -11  -2   -5.40    3.00
  -2 -11  -2   -0.70    2.10
   2 -11   2   -2.70    2.40
  -2 -11  -2   -3.70    4.00
  -2 -11  -2    0.80    2.00
   2 -11   2    1.50    1.40
   2  11   2   -2.10    4.50
  -2  11  -2    1.40    1.60
   2  11   2    1.60    2.30
   2  11   2   -0.10    2.40
  -2  11  -2    2.00    2.90
  -2  11  -2   -1.40    1.50
   2  11   2   -1.60    3.40
  -2  11  -2   -0.40    4.00
  -2  11  -2   -4.20    2.80
   3 -11   2    7.20    2.00
   3 -11   2    3.50    1.70
   3 -11   2    4.00    3.30
  -3 -11  -2   11.30    2.50
   3 -11   2    4.20    2.60
  -3 -11  -2   10.70    2.60
  -3 -11  -2   11.60    4.70
   3  11   2    4.30    2.80
   3  11   2    5.60    3.90
  -3  11  -2    9.50    2.30
  -3  11  -2    7.30    4.30
  -3  11  -2    8.80    3.10
   3  11   2    5.90    2.90
   3  11   2    7.60    4.80
  -3  11  -2    7.30    3.40
   4 -11   2    6.80    3.90
  -4 -11  -2    2.30    2.30
   4 -11   2   -0.40    2.30
  -4 -11  -2    2.20    2.90
   4 -11   2   -3.00    2.00
   4 -11   2   -0.70    2.50
  -4 -11  -2    0.50    3.20
  -4  11  -2    0.30    6.10
  -4  11  -2    1.50    2.50
  -4  11  -2    1.10    2.50
   4  11   2   -0.90    2.80
  -4  11  -2    1.90    3.70
   4  11   2   -3.60    4.30
   4  11   2    0.10    4.60
   4  11   2   -4.30    3.50
  -5 -11  -2    4.50    2.60
   5 -11   2    5.60    3.00
  -5 -11  -2    1.50    3.10
   5 -11   2    5.30    2.80
   5  11   2    5.30    3.50
  -5  11  -2    2.60    4.40
  -5  11  -2    1.00    3.00
  -5  11  -2    0.70    4.30
   5  11   2    1.50    3.80
  -5  11  -2   -2.60    2.80
  -6 -11  -2    6.70    3.00
  -6 -11  -2    0.50    3.60
   6 -11   2   -1.10    2.70
   6 -11   2    9.50    3.10
   6  11   2    7.60    4.20
  -6  11  -2    3.20    4.90
   6  11   2    7.50    3.90
  -6  11  -2    1.80    3.30
   6  11   2    2.90    3.80
  -6  11  -2    7.40    4.60
  -6  11  -2   13.90    4.20
  -7 -11  -2   -2.30    3.00
  -7 -11  -2   -7.60    3.70
   7 -11   2    5.90    3.10
   7 -11   2   -1.30    3.20
  -7  11  -2   -6.20    3.50
  -7  11  -2   -6.00    5.30
  -7  11  -2    7.00    5.60
   7  11   2    2.10    4.00
  -7  11  -2   -5.30    4.60
   7  11   2    3.90    6.80
   7 -12  -2   22.30    3.90
   7 -12  -2   18.50    7.90
  -7  12   2   13.80    6.50
  -7  12   2   11.50    4.20
  -7  12   2   12.50    5.20
  -7  12   2   10.90    5.20
   7  12  -2   18.50    3.70
  -6 -12   2   16.50    3.00
   6 -12  -2   30.40    5.00
   6 -12  -2   29.80    3.70
  -6  12   2   20.00    5.50
   6  12  -2   21.50    3.30
  -6  12   2   19.60    4.90
  -6  12   2   16.80    5.20
   6  12  -2   18.60    3.50
  -6  12   2   32.50    4.40
   6  12  -2   28.60    3.30
   5 -12  -2   28.40    3.70
   5 -12  -2   42.90    6.10
  -5 -12   2   25.30    3.30
  -5 -12   2   29.60    3.20
  -5  12   2   29.80    4.20
  -5  12   2   33.20    4.40
   5  12  -2   30.70    5.90
  -5  12   2   23.90    5.70
  -5  12   2   22.90    4.70
   5  12  -2   34.60    3.90
   5  12  -2   19.60    3.60
   5  12  -2   24.70    3.20
   4 -12  -2  132.19    8.00
  -4 -12   2  112.49    4.70
   4 -12  -2   94.89    6.20
   4 -12  -2  114.49    6.20
   4 -12  -2  123.59    7.80
   4  12  -2  134.29    7.90
  -4  12   2  113.99    8.30
   4  12  -2  117.59    5.00
   4  12  -2  110.29    5.70
  -4  12   2  135.19    8.70
  -4  12   2  130.39    7.00
  -4  12   2  122.99    7.20
   4  12  -2  113.09    8.80
  -4  12   2  115.29   10.40
   3 -12  -2  100.19    6.90
   3 -12  -2  104.19    7.40
   3 -12  -2   95.79    5.70
   3 -12  -2  101.29    5.80
   3  12  -2   98.49    4.60
   3  12  -2  111.29    9.10
  -3  12   2   95.09    6.20
   3  12  -2  108.49    7.30
  -3  12   2   99.79    7.40
  -3  12   2  102.19    6.00
  -3  12   2   94.19    8.20
   2 -12  -2    6.80    2.30
   2 -12  -2   11.60    3.80
   2 -12  -2    8.70    2.30
   2 -12  -2    7.60    2.90
   2  12  -2    3.80    2.00
  -2  12   2    3.70    2.50
   2  12  -2    7.40    3.50
  -2  12   2    7.10    3.00
  -2  12   2    3.50    2.40
  -2  12   2    8.40    4.20
   2  12  -2    3.90    4.10
  -2  12   2    1.60    4.10
   1 -12  -2   70.89    4.50
   1 -12  -2   62.79    6.80
   1 -12  -2   75.49    5.10
  -1  12   2   91.59    7.60
  -1  12   2   66.29    4.90
  -1  12   2   76.69    5.30
   1  12  -2   61.49    6.50
   1  12  -2   53.59    4.80
   1  12  -2   66.09    7.30
  -1  12   2   68.89    4.80
  -1  12   2   67.59    8.20
   0 -12   2   19.40    3.70
   0 -12  -2   22.80    4.50
   0 -12  -2   13.60    4.50
   0 -12  -2   24.10    2.60
   0  12   2   19.70    2.80
   0  12  -2   15.90    3.00
   0  12  -2   16.80    4.20
   0  12   2   24.80    5.20
   0  12   2   21.90    2.80
   0  12  -2   22.90    4.10
   0  12   2   21.60    4.80
   0  12   2   22.30    2.60
  -1 -12  -2    9.90    4.20
  -1 -12  -2   11.70    2.30
   1 -12   2   11.00    3.10
  -1 -12  -2   13.80    4.20
   1  12   2    9.20    2.50
   1  12   2    7.30    2.60
   1  12   2   16.10    5.20
  -1  12  -2    9.40    4.20
  -1  12  -2    8.30    4.40
   1  12   2    8.70    4.20
  -1  12  -2   10.80    3.20
   2 -12   2    1.70    2.70
  -2 -12  -2    3.40    2.20
  -2 -12  -2    1.60    2.10
  -2 -12  -2   -4.00    3.30
  -2 -12  -2   -2.00    3.70
   2 -12   2    2.30    1.30
   2  12   2    3.30    2.60
   2  12   2    0.30    5.00
   2  12   2   -3.30    3.70
  -2  12  -2    1.90    1.50
  -2  12  -2    2.70    1.60
   2  12   2    3.40    2.50
  -2  12  -2    9.30    3.40
  -2  12  -2    0.10    4.30
   3 -12   2    8.00    2.70
  -3 -12  -2   10.00    2.40
  -3 -12  -2   -0.80    2.40
   3 -12   2    4.10    1.70
   3 -12   2    9.80    2.10
  -3 -12  -2    5.00    3.40
   3  12   2    2.00    2.80
  -3  12  -2    7.70    2.20
   3  12   2    5.20    6.40
   3  12   2    5.70    2.80
  -3  12  -2    7.70    4.80
   3  12   2    7.70    4.00
  -3  12  -2    7.90    2.20
  -3  12  -2    6.90    3.70
   4 -12   2    9.60    2.80
  -4 -12  -2   11.60    3.60
   4 -12   2   13.20    2.60
   4  12   2   11.80    3.10
   4  12   2    6.20    4.10
   4  12   2    5.30    7.30
  -4  12  -2   15.20    2.80
   4  12   2   10.50    3.40
  -4  12  -2   16.00    2.90
  -4  12  -2   11.40    4.60
  -4  12  -2   12.60    4.70
   5 -12   2    6.70    2.70
  -5 -12  -2    4.30    2.60
  -5 -12  -2    5.00    3.30
   5 -12   2    7.70    2.80
  -5  12  -2    2.40    4.90
   5  12   2    5.80    3.20
  -5  12  -2   11.60    3.50
  -5  12  -2    6.20    4.80
   5  12   2    0.10    3.90
  -6 -12  -2   -0.30    3.10
  -6 -12  -2    0.20    4.20
   6 -12   2    0.80    2.70
   6 -12   2    2.80    2.80
  -6  12  -2   -2.90    3.10
   6  12   2   -2.60    3.80
  -6  12  -2    6.80    5.20
   6  12   2    6.60    5.10
  -6  12  -2    3.70    4.60
  -6  12  -2   -2.80    4.80
   6  12   2   -2.30    3.40
   6 -13  -2    9.90    3.40
   6  13  -2   -2.20    3.30
   6  13  -2    3.30    3.50
  -6  13   2    8.80    4.00
  -6  13   2    3.70    4.40
  -6  13   2   -5.90    5.50
   5 -13  -2   22.50    4.40
   5 -13  -2   17.90    6.20
   5 -13  -2   13.00    3.10
  -5 -13   2   17.90    2.10
  -5  13   2   11.40    4.50
   5  13  -2   17.00    2.40
  -5  13   2   22.10    3.80
  -5  13   2   10.30    4.80
  -5  13   2   12.40    5.80
   5  13  -2    7.00    3.50
   4 -13  -2   95.59    7.60
   4 -13  -2   97.49    8.00
   4  13  -2   93.39    3.80
  -4  13   2   81.79    7.30
   4  13  -2   85.49    3.80
   4  13  -2   93.19    8.80
  -4  13   2   95.59    9.60
  -4  13   2   97.29    9.00
  -4  13   2   82.09    8.00
  -4  13   2  110.29   10.10
   4  13  -2   96.79    7.50
   3 -13  -2    7.10    2.60
   3 -13  -2    7.30    4.10
   3 -13  -2    7.00    2.60
   3 -13  -2   11.70    3.90
  -3  13   2   11.40    5.00
  -3  13   2   14.60    4.80
   3  13  -2   10.00    3.80
   3  13  -2   13.30    5.20
  -3  13   2    9.70    3.10
  -3  13   2    9.30    2.80
  -3  13   2    5.00    3.40
   2 -13  -2   72.69    6.00
   2 -13  -2   65.19    6.70
  -2  13   2   59.49    8.90
   2  13  -2   59.89    7.40
  -2  13   2   57.89    5.10
  -2  13   2   59.19    5.10
   2  13  -2   81.89    7.70
  -2  13   2   79.09    6.30
   2  13  -2   56.79    4.40
  -2  13   2   63.79    8.00
   1 -13  -2   -2.60    2.00
   1 -13  -2    2.10    2.40
   1 -13  -2    5.80    3.90
   1  13  -2   -2.40    3.70
  -1  13   2    0.80    2.30
  -1  13   2   -4.30    4.20
   1  13  -2   -4.50    3.90
  -1  13   2   -0.10    2.40
   1  13  -2   -2.00    2.20
   0 -13  -2   11.10    4.70
   0 -13  -2   10.60    2.30
   0  13   2    9.80    2.70
   0  13  -2   21.40    4.70
   0  13  -2   10.30    4.10
   0  13  -2   10.80    2.90
   0  13   2    7.40    2.30
   0  13   2   10.80    4.70
   0  13   2   11.10    2.60
   0  13   2   27.50    5.60
   1 -13   2   29.50    3.90
  -1 -13  -2   22.70    5.00
  -1 -13  -2   30.10    3.70
  -1 -13  -2   31.90    5.60
  -1  13  -2   35.20    5.70
  -1  13  -2   39.50    6.20
   1  13   2   36.50    4.30
   1  13   2   53.59    8.10
   1  13   2   29.20    5.40
   1  13   2   41.60    4.20
   2 -13   2    1.90    1.00
  -2 -13  -2    3.70    3.70
   2 -13   2    1.20    2.70
  -2 -13  -2    4.50    2.30
   2 -13   2    1.70    1.60
  -2  13  -2    3.90    3.40
  -2  13  -2    6.20    3.60
  -2  13  -2    0.60    4.20
   2  13   2   -5.00    5.20
   2  13   2   -2.50    2.50
  -2  13  -2    2.30    1.20
   2  13   2   -3.00    4.10
  -2  13  -2    0.20    1.30
   2  13   2   -0.70    2.40
  -3 -13  -2   21.30    4.10
  -3 -13  -2   12.50    2.70
   3 -13   2   20.20    3.30
   3 -13   2   19.80    2.50
   3 -13   2   13.70    2.00
  -3 -13  -2   12.90    4.60
  -3  13  -2   21.50    4.40
  -3  13  -2   21.10    2.50
   3  13   2   21.30    3.40
   3  13   2   18.70    3.20
  -3  13  -2   10.80    5.30
   3  13   2   18.80    4.80
  -4 -13  -2   37.10    4.40
  -4 -13  -2   21.50    4.40
   4 -13   2   31.20    4.40
   4 -13   2   30.90    3.90
   4  13   2   32.20    3.90
   4  13   2   17.20    4.80
  -4  13  -2   28.20    3.30
  -4  13  -2   31.20    5.30
   4  13   2   20.60    3.90
  -4  13  -2   20.90    5.50
   5 -13   2   -0.40    4.20
   5 -13   2    7.90    2.80
   5  13   2    7.80    5.60
   5  13   2   -2.60    4.10
  -5  13  -2    6.10    3.10
   5  13   2    3.50    3.30
  -5  13  -2    8.20    5.20
  -5  13  -2    3.70    4.10
  -5  13  -2   -4.30    4.60
   5 -14  -2    7.40    4.30
  -5  14   2    3.40    3.60
   4 -14  -2    3.00    2.70
   4  14  -2    2.60    3.80
  -4  14   2    3.10    3.00
  -4  14   2   -3.20    4.30
  -4  14   2    2.70    4.10
  -4  14   2    9.50    4.90
  -4  14   2   -5.10    5.00
   4  14  -2   -3.10    7.90
   3 -14  -2   11.20    4.20
   3 -14  -2   -1.80    3.50
   3 -14  -2   -0.20    3.60
  -3  14   2    0.40    3.60
  -3  14   2    9.50    3.80
  -3  14   2   13.90    5.30
   3  14  -2    3.90    3.90
   3  14  -2    3.80    5.60
  -3  14   2    4.10    4.80
  -3  14   2    8.00    5.40
   2 -14  -2    0.30    2.60
   2 -14  -2   -4.80    3.70
   2 -14  -2   10.80    5.00
   2  14  -2    1.60    2.10
  -2  14   2    1.60    2.80
  -2  14   2   -2.60    5.00
   2  14  -2    3.10    4.90
  -2  14   2    0.30    2.60
  -2  14   2    1.70    3.10
   2  14  -2    1.40    3.90
  -2  14   2   -4.80    4.60
   1 -14  -2    1.50    1.80
   1 -14  -2    0.20    2.50
  -1  14   2    2.00    2.90
   1  14  -2    6.80    5.00
  -1  14   2   17.70    5.60
   1  14  -2    4.70    4.10
  -1  14   2    3.00    4.40
  -1  14   2    5.80    2.50
   1  14  -2   -2.00    2.50
   0 -14  -2    7.50    4.00
   0 -14  -2    0.30    3.90
   0 -14  -2    7.70    1.90
   0  14   2    0.40    4.40
   0  14   2   17.60    5.70
   0  14   2    3.30    2.40
   0  14  -2    8.60    5.70
   0  14  -2    6.70    3.10
   0  14   2    9.80    2.50
  -1 -14  -2    3.80    3.00
  -1 -14  -2   18.20    4.60
  -1 -14  -2    7.70    1.80
   1  14   2   12.80    6.40
  -1  14  -2    2.40    4.70
  -1  14  -2    1.30    4.00
  -1  14  -2    6.90    3.60
   1  14   2    6.50    2.50
   1  14   2   11.00    4.60
  -2 -14  -2    2.40    2.40
   2 -14   2    4.70    2.80
  -2  14  -2   15.00    4.30
  -2  14  -2    1.50    5.00
   2  14   2    0.60    3.30
  -2  14  -2    4.40    4.30
   2  14   2    2.40    5.70
   2  14   2    5.40    2.80
   3 -14   2    8.20    3.00
   3 -14   2    7.50    2.20
   3 -14   2    3.50    1.80
   3  14   2    5.90    3.30
  -3  14  -2    9.00    1.90
  -3  14  -2   -3.80    6.00
   3  14   2    6.70    3.60
  -3  14  -2   10.80    2.00
   4 -14   2   14.30    3.20
   4 -14   2    3.80    3.40
  -4  14  -2    7.00    5.50
  -4  14  -2   16.40    2.80
   4  14   2   18.90    3.50
  -4  14  -2   13.60    4.80
   2 -15  -2   -0.90    3.70
   2  15  -2   12.60    9.30
  -2  15   2   16.70    6.60
   2  15  -2    1.20    7.30
  -2  15   2  -10.90    4.90
   2  15  -2   -5.60    2.20
  -2  15   2    2.50    3.40
   1 -15  -2   61.19    7.60
  -1  15   2   51.39    6.90
   1  15  -2   77.89    9.30
   1  15  -2   51.49    5.40
  -1  15   2   57.09    5.70
  -1  15   2   53.29    4.90
  -1  15   2   51.09    7.60
  -1  15   2   53.29    6.00
   1  15  -2   49.70    6.40
   0 -15  -2   13.40    4.70
   0  15   2    4.50    3.20
   0  15   2    7.80    2.60
   0  15  -2    8.00    5.20
   0  15   2    8.70    2.60
   0  15   2    3.00    5.20
   0  15  -2   11.80    3.40
   0  15  -2    4.20    9.30
  -1 -15  -2    3.20    2.90
  -1 -15  -2    4.90    4.00
  -1  15  -2    0.40    4.80
   1  15   2    3.70    4.60
   1  15   2    5.30    3.20
  -1  15  -2   17.20    5.30
  -1  15  -2    5.00    3.90
   1  15   2    1.80    2.50
 -11   0   3   -7.00    4.20
  11   0  -3   -6.30    4.40
 -11   0   3   -2.50    2.90
 -11   0   3   -1.50    3.90
  10   0  -3   -2.40    3.80
  10   0  -3    3.80    4.40
 -10   0   3   -0.80    2.70
 -10   0   3   -2.60    3.60
 -10   0   3   -2.00    5.80
  10   0  -3   -5.10    4.20
 -10   0   3    1.30    3.90
   9   0  -3    0.60    3.80
  -9   0   3    3.90    3.60
  -9   0   3   -1.10    3.50
   9   0  -3    2.90    3.80
  -9   0   3    2.70    3.90
   9   0  -3   -3.20    6.00
  -8   0   3    0.90    3.20
   8   0  -3    5.60    3.70
   8   0  -3    3.00    3.60
  -8   0   3   -0.20    3.20
   8   0  -3   -1.20    3.40
  -8   0   3   -1.40    3.20
  -7   0   3    4.50    3.10
   7   0  -3   -3.20    2.80
   7   0  -3   -0.20    3.00
   7   0  -3   -0.20    3.10
  -7   0   3   -0.60    2.60
  -7   0   3   -0.20    2.80
   6   0  -3   -2.70    2.90
   6   0  -3    1.60    2.60
  -6   0   3   -4.50    2.40
   6   0  -3    0.90    2.60
  -6   0   3   -0.80    2.40
  -6   0   3    0.80    2.60
  -5   0   3   -0.10    2.30
  -5   0   3    0.50    2.40
  -5   0   3   -1.80    2.30
   5   0  -3   -0.60    2.20
   5   0  -3    1.60    2.40
   5   0  -3   -1.20    2.30
  -5   0   3   -0.80    1.60
   4   0  -3   -0.70    2.10
  -4   0   3    0.70    2.10
  -4   0   3    0.30    2.10
   4   0  -3   -2.00    2.20
   4   0  -3    2.10    2.20
  -4   0   3    0.90    1.60
  -4   0   3    0.20    2.10
  -3   0   3   -0.80    1.20
   3   0  -3   -0.10    1.90
  -3   0   3    1.50    1.90
  -3   0   3   -1.00    1.70
   3   0  -3    0.30    1.90
  -3   0   3   -1.30    1.80
   3   0  -3    1.50    1.90
  -2   0   3    2.40    1.90
   2   0  -3    0.50    1.30
   2   0  -3    2.50    1.90
   2   0  -3    0.70    1.90
  -2   0   3    1.50    1.30
   2   0  -3    0.10    2.00
  -2   0   3    0.10    1.80
  -1   0   3    1.40    1.60
   1   0  -3    1.80    1.40
  -1   0   3    0.70    1.50
   1   0  -3    1.70    1.60
  -1   0   3    1.20    1.60
  -1   0   3    3.30    1.50
   1   0  -3    2.00    1.70
   0   0   3   -0.10    1.60
   0   0  -3    0.70    1.60
   0   0  -3   -0.50    1.90
   0   0   3    2.70    1.90
   0   0   3    0.70    1.60
   0   0   3    1.10    1.60
   0   0  -3   -0.70    1.70
   1   0   3    1.40    1.80
  -1   0  -3    2.00    2.00
  -1   0  -3    2.70    2.00
  -1   0  -3    0.50    1.90
  -1   0  -3    1.20    2.00
   1   0   3    1.00    2.30
   1   0   3    2.70    2.00
   2   0   3    0.50    1.90
  -2   0  -3   -0.50    2.00
   2   0   3    0.60    1.90
   2   0   3   -0.10    2.00
  -2   0  -3    0.00    2.00
  -2   0  -3   -1.10    1.60
  -3   0  -3    0.00    1.90
   3   0   3    0.40    2.20
   3   0   3    0.20    2.30
   3   0   3    0.10    2.30
   3   0   3   -0.90    1.90
  -3   0  -3   -1.90    2.20
  -3   0  -3    1.60    2.30
   4   0   3   -0.70    2.00
  -4   0  -3    0.60    2.50
  -4   0  -3   -0.90    2.00
   4   0   3   -0.10    2.50
  -4   0  -3    0.30    2.50
   4   0   3   -2.60    2.40
  -5   0  -3   -0.40    2.10
   5   0   3   -3.20    2.60
  -5   0  -3    4.00    4.70
   5   0   3    0.20    2.70
  -5   0  -3   -1.70    2.70
   5   0   3    0.10    2.50
  -6   0  -3    2.60    3.10
   6   0   3    0.10    2.70
   6   0   3   -2.50    3.10
   6   0   3   -3.40    2.90
  -6   0  -3    1.60    2.70
  -6   0  -3    0.80    3.00
  -7   0  -3   -1.30    3.50
   7   0   3   -0.30    3.60
  -7   0  -3   -1.60    3.50
  -7   0  -3   -0.70    3.10
   7   0   3   -1.00    3.70
   7   0   3   -0.10    3.30
  -8   0  -3    1.70    3.80
   8   0   3   -5.60    3.60
   8   0   3    4.70    4.40
  -8   0  -3   -5.60    3.10
   8   0   3    2.20    3.60
  -8   0  -3    2.30    4.20
   9   0   3   -2.70    6.60
   9   0   3   -5.10    4.40
  -9   0  -3   -0.80    5.00
  -9   0  -3   -0.70    3.90
  -9   0  -3    3.40    4.20
  -9   0  -3   -3.40    3.40
 -10   0  -3   -4.40    3.70
 -10   0  -3   -3.30    4.40
  10   0   3   -1.60    4.70
  11  -1  -3   -0.50    4.70
 -11  -1   3    1.20    3.90
 -11  -1   3    1.10    2.80
 -11  -1   3    4.40    4.00
  11   1  -3   -1.10    4.50
  11   1  -3    2.80    9.80
 -11   1   3   -2.80    3.20
 -11   1   3   -0.60    4.00
 -11   1   3   -4.00    4.20
  10  -1  -3    0.00    4.90
  10  -1  -3   -5.90    4.40
 -10  -1   3   -3.40    3.50
 -10  -1   3    0.30    3.90
  10  -1  -3   -4.50    4.20
 -10   1   3    0.90    3.00
 -10   1   3    0.70    4.20
 -10   1   3   -2.00    4.80
  10   1  -3   -2.60    4.50
 -10   1   3   -0.40    4.10
  10   1  -3    1.70    4.40
  10   1  -3  -10.10    4.50
   9  -1  -3    5.60    4.20
  -9  -1   3    8.50    4.10
   9  -1  -3    1.40    3.90
  -9  -1   3    4.20    3.50
   9  -1  -3    6.00    3.90
  -9  -1   3    6.70    3.90
  -9   1   3    3.40    3.60
   9   1  -3    3.30    4.00
   9   1  -3    4.40    3.80
  -9   1   3    5.50    4.10
   9   1  -3    4.00    3.60
  -9   1   3    0.40    2.90
  -9   1   3    6.00    3.80
  -8  -1   3   17.40    3.80
   8  -1  -3   13.00    3.90
   8  -1  -3   13.60    3.90
   8  -1  -3   19.60    4.20
  -8  -1   3   16.30    3.80
  -8   1   3   17.90    3.20
  -8   1   3   16.10    4.00
  -8   1   3   17.00    3.90
   8   1  -3   17.90    4.00
  -8   1   3   16.20    4.10
   8   1  -3   12.00    3.90
   8   1  -3   21.30    4.20
  -7  -1   3  118.89    6.90
  -7  -1   3  119.89    6.80
   7  -1  -3  112.89    7.20
   7  -1  -3  122.29    6.90
   7  -1  -3  124.49    7.00
   7   1  -3  104.19    7.40
   7   1  -3  121.79    6.70
  -7   1   3  112.49    6.80
  -7   1   3  120.69    6.40
  -7   1   3  112.39    6.90
  -7   1   3  109.99    6.70
   7   1  -3  112.99    6.60
   6  -1  -3    5.90    3.10
  -6  -1   3   -1.70    2.40
   6  -1  -3    1.40    2.70
  -6  -1   3   -0.70    2.40
   6  -1  -3    0.10    2.70
  -6   1   3    4.10    2.10
  -6   1   3    3.50    2.70
   6   1  -3    2.70    2.70
  -6   1   3    0.50    2.60
  -6   1   3    1.10    2.50
   6   1  -3   -1.10    2.50
   6   1  -3    2.50    2.40
  -5  -1   3   65.19    4.50
  -5  -1   3   68.29    4.50
  -5  -1   3   61.69    4.80
   5  -1  -3   73.59    4.90
   5  -1  -3   63.29    4.90
   5  -1  -3   67.49    5.10
  -5   1   3   64.39    5.00
  -5   1   3   70.19    4.80
   5   1  -3   65.09    4.80
   5   1  -3   63.89    4.60
   5   1  -3   64.19    4.80
  -5   1   3   66.99    4.30
  -5   1   3   66.29    4.80
  -4  -1   3   11.70    2.40
  -4  -1   3   11.70    1.40
  -4  -1   3   12.20    2.40
   4  -1  -3   14.00    2.50
  -4  -1   3   12.10    2.40
   4  -1  -3   14.70    2.70
   4  -1  -3   15.50    2.60
   4   1  -3   12.20    2.40
   4   1  -3   14.80    2.40
  -4   1   3   15.00    2.50
  -4   1   3   12.90    2.50
  -4   1   3   15.10    2.60
  -4   1   3   13.40    2.10
   4   1  -3   11.50    2.30
   3  -1  -3  146.09    6.10
  -3  -1   3  169.68    6.10
  -3  -1   3  151.58    6.10
   3  -1  -3  158.08    6.30
  -3  -1   3  137.19    6.60
  -3  -1   3  147.99    5.20
   3  -1  -3  160.88    6.60
   3  -1  -3  159.48    6.40
   3   1  -3  172.98    6.20
   3   1  -3  158.88    6.10
  -3   1   3  150.88    6.30
  -3   1   3  157.28    6.10
  -3   1   3  144.99    6.20
  -3   1   3  161.78    6.40
   3   1  -3  164.98    6.30
  -2  -1   3 2540.85   75.19
   2  -1  -3 2464.35   75.29
   2  -1  -3 2676.93   75.39
   2  -1  -3 2593.44   75.59
   2  -1  -3 2588.74   75.39
   2  -1  -3 2554.04   75.39
  -2  -1   3 2231.78   74.79
  -2  -1   3 2528.05   75.19
  -2   1   3 2172.18   75.59
   2   1  -3 2565.74   75.29
   2   1  -3 2510.35   75.19
  -2   1   3 2535.55   75.39
   2   1  -3 2342.57   74.79
  -2   1   3 2560.54   75.39
  -2   1   3 2557.14   75.39
   1  -1  -3 1300.87   40.40
   1  -1  -3 1402.46   40.40
   1  -1  -3 1366.96   40.90
  -1  -1   3 1305.57   40.00
  -1  -1   3 1352.46   40.00
  -1   1   3 1203.88   40.30
  -1   1   3 1318.87   40.30
   1   1  -3 1345.17   40.00
   1   1  -3 1375.46   40.10
  -1   1   3 1256.27   40.40
  -1   1   3 1330.57   40.20
   1   1  -3 1314.57   40.00
   0  -1   3 1271.57   36.90
   0  -1   3 1314.87   36.90
   0  -1  -3 1237.18   37.20
   0  -1  -3 1105.19   37.50
   0  -1  -3 1237.68   37.30
   0  -1   3 1134.49   36.70
   0   1  -3 1291.17   36.90
   0   1   3 1101.69   37.40
   0   1   3 1178.68   37.40
   0   1   3 1246.68   37.10
   0   1  -3 1174.78   36.70
   0   1   3 1308.47   37.20
   1  -1   3  633.94   20.00
  -1  -1  -3  655.53   20.20
  -1  -1  -3  628.74   20.40
   1  -1   3  685.93   19.70
  -1  -1  -3  619.94   20.20
  -1  -1  -3  624.74   20.20
   1  -1   3  651.23   20.00
   1   1   3  678.03   20.20
   1   1   3  612.74   20.20
   1   1   3  622.64   20.40
   1   1   3  641.04   20.20
  -1   1  -3  644.44   20.00
  -1   1  -3  622.84   20.00
  -1   1  -3  646.74   20.20
   2  -1   3  570.64   18.30
  -2  -1  -3  582.54   18.40
  -2  -1  -3  568.54   18.60
   2  -1   3  611.44   18.00
  -2  -1  -3  580.24   18.10
  -2  -1  -3  555.04   18.30
   2  -1   3  575.04   18.20
   2  -1   3  566.24   18.30
   2   1   3  553.44   18.30
  -2   1  -3  562.24   18.20
   2   1   3  577.74   18.40
  -2   1  -3  561.44   18.30
  -2   1  -3  553.04   18.20
   2   1   3  600.54   18.40
  -3  -1  -3    9.40    2.60
  -3  -1  -3    6.20    2.50
  -3  -1  -3    7.40    2.00
   3  -1   3    9.70    2.30
  -3  -1  -3    6.90    2.50
   3  -1   3    7.80    2.30
   3  -1   3    7.50    2.40
   3   1   3    7.30    2.40
  -3   1  -3    8.10    2.30
   3   1   3    9.10    2.50
   3   1   3    5.90    1.90
  -3   1  -3    5.40    2.30
  -3   1  -3    6.30    2.40
   3   1   3    8.50    2.50
   4  -1   3  354.76   12.70
  -4  -1  -3  372.36   13.10
  -4  -1  -3  358.56   12.30
   4  -1   3  353.56   12.60
  -4  -1  -3  359.26   12.80
   4  -1   3  354.96   12.70
  -4  -1  -3  348.57   12.70
   4   1   3  353.46   12.70
  -4   1  -3  352.26   12.70
   4   1   3  356.16   12.70
   4   1   3  366.16   12.30
  -4   1  -3  349.27   12.70
   4   1   3  369.56   12.90
  -4   1  -3  348.87   12.60
   5  -1   3    1.40    2.70
   5  -1   3    1.00    2.70
  -5  -1  -3    3.30    2.80
  -5  -1  -3    3.10    3.10
  -5  -1  -3    1.10    2.30
   5  -1   3    4.30    3.00
  -5  -1  -3   -2.30    2.70
   5   1   3   -2.30    2.80
  -5   1  -3    1.20    2.60
  -5   1  -3    3.60    2.80
   5   1   3    0.00    2.30
  -5   1  -3    1.40    2.30
   5   1   3    0.20    2.80
   6  -1   3  172.48    8.40
   6  -1   3  170.68    8.40
  -6  -1  -3  179.08    8.30
   6  -1   3  155.78    8.10
  -6  -1  -3  160.58    7.60
  -6  -1  -3  172.08    8.30
  -6  -1  -3  155.28    8.10
   6   1   3  167.38    8.20
   6   1   3  165.38    8.20
  -6   1  -3  162.38    8.10
  -6   1  -3  161.88    8.70
   6   1   3  162.68    7.80
  -6   1  -3  166.98    8.20
   7  -1   3  140.39    8.00
   7  -1   3  137.49    8.40
  -7  -1  -3  148.59    7.80
  -7  -1  -3  141.79    8.30
  -7  -1  -3  140.99    8.10
   7  -1   3  139.99    8.20
  -7  -1  -3  139.49    8.40
   7   1   3  144.09    7.80
   7   1   3  143.29    8.50
   7   1   3  128.29    8.40
  -7   1  -3  144.89    8.10
  -7   1  -3  131.39    8.10
  -7   1  -3  142.89    8.30
   8  -1   3   -1.50    3.90
  -8  -1  -3   -5.40    4.00
   8  -1   3    0.80    3.80
  -8  -1  -3   -0.90    3.70
   8  -1   3    0.10    4.30
  -8  -1  -3    3.90    3.30
  -8  -1  -3    0.50    4.20
   8   1   3    0.00    5.90
   8   1   3   -5.20    3.40
   8   1   3    7.00    4.10
  -8   1  -3    2.30    3.60
  -8   1  -3    3.10    3.80
  -8   1  -3   -2.10    4.00
   9  -1   3    8.20    4.70
  -9  -1  -3    7.70    6.20
  -9  -1  -3    7.10    3.80
   9  -1   3    8.50    4.80
  -9  -1  -3   11.00    4.00
  -9  -1  -3   21.40    7.50
  -9   1  -3   14.90    4.90
   9   1   3   15.20    4.60
  -9   1  -3   10.60    4.40
   9   1   3   11.60    5.30
   9   1   3   10.10    5.60
  -9   1  -3    9.90    3.90
 -10  -1  -3    6.50    4.40
  10  -1   3   11.30    5.30
 -10   1  -3   -2.30    3.70
  10   1   3    2.90    5.30
  10   1   3    3.90    4.90
 -10   1  -3    9.30    4.80
 -11  -2   3   -8.50    4.30
  11  -2  -3   -1.70    4.60
 -11  -2   3    1.10    6.80
 -11   2   3    1.40    3.40
  11   2  -3   11.60    6.30
  11   2  -3   -9.20    5.70
 -11   2   3    3.80    4.10
  11   2  -3    6.50    4.70
 -11   2   3   -1.90    4.30
  10  -2  -3   -2.80    5.70
 -10  -2   3    4.70    4.00
 -10  -2   3    0.20    3.80
  10  -2  -3    1.40    5.40
 -10  -2   3   -1.50    3.30
 -10   2   3    5.90    5.00
 -10   2   3   -3.50    3.70
  10   2  -3    3.40    7.00
  10   2  -3    4.80    4.20
 -10   2   3   -3.20    3.20
  10   2  -3   -7.20    4.70
 -10   2   3    3.80    4.40
   9  -2  -3    2.20    4.10
   9  -2  -3    2.10    4.00
  -9  -2   3    2.30    2.90
   9  -2  -3   -0.30    4.10
  -9  -2   3    2.30    3.40
  -9  -2   3   -3.10    3.60
  -9   2   3    6.00    5.50
   9   2  -3    0.90    3.70
  -9   2   3    3.00    3.90
  -9   2   3    0.30    3.00
   9   2  -3   -1.30    5.40
  -9   2   3    1.60    3.70
   9   2  -3   -1.50    3.60
   8  -2  -3   14.80    4.00
   8  -2  -3   17.10    4.20
  -8  -2   3   17.20    3.70
  -8  -2   3   15.20    3.50
   8  -2  -3   15.20    4.00
   8   2  -3   19.20    3.90
  -8   2   3   17.60    4.10
   8   2  -3   17.60    3.80
  -8   2   3   16.10    4.00
   8   2  -3    9.20    3.70
  -8   2   3   13.60    4.10
  -8   2   3   12.80    3.30
   7  -2  -3   65.99    5.70
   7  -2  -3   63.99    6.30
   7  -2  -3   64.89    5.60
  -7  -2   3   65.89    5.30
  -7  -2   3   66.49    5.40
   7   2  -3   77.89    5.90
   7   2  -3   75.09    5.70
  -7   2   3   64.39    6.20
   7   2  -3   55.59    5.50
  -7   2   3   73.49    5.80
  -7   2   3   61.69    5.50
  -7   2   3   73.29    5.60
   6  -2  -3  127.09    8.50
   6  -2  -3  146.89    7.20
  -6  -2   3  149.59    6.80
  -6  -2   3  148.79    6.60
   6  -2  -3  148.99    7.10
   6   2  -3  146.29    6.90
  -6   2   3  150.18    7.30
  -6   2   3  150.88    7.30
   6   2  -3  151.08    7.10
   6   2  -3  142.49    6.80
  -6   2   3  145.09    7.00
   5  -2  -3   39.50    4.50
  -5  -2   3   41.20    4.20
   5  -2  -3   41.90    4.20
  -5  -2   3   46.90    4.10
   5  -2  -3   44.40    4.50
  -5   2   3   42.40    4.30
   5   2  -3   36.70    3.80
   5   2  -3   38.00    4.00
  -5   2   3   41.50    4.50
  -5   2   3   39.90    4.10
   5   2  -3   45.80    4.30
  -5   2   3   42.30    4.30
   4  -2  -3   27.80    4.10
   4  -2  -3   28.10    3.10
   4  -2  -3   33.50    4.00
  -4  -2   3   28.00    1.80
   4  -2  -3   28.10    3.70
  -4  -2   3   29.40    3.70
  -4  -2   3   29.00    3.30
  -4  -2   3   26.40    3.40
  -4   2   3   31.00    3.30
   4   2  -3   29.30    3.20
   4   2  -3   27.10    3.50
  -4   2   3   33.40    3.90
  -4   2   3   30.80    3.20
  -4   2   3   30.10    3.70
   4   2  -3   31.60    3.40
   3  -2  -3  182.08    7.50
  -3  -2   3  188.58    6.90
   3  -2  -3  196.48    7.40
  -3  -2   3  186.18    6.80
   3  -2  -3  186.88    7.40
   3  -2  -3  192.88    7.40
   3  -2  -3  193.58    7.30
   3   2  -3  187.68    7.00
   3   2  -3  187.68    6.90
   3   2  -3  178.68    6.90
  -3   2   3  183.28    7.30
  -3   2   3  197.08    7.30
  -3   2   3  189.08    7.40
  -3   2   3  192.78    7.30
   2  -2  -3 1309.17   38.90
   2  -2  -3 1266.17   38.90
   2  -2  -3 1288.97   39.20
  -2  -2   3 1257.27   38.50
   2  -2  -3 1278.17   39.10
   2  -2  -3 1286.77   38.90
  -2  -2   3 1230.98   38.50
  -2   2   3 1288.97   39.00
  -2   2   3 1282.77   38.90
   2   2  -3 1231.68   38.50
  -2   2   3 1247.98   39.10
   2   2  -3 1249.68   38.10
  -2   2   3 1272.67   39.10
   2   2  -3 1248.68   38.50
  -2   2   3 1319.87   38.90
   1  -2  -3 2742.63   85.59
   1  -2  -3 2890.31   85.79
  -1  -2   3 2871.41   85.19
   1  -2  -3 2759.12   85.49
   1  -2  -3 2724.83   85.79
  -1   2   3 2842.32   85.59
  -1   2   3 2836.32   85.59
   1   2  -3 2906.51   85.19
  -1   2   3 2967.70   85.89
  -1   2   3 2855.41   85.79
   0  -2  -3 2768.72   78.89
   0  -2   3 2619.34   78.19
   0  -2  -3 2708.63   78.89
   0  -2  -3 2578.94   78.59
   0  -2   3 2477.75   78.29
   0   2  -3 2661.63   78.29
   0   2   3 2656.13   78.89
   0   2   3 2670.93   78.59
   0   2   3 2501.25   78.79
   0   2   3 2578.54   78.59
   0   2  -3 2436.96   78.49
   1  -2   3 2794.22   80.89
   1  -2   3 2618.14   81.29
  -1  -2  -3 2651.23   81.69
  -1  -2  -3 2831.12   81.59
  -1  -2  -3 2716.63   81.79
  -1  -2  -3 2619.24   81.49
   1  -2   3 2675.83   81.29
  -1   2  -3 2708.03   81.59
  -1   2  -3 2690.13   81.29
  -1   2  -3 2643.34   81.29
   1   2   3 2678.73   81.49
   1   2   3 2702.93   81.59
   1   2   3 2741.83   81.79
   1   2   3 2712.23   81.69
  -2  -2  -3  991.70   31.00
  -2  -2  -3  997.40   31.30
  -2  -2  -3 1011.60   31.30
   2  -2   3 1016.40   30.90
   2  -2   3  953.50   31.00
   2  -2   3  991.30   31.10
  -2  -2  -3 1002.20   31.10
   2   2   3  989.40   31.30
  -2   2  -3  998.10   31.20
  -2   2  -3  962.90   30.80
   2   2   3 1010.90   31.10
   2   2   3 1055.69   31.30
   2   2   3  997.60   31.10
  -2   2  -3 1011.70   30.90
  -3  -2  -3  158.28    7.10
   3  -2   3  168.78    6.80
  -3  -2  -3  165.38    6.90
  -3  -2  -3  172.18    7.10
   3  -2   3  150.18    7.00
  -3  -2  -3  162.88    6.20
   3  -2   3  155.18    6.80
  -3   2  -3  164.58    6.90
   3   2   3  160.08    7.40
   3   2   3  165.58    7.00
  -3   2  -3  165.38    6.80
  -3   2  -3  159.58    6.90
   3   2   3  156.68    7.40
  -4  -2  -3   46.50    4.50
   4  -2   3   45.00    4.40
  -4  -2  -3   55.29    4.70
  -4  -2  -3   54.89    5.20
   4  -2   3   45.40    4.40
  -4  -2  -3   52.49    3.70
   4  -2   3   54.99    4.70
   4   2   3   47.80    3.60
   4   2   3   45.80    4.50
  -4   2  -3   45.70    4.50
   4   2   3   54.79    4.70
  -4   2  -3   48.30    4.60
  -4   2  -3   51.49    4.90
   4   2   3   43.20    4.80
   5  -2   3    4.40    2.70
  -5  -2  -3    3.70    2.60
   5  -2   3    1.00    2.80
  -5  -2  -3    2.70    2.10
   5  -2   3    1.00    2.70
  -5  -2  -3    1.50    2.90
  -5  -2  -3    1.10    2.60
  -5   2  -3    0.40    2.70
   5   2   3    2.60    3.20
   5   2   3    1.00    2.10
  -5   2  -3    4.00    2.70
  -5   2  -3   -1.10    2.70
   5   2   3    0.90    2.90
   5   2   3   -2.40    4.90
   6  -2   3    2.20    2.90
  -6  -2  -3   -1.30    2.90
  -6  -2  -3    1.00    2.90
   6  -2   3    3.50    3.20
  -6  -2  -3    2.00    2.30
  -6  -2  -3   -0.20    2.90
   6  -2   3    1.30    3.20
  -6   2  -3    3.40    3.10
   6   2   3   -3.00    2.30
   6   2   3    4.80    3.30
   6   2   3   -1.80    3.40
  -6   2  -3    2.10    3.00
   6   2   3    1.10    3.20
  -6   2  -3    1.70    3.30
  -7  -2  -3   25.70    4.50
  -7  -2  -3   27.80    3.60
  -7  -2  -3   30.00    4.50
  -7  -2  -3   32.60    4.70
   7  -2   3   28.20    4.50
   7  -2   3   27.40    4.30
   7  -2   3   25.70    4.50
  -7   2  -3   31.40    4.40
  -7   2  -3   25.70    4.50
   7   2   3   27.60    3.60
   7   2   3   27.80    4.70
   7   2   3   19.00    4.90
  -7   2  -3   29.60    4.60
   7   2   3   22.80    4.20
  -8  -2  -3  163.28    9.50
  -8  -2  -3  129.09    7.70
   8  -2   3  140.39    8.90
  -8  -2  -3  151.08    9.10
  -8  -2  -3  150.08    9.30
   8  -2   3  153.48    9.90
   8  -2   3  127.79    8.90
  -8   2  -3  137.49    9.00
  -8   2  -3  155.38    9.20
   8   2   3  144.09    9.40
  -8   2  -3  149.99    9.30
   8   2   3  134.79    8.20
   8   2   3  138.89    9.10
   8   2   3  145.69    9.10
   9  -2   3    1.70    5.20
  -9  -2  -3   -5.80    4.00
  -9  -2  -3   -0.20    4.70
  -9  -2  -3    1.20    2.90
   9  -2   3   -6.60    4.30
  -9   2  -3    0.80    5.00
   9   2   3    1.30    3.90
   9   2   3    6.40    4.30
   9   2   3    6.00    5.20
  -9   2  -3    6.00    4.50
  -9   2  -3    2.50    4.00
 -10  -2  -3   -1.30    3.30
 -10  -2  -3   11.30    5.00
  10  -2   3   -4.70    4.50
 -10   2  -3    4.00    4.40
  10   2   3    0.40    4.70
  10   2   3   -4.30    4.70
 -10   2  -3   -1.20    4.70
  11  -3  -3    3.50    4.80
 -11  -3   3    1.20    3.80
 -11  -3   3    6.60    4.30
  11   3  -3   13.70    6.60
  11   3  -3    5.70    4.80
 -11   3   3    4.70    4.50
 -11   3   3   -7.20    4.10
 -11   3   3    3.20    3.90
  11   3  -3   -4.10    5.10
 -10  -3   3   -2.40    2.40
 -10  -3   3   -0.40    3.40
  10  -3  -3   -0.50    7.90
  10   3  -3   -2.30    4.10
  10   3  -3   10.10    5.20
  10   3  -3    3.30    4.30
 -10   3   3   -6.70    4.70
 -10   3   3    1.50    4.30
 -10   3   3    4.90    3.70
 -10   3   3    0.50    3.80
   9  -3  -3   75.39    8.10
   9  -3  -3   82.89    8.40
  -9  -3   3   65.09    6.20
  -9  -3   3   80.79    5.40
   9  -3  -3   73.99    7.10
   9   3  -3   71.29    7.80
  -9   3   3   68.69    7.00
  -9   3   3   61.99    6.90
  -9   3   3   63.69    7.00
  -9   3   3   71.09    7.90
   9   3  -3   81.09    7.40
   9   3  -3   71.69    7.40
  -8  -3   3   37.30    4.40
  -8  -3   3   42.20    4.10
   8  -3  -3   30.80    4.60
   8  -3  -3   25.40    4.20
   8  -3  -3   29.80    4.70
  -8  -3   3   29.10    3.90
   8   3  -3   35.20    4.50
  -8   3   3   32.70    4.80
  -8   3   3   24.10    4.40
  -8   3   3   29.10    4.50
   8   3  -3   29.80    4.00
   8   3  -3   42.40    5.00
  -8   3   3   32.50    4.20
  -7  -3   3    3.60    2.90
  -7  -3   3    4.50    2.80
  -7  -3   3    8.20    2.60
   7  -3  -3    7.90    3.60
  -7  -3   3    6.10    1.80
   7  -3  -3   11.50    3.50
   7  -3  -3    8.10    3.40
  -7   3   3    6.60    3.20
  -7   3   3    7.60    3.40
   7   3  -3    7.50    3.10
   7   3  -3    5.10    3.20
  -7   3   3    6.30    2.90
  -7   3   3    0.70    3.10
  -6  -3   3   17.00    3.10
  -6  -3   3   14.00    1.70
   6  -3  -3   16.10    3.20
  -6  -3   3   15.40    2.90
   6  -3  -3   15.80    3.20
   6  -3  -3   16.00    3.30
  -6  -3   3   16.40    2.70
  -6   3   3   15.70    3.00
   6   3  -3   17.60    3.00
  -6   3   3   17.80    3.30
   6   3  -3   16.00    2.70
  -6   3   3   16.50    3.40
   6   3  -3   22.40    3.30
   5  -3  -3   86.29    5.50
   5  -3  -3   81.79    5.30
  -5  -3   3   81.79    5.60
   5  -3  -3   83.99    5.60
  -5  -3   3   96.99    3.50
  -5   3   3   88.19    5.70
  -5   3   3   84.29    5.90
   5   3  -3   85.59    4.90
  -5   3   3   83.89    5.50
   5   3  -3   86.09    4.80
  -5   3   3   89.99    5.30
   5   3  -3   84.29    5.10
   4  -3  -3   13.10    2.70
  -4  -3   3   12.60    2.20
   4  -3  -3   10.90    2.70
   4  -3  -3    9.90    3.10
   4   3  -3    6.20    2.00
  -4   3   3    8.70    2.50
   4   3  -3    8.70    2.00
  -4   3   3   12.70    2.70
   4   3  -3   11.90    2.30
  -4   3   3    9.50    2.50
  -4   3   3   12.70    2.70
   3  -3  -3  122.39    5.80
   3  -3  -3  113.99    5.50
  -3  -3   3  120.89    5.60
   3  -3  -3  120.69    5.80
   3  -3  -3  121.09    5.70
   3  -3  -3  113.19    5.60
  -3  -3   3  115.39    4.80
  -3   3   3  118.79    5.70
  -3   3   3  118.89    6.00
  -3   3   3  124.19    5.60
  -3   3   3  112.89    5.90
   3   3  -3  115.89    4.90
   3   3  -3  121.69    5.10
   3   3  -3  117.79    4.80
  -3   3   3  113.59    5.90
  -2  -3   3   57.79    2.70
   2  -3  -3   59.39    4.10
   2  -3  -3   60.19    4.00
   2  -3  -3   56.29    3.80
   2  -3  -3   56.79    3.80
   2  -3  -3   52.99    4.10
   2   3  -3   54.49    2.80
  -2   3   3   56.29    4.00
   2   3  -3   54.39    2.80
  -2   3   3   59.89    3.90
   2   3  -3   49.30    2.50
  -2   3   3   58.69    4.40
  -2   3   3   55.79    3.80
  -2   3   3   52.49    4.00
   1  -3  -3   54.59    4.00
   1  -3  -3   52.99    3.50
   1  -3  -3   53.19    3.30
  -1  -3   3   48.70    2.10
  -1  -3   3   56.09    2.20
   1  -3  -3   52.69    4.30
  -1   3   3   58.19    4.10
  -1   3   3   56.39    3.30
  -1   3   3   49.20    4.30
   1   3  -3   52.39    2.30
  -1   3   3   53.49    3.40
  -1   3   3   51.69    3.40
   0  -3  -3 4344.97  132.69
   0  -3  -3 4613.34  132.39
   0  -3   3 3829.92  131.79
   0  -3  -3 4540.65  132.79
   0  -3  -3 4226.58  132.09
   0   3   3 4531.65  132.39
   0   3   3 4535.45  132.79
   0   3   3 4362.16  132.39
   0   3   3 4657.73  132.89
   1  -3   3   53.69    2.90
  -1  -3  -3   52.89    3.70
  -1  -3  -3   53.89    3.50
  -1  -3  -3   54.99    4.40
  -1  -3  -3   58.39    4.00
   1  -3   3   53.69    3.00
   1   3   3   52.69    3.60
  -1   3  -3   54.49    2.90
   1   3   3   51.29    3.80
   1   3   3   53.29    4.10
  -1   3  -3   53.69    4.10
  -1   3  -3   55.69    3.00
   1   3   3   53.49    4.10
  -2  -3  -3  321.87   11.40
  -2  -3  -3  319.57   10.90
  -2  -3  -3  306.07   11.30
   2  -3   3  300.77   10.50
   2  -3   3  313.97   10.60
   2  -3   3  325.07   11.10
  -2  -3  -3  306.37   10.10
  -2  -3  -3  309.47   10.90
  -2   3  -3  321.47   10.60
   2   3   3  313.97   11.40
  -2   3  -3  314.77   10.60
   2   3   3  324.37   11.00
  -2   3  -3  316.77   11.30
   2   3   3  321.77   11.30
   2   3   3  299.37   10.90
  -3  -3  -3  354.06   12.60
  -3  -3  -3  362.56   11.70
   3  -3   3  366.16   12.90
   3  -3   3  355.66   12.30
  -3  -3  -3  365.36   12.60
  -3  -3  -3  402.26   13.20
   3  -3   3  365.36   12.40
   3   3   3  329.17   12.80
  -3   3  -3  366.96   12.40
   3   3   3  368.26   12.70
   3   3   3  358.96   12.70
  -3   3  -3  360.86   13.00
   3   3   3  360.66   13.00
  -3   3  -3  364.06   12.40
   4  -3   3    6.50    2.70
   4  -3   3    7.50    3.10
  -4  -3  -3    8.30    2.70
  -4  -3  -3    6.60    2.50
  -4  -3  -3    4.80    3.00
  -4  -3  -3    6.20    1.70
   4   3   3    8.70    2.80
  -4   3  -3    6.40    2.60
   4   3   3    3.70    2.70
   4   3   3    3.90    2.90
  -4   3  -3    5.30    2.50
  -4   3  -3    8.40    2.60
   5  -3   3   23.20    3.30
  -5  -3  -3   24.40    4.00
  -5  -3  -3   29.20    3.40
   5  -3   3   27.20    3.80
  -5  -3  -3   23.70    3.50
   5  -3   3   26.10    3.30
  -5  -3  -3   31.80    3.80
   5   3   3   27.60    3.80
   5   3   3   29.70    3.90
   5   3   3   27.00    3.70
  -5   3  -3   35.70    4.70
   5   3   3   29.80    3.50
  -5   3  -3   26.40    3.60
  -5   3  -3   28.00    3.50
   6  -3   3   24.20    3.80
  -6  -3  -3   24.80    3.90
   6  -3   3   27.30    3.60
  -6  -3  -3   24.80    3.00
  -6  -3  -3   29.40    4.20
  -6  -3  -3   26.20    3.80
   6  -3   3   32.90    3.90
  -6   3  -3   29.70    4.00
  -6   3  -3   35.10    4.40
   6   3   3   23.40    2.90
   6   3   3   35.40    4.60
   6   3   3   32.40    4.10
  -6   3  -3   37.90    5.00
   6   3   3   43.90    5.60
   7  -3   3    2.40    3.60
  -7  -3  -3   -2.50    3.40
   7  -3   3    7.80    4.40
  -7  -3  -3    3.50    3.90
  -7  -3  -3    9.30    3.90
   7  -3   3    1.70    3.60
  -7  -3  -3    0.30    2.40
   7   3   3    5.20    3.90
   7   3   3   -1.70    4.00
  -7   3  -3   11.20    4.30
   7   3   3    1.80    3.80
  -7   3  -3    1.80    3.50
  -7   3  -3    0.90    3.50
   7   3   3    2.40    2.90
  -8  -3  -3  118.99    8.80
   8  -3   3  124.19    8.60
   8  -3   3  122.39    8.50
   8  -3   3  106.09    8.70
  -8  -3  -3  118.29    6.80
  -8  -3  -3  120.09    8.10
  -8  -3  -3  117.49    8.60
   8   3   3  121.69    7.20
   8   3   3  112.79    8.10
  -8   3  -3  127.29   13.00
  -8   3  -3  133.69    8.70
   8   3   3  110.89    9.30
  -8   3  -3  121.29    8.20
   8   3   3  112.29    8.20
   9  -3   3   41.80    5.70
  -9  -3  -3   38.80    5.40
  -9  -3  -3   53.99    5.90
  -9  -3  -3   47.30    5.80
   9   3   3   54.59    6.60
   9   3   3   58.89    7.40
  -9   3  -3   54.19    7.00
  -9   3  -3   68.69    7.30
  -9   3  -3   51.99    6.50
   9   3   3   63.99    8.60
   9   3   3   55.99   11.50
  10  -3   3   13.00    5.20
 -10  -3  -3    4.10    4.50
 -10  -3  -3    4.20    3.20
 -10   3  -3    3.70    4.50
  10   3   3    7.30    5.90
  10   3   3    4.80    5.00
 -10   3  -3   -0.50    3.90
 -11  -4   3    6.90    3.50
  11  -4  -3   12.90    5.60
  11  -4  -3   14.60    5.00
 -11  -4   3    8.10    4.50
 -11   4   3   -1.70    4.80
  11   4  -3   11.80    5.00
 -11   4   3    5.80    5.00
  11   4  -3   15.20    6.30
  11   4  -3    6.30    5.20
 -11   4   3    7.50    3.90
 -10  -4   3    6.40    3.30
  10  -4  -3    3.90    5.00
 -10  -4   3    4.00    2.40
  10  -4  -3    8.30    5.10
 -10   4   3    7.40    4.00
 -10   4   3    3.10    4.30
 -10   4   3    4.50    4.50
 -10   4   3    1.50    4.90
  10   4  -3    6.60    5.10
  10   4  -3    6.90    4.40
  10   4  -3   11.50    6.10
   9  -4  -3   11.60    4.90
   9  -4  -3   15.70    4.40
   9  -4  -3   15.60    4.50
   9  -4  -3    9.00    4.80
  -9  -4   3    8.80    3.50
  -9  -4   3   13.70    3.30
  -9   4   3   10.90    4.80
   9   4  -3   11.40    3.70
  -9   4   3    5.10    4.50
  -9   4   3    7.00    3.90
   9   4  -3   14.90    4.80
   9   4  -3   19.30    7.00
   8  -4  -3   -1.90    3.50
  -8  -4   3    0.30    2.70
   8  -4  -3    0.00    3.70
  -8  -4   3    2.10    1.80
  -8  -4   3   -2.10    3.20
  -8  -4   3    0.70    3.90
   8  -4  -3    4.50    3.80
   8  -4  -3   10.90    3.80
  -8   4   3   -0.80    3.40
  -8   4   3    4.30    3.80
  -8   4   3   -1.70    3.50
   8   4  -3   -1.10    3.00
  -8   4   3    1.00    3.70
   8   4  -3    2.00    3.50
   8   4  -3    3.90    3.70
   7  -4  -3   -3.40    2.90
  -7  -4   3   -2.80    2.50
   7  -4  -3    3.60    3.30
   7  -4  -3    0.20    3.90
  -7  -4   3   -1.40    2.80
   7  -4  -3    0.00    3.70
  -7   4   3    0.80    3.30
  -7   4   3    2.80    3.00
  -7   4   3    2.50    3.30
   7   4  -3   -0.10    2.60
   7   4  -3    5.50    3.20
  -7   4   3   -0.90    3.00
   7   4  -3    0.00    3.00
   6  -4  -3  144.99    7.70
   6  -4  -3  153.58    7.60
   6  -4  -3  162.18    7.80
  -6  -4   3  154.58    7.10
  -6  -4   3  160.48    7.20
  -6  -4   3  153.08    5.50
   6  -4  -3  147.99    7.60
  -6   4   3  150.28    7.50
   6   4  -3  152.28    7.30
  -6   4   3  151.78    7.60
  -6   4   3  148.19    7.70
   6   4  -3  158.98    6.80
  -6   4   3  153.68    7.90
   6   4  -3  150.98    7.20
  -5  -4   3    0.60    2.20
   5  -4  -3    1.20    2.90
  -5  -4   3    2.60    0.80
   5  -4  -3    3.20    2.50
  -5  -4   3   -0.30    2.30
   5  -4  -3    4.30    2.60
   5  -4  -3    0.30    2.50
   5   4  -3    2.00    1.90
   5   4  -3    3.50    2.20
  -5   4   3   -0.80    2.60
  -5   4   3    3.20    2.60
   5   4  -3    0.50    2.20
  -5   4   3    2.00    2.50
  -5   4   3    5.70    2.70
   4  -4  -3   43.80    4.40
   4  -4  -3   33.00    4.20
   4  -4  -3   34.50    4.20
  -4  -4   3   42.20    3.40
  -4   4   3   39.80    4.50
   4   4  -3   36.60    3.40
   4   4  -3   34.20    3.50
  -4   4   3   39.60    4.80
  -4   4   3   39.80    4.30
  -4   4   3   36.40    4.10
   4   4  -3   47.40    3.60
   3  -4  -3  184.18    7.20
  -3  -4   3  180.98    6.40
   3  -4  -3  182.38    7.30
  -3  -4   3  164.48    6.20
   3  -4  -3  180.78    7.10
   3  -4  -3  175.08    7.60
   3  -4  -3  171.68    7.70
   3   4  -3  165.18    6.20
  -3   4   3  162.08    7.20
  -3   4   3  172.98    7.50
  -3   4   3  171.18    7.00
   3   4  -3  176.98    6.30
  -3   4   3  177.48    7.40
  -3   4   3  172.28    7.10
   3   4  -3  164.78    5.60
   2  -4  -3   96.59    5.30
   2  -4  -3   90.79    5.20
   2  -4  -3   94.19    4.80
  -2  -4   3   95.89    3.50
   2  -4  -3   94.29    4.80
   2  -4  -3   89.89    4.60
  -2   4   3   95.09    4.80
   2   4  -3   92.79    3.60
  -2   4   3   97.39    4.90
   2   4  -3   93.29    3.90
   2   4  -3   91.59    3.50
  -2   4   3   87.49    5.20
  -2   4   3  100.59    5.00
  -2   4   3   88.99    5.10
   1  -4  -3 1484.65   43.50
   1  -4  -3 1427.86   42.90
  -1  -4   3 1339.97   42.00
  -1  -4   3 1408.06   42.00
   1  -4  -3 1395.76   43.40
   1  -4  -3 1410.46   42.70
  -1   4   3 1433.76   43.30
  -1   4   3 1430.56   42.90
  -1   4   3 1471.35   43.50
   1   4  -3 1312.17   42.00
   1   4  -3 1284.67   42.50
  -1   4   3 1411.76   42.80
  -1   4   3 1406.16   42.90
   1   4  -3 1415.26   42.00
   0  -4   3  123.59    4.00
   0  -4  -3  126.59    5.80
   0  -4   3  117.89    4.00
   0  -4  -3  114.19    6.00
   0  -4  -3  123.39    4.60
   0  -4  -3  124.49    5.20
   0   4  -3  125.29    5.50
   0   4  -3  123.69    4.00
   0   4   3  119.89    5.20
   0   4   3  121.59    5.80
   0   4   3  112.79    5.10
   0   4  -3  118.49    4.00
   0   4  -3  121.69    4.40
   0   4   3  118.49    5.90
   1  -4   3   -0.30    0.70
   1  -4   3    1.10    1.20
  -1  -4  -3   -1.60    2.60
  -1  -4  -3    2.70    2.20
  -1  -4  -3    2.40    1.90
  -1  -4  -3    0.80    1.00
  -1  -4  -3    0.20    1.90
  -1   4  -3    1.20    1.20
   1   4   3   -0.20    2.60
   1   4   3   -0.20    1.90
  -1   4  -3    0.50    1.30
  -1   4  -3    2.20    2.10
   1   4   3    0.50    1.90
   1   4   3    0.50    2.30
   2  -4   3  802.92   25.80
   2  -4   3  793.02   25.80
   2  -4   3  827.12   25.40
  -2  -4  -3  817.72   26.20
  -2  -4  -3  861.91   26.80
  -2  -4  -3  828.42   26.20
  -2  -4  -3  836.92   25.30
  -2  -4  -3  835.32   26.60
   2  -4   3  833.12   26.40
   2   4   3  855.11   26.30
   2   4   3  824.22   26.70
  -2   4  -3  838.32   25.90
   2   4   3  877.61   26.30
  -2   4  -3  807.92   25.80
   2   4   3  859.81   26.80
  -2   4  -3  809.32   26.50
  -3  -4  -3    2.60    2.20
   3  -4   3    4.20    2.00
  -3  -4  -3    3.90    2.30
  -3  -4  -3    2.10    1.20
   3  -4   3    1.40    2.10
   3  -4   3    0.00    2.30
  -3  -4  -3   -0.10    2.20
  -3   4  -3    0.10    2.10
   3   4   3    0.60    2.40
  -3   4  -3    2.30    2.10
   3   4   3    0.70    2.40
   3   4   3   -0.80    3.00
   3   4   3    0.90    2.20
  -3   4  -3    0.50    2.40
   4  -4   3   69.19    4.70
   4  -4   3   74.19    5.20
  -4  -4  -3   71.29    5.10
  -4  -4  -3   75.39    5.30
  -4  -4  -3   66.59    5.20
   4  -4   3   75.79    5.90
  -4  -4  -3   76.69    3.70
  -4   4  -3   72.39    4.80
  -4   4  -3   73.69    5.40
  -4   4  -3   77.09    5.10
   4   4   3   65.69    5.30
   4   4   3   73.39    5.50
   4   4   3   71.89    5.30
  -5  -4  -3   68.69    5.20
   5  -4   3   61.39    5.50
   5  -4   3   54.39    5.10
   5  -4   3   69.09    4.90
  -5  -4  -3   58.69    3.90
  -5  -4  -3   59.79    5.30
  -5   4  -3   63.49    5.40
   5   4   3   73.99    5.80
  -5   4  -3   68.79    5.20
  -5   4  -3   60.69    5.40
   5   4   3   54.79    5.30
   5   4   3   59.79    5.60
   6  -4   3   26.50    3.80
  -6  -4  -3   29.40    4.00
  -6  -4  -3   31.00    4.10
   6  -4   3   33.40    4.40
   6  -4   3   26.10    4.00
  -6  -4  -3   40.30    5.90
  -6  -4  -3   33.50    3.70
   6   4   3   28.80    4.30
  -6   4  -3   29.80    4.30
  -6   4  -3   29.70    4.00
   6   4   3   30.80    4.30
   6   4   3   30.50    4.30
  -6   4  -3   31.10    4.30
   7  -4   3   14.70    3.90
  -7  -4  -3   12.70    4.20
   7  -4   3   12.30    4.00
  -7  -4  -3   17.10    2.70
  -7  -4  -3   18.80    3.80
  -7  -4  -3   20.50    4.30
   7   4   3   15.80    4.30
  -7   4  -3   24.10    4.30
   7   4   3   14.80    2.90
   7   4   3   18.90    4.40
  -7   4  -3   16.30    4.20
   7   4   3   18.90    4.60
  -7   4  -3   18.00    3.90
  -8  -4  -3    4.20    2.60
   8  -4   3    1.10    3.80
   8  -4   3   -4.30    4.60
  -8  -4  -3   -0.60    3.70
  -8  -4  -3   -2.20    4.20
  -8  -4  -3    6.40    3.60
  -8   4  -3    4.40    3.90
   8   4   3    1.50    2.90
  -8   4  -3   10.60    4.80
   8   4   3    2.00    4.20
   8   4   3    5.10    4.30
  -9  -4  -3    3.90    4.10
  -9  -4  -3   10.00    4.40
   9  -4   3    4.90    4.40
  -9  -4  -3    7.80    2.80
  -9   4  -3    0.50    5.10
  -9   4  -3    4.90    4.40
  -9   4  -3    1.40    4.30
   9   4   3   13.00    4.90
   9   4   3    6.50    5.40
   9   4   3   -2.80    3.60
 -10  -4  -3   -9.10    4.00
 -10  -4  -3   -4.90    4.30
  10  -4   3    1.90    4.90
 -10  -4  -3  -14.00    7.00
 -10   4  -3    9.30    5.10
 -10   4  -3    0.50    4.20
  10   4   3    1.10    4.60
  11  -5  -3   22.50    6.00
  11  -5  -3    5.90    4.60
 -11   5   3    8.20    4.10
 -11   5   3   16.80    5.10
  11   5  -3    7.10    6.90
  11   5  -3   22.80    5.50
 -11   5   3   10.00    5.10
  11   5  -3   14.90    5.00
 -10  -5   3    0.50    1.90
  10  -5  -3    8.20    4.50
  10  -5  -3    5.30    5.10
  10   5  -3    4.40    4.20
 -10   5   3   -3.40    4.10
 -10   5   3    9.20    4.50
  10   5  -3    3.90    4.10
  10   5  -3   14.40    5.40
 -10   5   3   12.50    5.50
   9  -5  -3    2.90    4.90
   9  -5  -3    4.40    4.10
  -9  -5   3    1.00    1.70
  -9   5   3    1.30    3.70
  -9   5   3   -2.40    3.80
  -9   5   3   -5.80    4.50
   9   5  -3    0.80    3.30
   9   5  -3    2.10    3.80
  -9   5   3   -2.30    3.80
   9   5  -3   -3.20    4.00
  -8  -5   3  157.28    6.10
   8  -5  -3  160.08    9.60
   8  -5  -3  155.98    8.90
  -8  -5   3  152.08    8.00
   8  -5  -3  142.29    8.50
  -8  -5   3  155.18    8.30
   8   5  -3  149.99    8.20
  -8   5   3  149.69    8.70
   8   5  -3  160.88    9.40
  -8   5   3  160.58    9.30
  -8   5   3  154.38    8.90
   8   5  -3  149.79    7.80
  -8   5   3  157.38    8.90
  -7  -5   3    0.00    2.70
   7  -5  -3    1.70    3.30
  -7  -5   3    2.00    1.30
  -7  -5   3    0.40    2.70
   7  -5  -3    0.50    3.20
   7  -5  -3    0.90    2.90
   7  -5  -3    1.30    3.70
  -7   5   3    2.10    3.20
  -7   5   3    1.90    3.40
   7   5  -3    4.10    3.20
  -7   5   3   -1.90    3.40
   7   5  -3    0.90    2.50
  -7   5   3    3.20    3.40
   7   5  -3    0.20    2.90
   6  -5  -3   49.99    5.00
   6  -5  -3   38.10    4.60
  -6  -5   3   47.30    4.40
   6  -5  -3   48.30    5.30
  -6  -5   3   43.30    2.50
  -6  -5   3   32.60    4.30
   6  -5  -3   40.50    5.10
  -6   5   3   43.60    4.40
  -6   5   3   39.60    5.30
   6   5  -3   41.90    4.60
  -6   5   3   44.90    5.90
  -6   5   3   44.20    5.20
   6   5  -3   40.10    4.00
   6   5  -3   42.40    4.70
  -5  -5   3   61.49    4.40
  -5  -5   3   65.39    2.80
   5  -5  -3   58.89    5.20
   5  -5  -3   62.59    4.90
  -5  -5   3   69.09    4.40
   5  -5  -3   65.39    5.60
   5  -5  -3   67.49    4.90
  -5   5   3   64.49    5.20
   5   5  -3   67.29    4.50
   5   5  -3   70.79    4.20
  -5   5   3   60.29    4.80
  -5   5   3   66.09    5.60
  -5   5   3   59.29    5.70
   5   5  -3   69.99    4.50
   4  -5  -3   67.49    7.30
  -4  -5   3   94.49    4.50
   4  -5  -3   91.69    5.70
  -4  -5   3   94.19    4.40
   4  -5  -3   88.49    5.40
   4  -5  -3   80.39    5.30
  -4   5   3   80.89    5.90
   4   5  -3   93.49    4.50
  -4   5   3   90.99    5.60
   4   5  -3   98.69    4.60
  -4   5   3   87.49    5.30
  -4   5   3   92.19    5.50
   4   5  -3   92.79    3.60
   4   5  -3   90.59    4.50
   3  -5  -3  406.76   13.80
   3  -5  -3  416.76   14.00
   3  -5  -3  401.76   13.70
   3  -5  -3  427.76   14.50
  -3  -5   3  399.66   12.90
   3  -5  -3  387.66   14.30
  -3   5   3  416.06   14.70
  -3   5   3  394.46   13.80
  -3   5   3  415.46   13.80
  -3   5   3  402.66   14.20
  -3   5   3  418.56   14.00
   3   5  -3  389.86   13.00
   3   5  -3  403.86   13.00
   3   5  -3  406.66   12.90
  -2  -5   3  199.58    6.40
   2  -5  -3  201.08    8.40
   2  -5  -3  211.18    9.60
   2  -5  -3  197.38    7.60
  -2  -5   3  207.98    6.40
   2  -5  -3  195.88    7.60
   2  -5  -3  203.08    7.60
   2   5  -3  203.48    6.40
  -2   5   3  204.48    7.70
  -2   5   3  193.38    8.40
  -2   5   3  192.28    7.70
  -2   5   3  200.28    8.20
   2   5  -3  185.58    7.50
   2   5  -3  203.18    6.40
  -2   5   3  197.88    7.60
   2   5  -3  164.98    7.80
   1  -5  -3   78.69    4.10
   1  -5  -3   78.69    4.20
   1  -5  -3   74.89    5.10
  -1   5   3   74.59    4.20
  -1   5   3   75.59    4.10
  -1   5   3   74.89    5.20
   1   5  -3   64.29    3.60
  -1   5   3   83.69    5.00
   1   5  -3   72.79    4.20
  -1   5   3   72.99    4.20
   0  -5   3  135.89    4.10
   0  -5  -3  136.29    5.10
   0  -5  -3  133.39    6.30
   0  -5   3  125.69    4.10
   0  -5  -3  132.49    6.40
   0  -5  -3  132.89    5.60
   0   5   3  119.79    5.60
   0   5  -3  135.19    4.10
   0   5   3  134.09    6.80
   0   5   3  134.09    5.70
   0   5   3  132.49    6.50
   0   5  -3  127.09    4.70
   0   5  -3  125.09    4.10
   0   5  -3  129.99    5.80
   1  -5   3  451.55   15.90
  -1  -5  -3  533.85   16.90
  -1  -5  -3  524.95   16.00
   1  -5   3  513.95   16.10
  -1  -5  -3  522.95   17.60
  -1  -5  -3  554.94   16.90
  -1  -5  -3  546.75   17.60
   1   5   3  520.75   17.60
  -1   5  -3  513.55   16.10
   1   5   3  525.65   17.50
  -1   5  -3  533.45   17.30
  -1   5  -3  489.35   16.00
   1   5   3  523.85   16.90
  -1   5  -3  513.85   16.10
   1   5   3  532.65   17.00
   2  -5   3    6.60    1.60
  -2  -5  -3    3.10    2.20
   2  -5   3    7.40    1.70
   2  -5   3    4.70    1.40
  -2  -5  -3    6.20    2.20
  -2  -5  -3    5.80    0.80
   2  -5   3    3.90    2.50
  -2  -5  -3    9.50    3.40
  -2  -5  -3    4.80    0.80
  -2  -5  -3    7.00    2.30
   2   5   3    7.30    2.40
  -2   5  -3    4.80    1.70
   2   5   3    5.00    2.20
   2   5   3    6.30    3.30
  -2   5  -3    6.00    2.60
  -2   5  -3    7.00    1.80
   3  -5   3   14.70    2.30
   3  -5   3   11.70    2.20
   3  -5   3   15.00    3.60
  -3  -5  -3   14.10    1.60
  -3  -5  -3   13.30    2.60
   3  -5   3   12.90    1.90
  -3  -5  -3   14.80    2.70
  -3  -5  -3   10.90    2.60
  -3   5  -3   12.20    2.30
   3   5   3   14.00    2.80
   3   5   3   16.80    5.80
   3   5   3   11.40    2.60
  -3   5  -3   15.10    2.30
   3   5   3   16.20    3.00
  -3   5  -3   12.60    2.80
   4  -5   3  185.48    7.60
   4  -5   3  183.58    7.60
  -4  -5  -3  171.38    6.30
  -4  -5  -3  184.08    8.20
   4  -5   3  176.68    8.20
  -4  -5  -3  186.08    7.70
   4  -5   3  166.58    7.00
  -4  -5  -3  177.88    7.90
   4   5   3  184.38    8.00
   4   5   3  177.78    7.90
  -4   5  -3  188.18    7.60
  -4   5  -3  183.68    7.60
   4   5   3  186.58    8.80
  -4   5  -3  169.88    8.20
   4   5   3  181.68    8.40
  -5  -5  -3   53.69    5.40
   5  -5   3   52.39    5.00
  -5  -5  -3   49.20    3.20
  -5  -5  -3   52.29    5.30
   5  -5   3   63.99    4.90
  -5  -5  -3   40.80    4.90
   5  -5   3   58.29    5.40
   5   5   3   50.59    5.40
   5   5   3   39.20    5.40
  -5   5  -3   51.49    4.90
  -5   5  -3   45.00    5.30
   5   5   3   49.20    5.00
  -5   5  -3   50.99    5.20
   6  -5   3    3.80    3.30
  -6  -5  -3   -2.70    3.10
  -6  -5  -3    1.20    3.00
  -6  -5  -3    3.00    2.90
   6  -5   3    5.40    3.10
  -6  -5  -3    0.20    1.80
   6  -5   3    5.20    3.10
   6   5   3   -0.20    3.30
  -6   5  -3   -1.20    2.90
   6   5   3   -3.70    3.20
  -6   5  -3   -2.00    3.40
  -6   5  -3   -3.90    3.30
   6   5   3   -2.40    3.40
  -7  -5  -3    3.00    3.50
  -7  -5  -3    5.30    2.20
  -7  -5  -3   12.70    3.80
   7  -5   3   -0.30    3.90
  -7   5  -3    4.60    3.70
   7   5   3    3.50    4.20
  -7   5  -3   -1.80    3.60
   7   5   3   -1.00    4.00
  -7   5  -3    4.10    3.80
   7   5   3    7.20    3.80
  -8  -5  -3    3.00    2.20
  -8  -5  -3   -2.40    3.70
   8  -5   3   -1.30    3.90
  -8  -5  -3   -0.90    3.60
  -8   5  -3    4.00    4.00
   8   5   3    8.80    4.50
  -8   5  -3    6.40    4.70
   8   5   3    5.30    4.50
   8   5   3    3.30    6.20
  -8   5  -3    2.90    4.10
  -9  -5  -3    9.30    4.00
   9  -5   3    2.70    4.60
  -9  -5  -3   -3.50    2.60
  -9  -5  -3   -9.60    3.90
   9   5   3    9.20    5.40
  -9   5  -3    2.30    5.20
   9   5   3    6.80    4.80
  -9   5  -3    3.30    4.60
  -9   5  -3    1.40    4.70
  10  -5   3    4.40    4.60
 -10   5  -3  -10.00    7.20
  10   5   3    4.30    4.90
  10  -6  -3   23.30    5.00
  10  -6  -3   21.70    5.70
  10   6  -3   24.40    4.50
 -10   6   3   26.50    5.10
 -10   6   3   13.40    4.90
  10   6  -3   33.40    5.00
  10   6  -3   40.50   11.80
 -10   6   3   20.80    4.90
 -10   6   3   22.20    5.90
  -9  -6   3    7.70    1.70
   9  -6  -3    9.40    4.00
   9   6  -3   10.40    4.90
   9   6  -3   11.60    4.00
  -9   6   3   15.30    5.00
  -9   6   3    9.30    4.10
  -9   6   3   11.40    4.70
   9   6  -3    2.80    4.10
  -9   6   3    6.00    4.00
  -8  -6   3    8.10    3.30
  -8  -6   3    2.70    3.30
   8  -6  -3    6.80    3.70
   8  -6  -3    4.30    4.40
  -8   6   3   -0.70    3.50
  -8   6   3    4.60    3.80
   8   6  -3    1.20    3.90
   8   6  -3    0.00    2.80
   8   6  -3   -0.60    3.40
  -8   6   3   -4.60    4.10
  -8   6   3    4.90    3.60
   7  -6  -3   41.30    5.50
   7  -6  -3   50.59    6.20
   7  -6  -3   47.30    6.00
  -7  -6   3   46.20    2.80
  -7  -6   3   40.10    5.00
   7  -6  -3   40.20    5.90
  -7  -6   3   60.09    5.10
  -7   6   3   50.99    6.30
   7   6  -3   52.59    5.70
  -7   6   3   44.00    6.20
   7   6  -3   44.20    4.60
   7   6  -3   51.09    5.40
  -7   6   3   48.00    5.10
  -7   6   3   42.90    4.90
   6  -6  -3  163.58    8.00
   6  -6  -3  166.78    8.60
  -6  -6   3  165.28    7.40
   6  -6  -3  171.68    7.80
  -6  -6   3  174.78    5.90
  -6  -6   3  171.68    7.50
   6  -6  -3  173.58    8.90
   6   6  -3  166.98    7.70
  -6   6   3  164.78    8.00
  -6   6   3  180.88    8.30
  -6   6   3  170.78    9.40
  -6   6   3  175.28    8.70
   6   6  -3  166.68    6.90
   6   6  -3  159.18    7.50
  -5  -6   3   15.20    2.40
   5  -6  -3   14.50    2.90
   5  -6  -3   16.70    3.70
  -5  -6   3   17.20    2.50
   5  -6  -3   15.90    3.10
   5  -6  -3   18.30    3.50
  -5  -6   3   16.80    2.00
  -5   6   3   11.60    3.00
  -5   6   3   12.90    3.20
   5   6  -3   13.80    2.40
  -5   6   3   18.30    3.50
  -5   6   3   12.70    3.00
   5   6  -3   13.90    2.10
   5   6  -3   17.90    2.60
  -4  -6   3  160.98    6.30
   4  -6  -3  167.18    7.10
   4  -6  -3  161.08    7.20
  -4  -6   3  162.18    6.20
   4  -6  -3  159.78    7.90
   4  -6  -3  160.78    7.70
  -4   6   3  168.48    7.90
   4   6  -3  160.58    6.30
   4   6  -3  158.48    5.90
  -4   6   3  165.38    7.90
  -4   6   3  161.78    7.10
  -4   6   3  165.98    7.30
   4   6  -3  158.48    6.30
   4   6  -3  164.08    6.40
  -4   6   3  158.28    8.20
   3  -6  -3    9.40    3.00
   3  -6  -3   10.30    2.70
   3  -6  -3   10.10    2.40
   3  -6  -3    8.10    3.30
  -3  -6   3   12.10    1.50
  -3   6   3    9.90    2.50
  -3   6   3    6.80    2.80
   3   6  -3   11.20    1.50
  -3   6   3   11.50    2.60
   3   6  -3    9.20    1.70
   3   6  -3    9.30    2.80
  -3   6   3   10.90    2.50
  -3   6   3   10.30    3.10
   3   6  -3    8.40    1.50
   2  -6  -3   -2.10    2.60
   2  -6  -3    2.60    2.60
   2  -6  -3    2.70    2.10
  -2  -6   3    2.80    0.80
   2  -6  -3    1.40    1.90
  -2  -6   3    2.90    0.70
   2  -6  -3    1.40    2.10
  -2   6   3    3.30    2.10
  -2   6   3    0.70    2.50
  -2   6   3    4.40    2.20
   2   6  -3    1.60    0.80
  -2   6   3    3.20    2.00
   2   6  -3    2.80    1.60
   2   6  -3    4.80    2.30
   2   6  -3    2.50    0.80
  -2   6   3    2.10    2.70
   1  -6  -3  159.88    7.40
   1  -6  -3  174.78    6.70
   1  -6  -3  177.38    7.70
   1  -6  -3  167.98    6.50
  -1   6   3  170.08    6.50
  -1   6   3  175.38    8.10
  -1   6   3  165.68    6.80
  -1   6   3  171.68    7.90
   1   6  -3  157.68    6.40
   1   6  -3  168.78    6.60
   1   6  -3  164.58    6.90
  -1   6   3  163.08    6.70
   0  -6  -3   14.40    3.20
   0  -6  -3   12.60    2.10
   0  -6  -3   13.00    1.60
   0  -6  -3   10.70    2.80
   0   6   3   16.20    2.10
   0   6  -3   14.90    1.80
   0   6   3   12.50    2.30
   0   6   3   10.90    2.70
   0   6   3   15.90    2.30
   0   6  -3   11.30    2.30
   0   6   3   16.50    3.40
   0   6  -3   13.30    2.50
  -1  -6  -3  343.87   11.70
   1  -6   3  335.07   10.70
   1  -6   3  343.57   10.80
  -1  -6  -3  344.87   10.60
  -1  -6  -3  326.77   12.60
  -1  -6  -3  330.87   11.70
  -1  -6  -3  342.97   12.40
  -1   6  -3  354.96   11.30
  -1   6  -3  331.77   12.00
  -1   6  -3  349.47   10.90
   1   6   3  343.27   12.70
   1   6   3  354.06   12.80
   1   6   3  335.97   11.80
   1   6   3  337.87   11.70
  -1   6  -3  325.77   10.80
  -2  -6  -3  124.69    6.60
   2  -6   3  114.49    6.60
   2  -6   3  130.59    6.50
   2  -6   3  119.69    4.90
  -2  -6  -3  120.69    5.70
  -2  -6  -3  118.19    6.70
   2   6   3  117.99    5.80
   2   6   3  125.99    7.00
   2   6   3  110.09    7.90
   2   6   3  121.79    5.90
  -2   6  -3  122.09    5.00
  -2   6  -3  127.59    6.30
   3  -6   3  178.18    8.20
   3  -6   3  172.38    7.00
  -3  -6  -3  180.88    7.60
  -3  -6  -3  178.98    7.80
   3  -6   3  185.78    6.60
  -3  -6  -3  184.08    7.60
  -3   6  -3  177.28    7.10
   3   6   3  181.88    8.30
   3   6   3  171.98    7.60
  -3   6  -3  175.78    7.10
  -3   6  -3  173.88    8.30
   3   6   3  170.88    8.20
   3   6   3  176.28    7.70
   4  -6   3  486.25   16.10
   4  -6   3  472.65   16.10
  -4  -6  -3  498.85   16.60
  -4  -6  -3  455.65   18.00
   4  -6   3  469.45   15.70
  -4   6  -3  485.05   16.20
   4   6   3  484.45   16.70
   4   6   3  480.95   17.30
   4   6   3  475.95   16.90
  -4   6  -3  473.45   17.10
   4   6   3  492.05   16.70
  -4   6  -3  478.95   16.20
   5  -6   3   10.70    4.10
  -5  -6  -3    9.70    3.10
   5  -6   3    6.40    2.90
   5  -6   3    9.10    2.60
  -5  -6  -3    8.20    3.00
  -5  -6  -3   10.60    1.40
  -5  -6  -3    7.90    3.10
   5  -6   3    4.40    3.10
   5   6   3   10.00    3.40
  -5   6  -3    6.70    3.30
   5   6   3    7.80    3.30
   5   6   3    8.20    3.70
   5   6   3   12.60    3.50
  -5   6  -3    7.60    3.00
  -5   6  -3    7.80    3.10
  -6  -6  -3   16.50    3.60
  -6  -6  -3   20.70    3.80
   6  -6   3   19.30    3.60
   6  -6   3   18.50    3.40
   6  -6   3   18.20    3.30
  -6  -6  -3   16.70    1.80
   6   6   3   15.10    3.90
  -6   6  -3   16.50    3.80
   6   6   3   18.70    4.10
  -6   6  -3   16.90    3.70
  -6   6  -3   18.60    4.30
   6   6   3   26.80    4.70
   7  -6   3  155.48    8.20
   7  -6   3  161.38    8.80
  -7  -6  -3  163.38    6.60
  -7  -6  -3  160.48    9.00
  -7  -6  -3  169.78    9.20
  -7   6  -3  179.38   11.50
  -7   6  -3  167.78    9.30
   7   6   3  161.58    9.30
  -7   6  -3  181.08    9.60
   7   6   3  167.08   10.50
  -8  -6  -3   -0.90    4.00
  -8  -6  -3    6.40    3.70
  -8  -6  -3    6.50    2.10
   8  -6   3    3.30    3.40
   8  -6   3    5.10    3.90
  -8   6  -3   17.50    4.90
  -8   6  -3    3.90    4.20
   8   6   3   14.30    5.10
   8   6   3    5.60    4.30
   9  -6   3   -1.00    3.70
   9  -6   3    1.60    4.10
  -9  -6  -3    0.70    3.80
  -9  -6  -3    2.60    3.70
  -9  -6  -3    2.00    2.20
  -9   6  -3    3.50    5.70
  -9   6  -3   -2.80    4.70
   9   6   3   12.30    5.80
   9   6   3    0.80    4.70
  10  -7  -3   71.69    7.90
  10  -7  -3   75.09    8.40
 -10   7   3   74.09    9.00
 -10   7   3   57.89    7.40
 -10   7   3   52.69    6.30
 -10   7   3   40.20    6.20
  10   7  -3   54.59    7.30
  10   7  -3   69.09    7.40
  10   7  -3   66.09    7.60
  -9  -7   3    8.70    1.40
   9  -7  -3   13.00    4.40
   9  -7  -3    9.40    5.10
   9   7  -3    6.40    4.60
  -9   7   3    0.20    4.00
  -9   7   3    2.30    5.30
  -9   7   3    7.30    4.20
   9   7  -3    7.30    4.00
  -9   7   3   16.70    4.70
   9   7  -3   10.50    3.80
   8  -7  -3    0.20    3.80
  -8  -7   3    3.10    1.20
  -8  -7   3    4.00    3.10
   8  -7  -3    0.50    4.40
  -8   7   3    3.20    4.20
  -8   7   3   -2.50    3.60
   8   7  -3    3.40    3.60
  -8   7   3   -0.30    4.20
   8   7  -3    1.10    2.70
   8   7  -3    4.80    4.00
   8   7  -3    4.20    4.60
  -8   7   3    1.50    4.00
   7  -7  -3   47.90    6.70
  -7  -7   3   40.10    4.80
  -7  -7   3   41.40    4.80
  -7  -7   3   40.10    2.70
   7  -7  -3   34.70    4.50
   7  -7  -3   40.30    5.00
   7   7  -3   41.80    5.30
  -7   7   3   45.70    5.10
   7   7  -3   41.10    5.20
  -7   7   3   34.30    4.40
   7   7  -3   33.20    4.10
  -7   7   3   59.69    7.00
  -7   7   3   35.90    4.90
   7   7  -3   38.00    4.50
   6  -7  -3   33.60    4.20
  -6  -7   3   35.20    4.20
  -6  -7   3   48.20    4.30
   6  -7  -3   44.60    6.20
  -6  -7   3   41.30    2.70
   6  -7  -3   38.00    4.90
   6  -7  -3   34.20    4.40
  -6   7   3   31.30    4.20
   6   7  -3   41.30    3.80
   6   7  -3   33.20    4.70
   6   7  -3   45.40    4.80
  -6   7   3   32.70    4.50
   6   7  -3   46.20    4.50
  -6   7   3   44.30    5.30
  -6   7   3   39.00    6.50
  -5  -7   3    0.40    1.90
   5  -7  -3   -0.20    2.50
   5  -7  -3    0.40    2.80
  -5  -7   3    1.20    1.80
   5  -7  -3    1.60    2.60
   5  -7  -3   -1.20    3.30
  -5  -7   3   -1.20    1.20
  -5   7   3   -0.30    2.70
  -5   7   3   -1.50    3.00
   5   7  -3    2.20    2.10
  -5   7   3   -1.90    2.70
   5   7  -3    1.30    3.30
   5   7  -3    0.50    1.70
  -5   7   3    1.10    3.00
   5   7  -3   -0.10    2.10
  -4  -7   3   37.40    3.00
   4  -7  -3   34.20    4.40
   4  -7  -3   41.20    4.30
  -4  -7   3   36.40    3.30
   4  -7  -3   34.10    3.90
   4  -7  -3   38.10    4.30
   4   7  -3   37.40    3.10
  -4   7   3   43.00    5.10
  -4   7   3   36.80    4.60
   4   7  -3   33.60    4.10
   4   7  -3   40.30    3.30
  -4   7   3   39.50    4.50
  -4   7   3   36.30    5.30
   4   7  -3   36.80    3.20
  -4   7   3   37.60    4.40
   4   7  -3   42.30    3.20
   3  -7  -3   21.80    3.60
   3  -7  -3   12.30    3.00
   3  -7  -3   16.40    2.50
   3  -7  -3   15.70    2.70
  -3  -7   3   13.70    1.40
   3  -7  -3   13.90    2.40
  -3   7   3   16.50    2.60
  -3   7   3   15.50    2.80
   3   7  -3   11.50    2.00
   3   7  -3   15.00    2.00
  -3   7   3   15.90    2.60
   3   7  -3   17.50    3.10
  -3   7   3   19.10    3.50
   3   7  -3   15.20    1.60
  -3   7   3   17.30    3.40
   2  -7  -3   56.89    4.10
   2  -7  -3   57.49    5.20
   2  -7  -3   62.79    4.30
   2  -7  -3   54.79    6.20
   2  -7  -3   51.89    4.80
  -2   7   3   62.39    5.50
  -2   7   3   59.49    4.90
   2   7  -3   60.39    3.70
  -2   7   3   63.09    4.30
  -2   7   3   58.29    4.20
  -2   7   3   60.19    4.30
   2   7  -3   51.79    4.20
   2   7  -3   56.39    4.10
   1  -7  -3  152.28    8.70
   1  -7  -3  154.58    6.50
   1  -7  -3  157.38    7.80
   1  -7  -3  163.68    6.40
   1   7  -3  142.59    6.40
  -1   7   3  167.78    8.20
  -1   7   3  163.38    6.40
  -1   7   3  168.48    7.90
   1   7  -3  167.88    6.50
  -1   7   3  153.28    7.90
   1   7  -3  162.38    7.00
  -1   7   3  158.28    6.60
   0  -7  -3   26.70    3.80
   0  -7  -3   24.40    3.30
   0  -7  -3   24.50    3.80
   0  -7  -3   27.20    2.60
   0   7  -3   28.60    4.30
   0   7   3   27.20    3.20
   0   7   3   28.80    3.70
   0   7   3   30.00    4.60
   0   7   3   29.50    2.70
   0   7   3   26.90    3.40
   0   7  -3   24.30    2.80
   0   7  -3   22.80    2.90
  -1  -7  -3  202.28    8.90
   1  -7   3  181.48    6.90
   1  -7   3  195.98    6.50
  -1  -7  -3  200.78    6.40
   1  -7   3  195.48    6.50
  -1  -7  -3  197.08    8.70
  -1  -7  -3  185.78    7.80
   1   7   3  202.88    7.70
   1   7   3  190.18    8.90
  -1   7  -3  204.58    7.00
  -1   7  -3  199.98    8.20
  -1   7  -3  192.48    6.50
  -1   7  -3  198.38    6.50
  -1   7  -3  194.68    8.90
   1   7   3  187.18    7.70
   2  -7   3   18.90    2.50
  -2  -7  -3   17.70    3.90
   2  -7   3   19.30    3.10
  -2  -7  -3   17.40    2.60
  -2  -7  -3   16.80    2.60
  -2  -7  -3   16.10    3.40
   2  -7   3   19.90    2.50
  -2   7  -3   18.30    1.90
   2   7   3   15.40    2.50
  -2   7  -3   19.20    2.50
  -2   7  -3   13.30    2.90
   2   7   3   17.10    2.70
   2   7   3   15.90    3.20
   2   7   3   19.70    3.60
   3  -7   3    1.50    1.80
  -3  -7  -3    0.60    2.80
   3  -7   3   -0.40    2.60
  -3  -7  -3   -2.40    2.20
  -3  -7  -3    0.60    3.50
   3  -7   3    2.10    1.80
  -3  -7  -3   -3.80    2.20
   3  -7   3    0.40    1.70
   3   7   3    0.20    2.50
   3   7   3    1.90    3.20
   3   7   3   -0.10    2.30
  -3   7  -3   -1.40    1.80
  -3   7  -3    0.90    2.70
   3   7   3   -0.40    2.60
  -3   7  -3   -0.10    1.80
   4  -7   3   85.19    6.00
   4  -7   3   74.79    4.90
   4  -7   3   85.29    4.90
  -4  -7  -3   81.29    6.00
  -4  -7  -3   70.69    5.30
   4  -7   3   85.99    4.50
  -4  -7  -3   77.19    5.50
   4   7   3   78.69    5.70
   4   7   3   79.49    5.80
  -4   7  -3   79.69    5.20
   4   7   3   75.29    6.20
   4   7   3   81.09    6.30
  -4   7  -3   72.59    6.10
  -5  -7  -3   64.69    5.50
  -5  -7  -3   62.49    6.00
  -5  -7  -3   58.29    5.50
   5  -7   3   58.19    5.00
   5  -7   3   51.99    6.00
   5  -7   3   57.49    4.50
   5  -7   3   53.19    5.00
   5   7   3   59.79    5.70
   5   7   3   49.80    6.30
   5   7   3   59.79    6.20
   5   7   3   53.39    6.20
  -5   7  -3   60.29    6.40
  -5   7  -3   53.89    5.50
   6  -7   3   -0.60    2.90
  -6  -7  -3    2.40    3.20
   6  -7   3    0.80    3.00
   6  -7   3   -0.80    2.60
  -6  -7  -3   -1.30    2.90
  -6  -7  -3    0.90    4.50
  -6   7  -3    1.80    3.90
   6   7   3    7.00    4.10
  -6   7  -3   -4.80    3.40
   6   7   3    3.70    3.50
  -7  -7  -3   18.00    2.40
  -7  -7  -3    7.70    3.60
   7  -7   3   12.40    3.70
  -7  -7  -3   13.20    3.90
   7  -7   3   19.00    3.60
  -7   7  -3   13.60    4.40
   7   7   3   19.70    5.00
  -7   7  -3    6.20    4.10
   7   7   3   13.10    4.10
  -8  -7  -3   40.60    5.40
   8  -7   3   37.60    4.80
   8  -7   3   45.70    6.10
  -8  -7  -3   57.19    7.00
  -8  -7  -3   47.90    3.50
  -8   7  -3   64.79    8.70
   8   7   3   59.59    6.70
   8   7   3   63.69    7.80
  -8   7  -3   77.49    8.10
   9  -7   3   -4.40    3.70
  -9  -7  -3   13.20    4.30
   9  -7   3    6.20    4.30
  -9  -7  -3    3.60    4.30
  -9  -7  -3   -0.80    1.90
   9   7   3   -5.10    5.80
   9   7   3   -4.70    4.40
  -9   7  -3   -7.80    3.70
  -9   7  -3    3.00    4.60
  -9   7  -3    8.60    7.00
  10  -8  -3   21.70    5.10
  10  -8  -3   18.50    5.40
  10   8  -3   13.10    4.70
 -10   8   3   19.80    5.40
 -10   8   3   15.60    6.80
 -10   8   3   12.10    5.20
 -10   8   3   10.00    5.00
   9  -8  -3   30.80    4.90
   9  -8  -3   24.00    5.50
   9   8  -3   26.00    3.50
  -9   8   3   19.90    4.70
  -9   8   3   20.60    4.90
   9   8  -3   25.90    4.50
  -9   8   3   16.50    4.80
   9   8  -3   20.50    6.80
  -9   8   3   21.80    6.90
  -8  -8   3   -3.50    2.60
   8  -8  -3   -3.20    3.70
   8  -8  -3    7.30    4.60
  -8  -8   3    0.70    1.10
  -8   8   3   -0.30    3.90
  -8   8   3    2.80    4.20
  -8   8   3   -7.00    3.80
   8   8  -3   -0.70    2.40
   8   8  -3    0.60    3.50
  -8   8   3    0.70    4.60
   8   8  -3   -9.90    5.00
   8   8  -3    1.70    3.90
   7  -8  -3  205.18   10.40
   7  -8  -3  186.68    9.60
  -7  -8   3  202.68    7.10
  -7  -8   3  190.08    8.70
  -7  -8   3  193.88    9.90
  -7   8   3  206.48    9.90
   7   8  -3  206.18   11.40
   7   8  -3  192.28    9.00
  -7   8   3  199.08   10.40
  -7   8   3  211.58   11.80
  -7   8   3  222.08   10.70
   7   8  -3  191.38    7.80
   7   8  -3  202.58    9.30
   6  -8  -3    5.30    3.40
   6  -8  -3    5.20    3.10
   6  -8  -3    4.90    3.70
  -6  -8   3    8.10    3.80
  -6  -8   3    6.60    1.50
   6  -8  -3    2.80    3.00
  -6  -8   3    2.60    2.10
   6   8  -3    3.80    1.90
  -6   8   3    4.30    3.60
   6   8  -3    5.90    4.30
  -6   8   3    6.10    3.20
  -6   8   3    1.70    3.80
   6   8  -3    7.60    2.70
   6   8  -3    6.30    2.80
  -6   8   3    9.20    3.50
   5  -8  -3    8.20    3.80
   5  -8  -3   15.20    3.60
   5  -8  -3   12.00    3.30
  -5  -8   3   15.50    2.30
   5  -8  -3   14.00    3.00
  -5  -8   3   14.20    2.30
   5   8  -3    9.80    3.70
   5   8  -3   12.40    2.40
  -5   8   3   10.10    4.10
   5   8  -3   12.80    2.00
  -5   8   3   14.80    3.40
   5   8  -3   11.70    2.40
  -5   8   3   13.20    3.50
  -5   8   3   11.50    3.60
  -4  -8   3  200.28    8.30
   4  -8  -3  221.48    9.90
   4  -8  -3  213.68    9.00
   4  -8  -3  231.08    9.70
  -4   8   3  222.48    9.20
   4   8  -3  221.78    7.90
   4   8  -3  219.48    8.20
  -4   8   3  217.28    9.10
  -4   8   3  225.98   10.80
  -4   8   3  230.88    9.90
   4   8  -3  218.58    7.90
  -4   8   3  224.38   10.80
   4   8  -3  225.48   10.40
   4   8  -3  214.58    7.90
   3  -8  -3    9.50    2.50
  -3  -8   3   12.10    1.30
   3  -8  -3   10.70    2.40
   3  -8  -3   11.30    3.30
   3  -8  -3   11.70    3.10
   3  -8  -3    9.30    3.20
   3   8  -3   10.60    1.80
  -3   8   3   13.20    2.60
  -3   8   3   13.70    2.80
  -3   8   3   10.40    2.70
   3   8  -3   11.60    1.40
   3   8  -3    8.70    3.00
   3   8  -3   10.10    2.10
  -3   8   3    8.50    3.30
   3   8  -3    8.80    1.30
  -3   8   3   11.10    3.20
   2  -8  -3   28.80    4.00
   2  -8  -3   28.20    3.80
   2  -8  -3   34.10    3.80
   2  -8  -3   34.00    3.70
   2  -8  -3   39.00    3.80
  -2   8   3   35.60    3.80
   2   8  -3   28.00    3.70
  -2   8   3   34.50    5.10
  -2   8   3   32.50    3.90
   2   8  -3   32.60    4.60
  -2   8   3   33.70    4.10
  -2   8   3   36.70    4.30
   2   8  -3   33.10    3.30
   1  -8  -3    4.40    1.80
   1  -8  -3    5.60    2.90
   1  -8  -3    2.50    2.80
   1  -8  -3    1.00    1.90
   1   8  -3    0.80    2.10
   1   8  -3    1.40    2.20
  -1   8   3    6.50    3.10
  -1   8   3    4.60    2.80
  -1   8   3    2.00    2.00
  -1   8   3    4.50    1.90
   1   8  -3    1.70    1.80
  -1   8   3    3.90    2.00
   0  -8  -3   56.99    5.60
   0  -8  -3   52.39    3.90
   0  -8  -3   60.49    5.20
   0  -8  -3   52.29    3.30
   0  -8  -3   51.99    4.90
   0   8  -3   52.29    4.80
   0   8   3   47.00    4.00
   0   8  -3   58.79    4.30
   0   8   3   57.29    4.10
   0   8   3   54.59    5.80
   0   8  -3   54.09    3.80
   0   8   3   57.39    3.40
   0   8   3   51.49    5.60
   1  -8   3    1.80    1.00
  -1  -8  -3    1.10    2.80
   1  -8   3   -0.10    1.70
  -1  -8  -3    0.60    1.90
  -1  -8  -3    1.50    1.00
  -1  -8  -3    4.50    3.20
   1  -8   3    2.20    0.90
  -1  -8  -3    0.20    2.40
   1   8   3   -1.40    2.70
  -1   8  -3    2.20    1.00
   1   8   3    2.80    2.20
   1   8   3    3.40    2.10
  -1   8  -3   -2.50    2.70
  -1   8  -3    1.50    1.00
  -1   8  -3   -1.30    2.20
  -1   8  -3    1.50    1.80
   1   8   3    4.10    3.20
   2  -8   3  136.79    7.00
  -2  -8  -3  148.19    7.60
  -2  -8  -3  146.69    6.30
  -2  -8  -3  141.19    7.70
   2  -8   3  133.29    5.30
   2  -8   3  133.99    5.50
  -2  -8  -3  144.99    6.50
  -2   8  -3  132.59    5.40
   2   8   3  140.09    6.60
   2   8   3  147.09    7.90
  -2   8  -3  140.69    8.30
  -2   8  -3  133.89    5.40
   2   8   3  134.59    7.70
   2   8   3  130.49    6.60
  -2   8  -3  140.89    7.20
   3  -8   3   77.59    5.60
  -3  -8  -3   69.69    5.90
  -3  -8  -3   69.89    6.10
   3  -8   3   66.89    3.90
  -3  -8  -3   67.69    4.80
   3  -8   3   57.89    4.00
   3  -8   3   59.49    4.10
  -3  -8  -3   67.69    5.10
  -3   8  -3   59.09    4.10
   3   8   3   63.99    5.10
   3   8   3   74.99    6.80
   3   8   3   56.99    5.10
  -3   8  -3   64.59    5.70
  -3   8  -3   69.19    4.30
   3   8   3   66.19    5.60
  -4  -8  -3  134.99    7.00
   4  -8   3  125.19    7.20
  -4  -8  -3  147.99    7.90
   4  -8   3  142.59    6.20
   4  -8   3  155.78    9.00
  -4  -8  -3  145.69    7.20
   4  -8   3  137.79    6.90
   4   8   3  129.79    8.20
  -4   8  -3  141.99    6.80
  -4   8  -3  145.89    8.40
   4   8   3  133.39    7.30
  -4   8  -3  135.59    6.60
   4   8   3  139.99    8.40
   4   8   3  150.78    7.70
  -5  -8  -3   49.30    5.30
   5  -8   3   44.50    4.30
   5  -8   3   40.60    4.90
   5  -8   3   43.80    4.80
  -5  -8  -3   41.30    4.30
   5  -8   3   45.10    4.80
  -5  -8  -3   59.59    8.20
   5   8   3   53.99    6.20
   5   8   3   41.20    5.60
   5   8   3   49.70    5.80
  -5   8  -3   41.20    5.00
  -5   8  -3   39.20    4.20
  -5   8  -3   45.80    5.00
  -6  -8  -3    2.00    3.10
   6  -8   3   -2.00    2.70
  -6  -8  -3   -2.50    3.00
   6  -8   3    0.70    3.00
   6  -8   3   -0.50    2.50
  -6   8  -3   -4.30    4.50
   6   8   3   -1.70    6.20
  -6   8  -3    3.20    3.40
   6   8   3    2.80    3.50
  -6   8  -3   -1.30    2.80
  -7  -8  -3   16.00    3.60
   7  -8   3   14.10    3.60
   7  -8   3    8.70    3.20
  -7  -8  -3    8.70    3.70
  -7   8  -3    6.70    5.10
  -7   8  -3   12.40    3.70
   7   8   3   20.80    5.10
  -7   8  -3   10.20    4.40
   7   8   3   13.70    3.90
  -8  -8  -3    1.70    4.00
   8  -8   3    6.20    3.80
   8  -8   3    4.90    3.40
  -8   8  -3   14.10    5.10
  -8   8  -3    1.30    4.60
  -8   8  -3    8.70    3.80
   8   8   3    6.00    4.70
   8   8   3    9.50    5.30
   9  -9  -3   -4.30    4.70
   9   9  -3    0.80    4.80
  -9   9   3    8.50    4.70
   9   9  -3    0.60    2.90
   9   9  -3    5.40    4.00
  -9   9   3    4.10    4.60
  -9   9   3   -2.40    5.60
  -9   9   3    7.30    4.30
   8  -9  -3   18.00    4.00
   8  -9  -3   28.10    6.30
   8   9  -3   12.60    3.70
  -8   9   3   18.50    4.30
   8   9  -3   10.90    4.00
  -8   9   3   10.20    5.00
   8   9  -3   13.80    2.50
  -8   9   3   17.10    4.90
  -8   9   3    7.60    4.90
  -7  -9   3   11.10    2.90
  -7  -9   3    9.40    2.90
   7  -9  -3   14.20    3.90
   7  -9  -3   15.30    4.50
  -7   9   3    5.80    4.60
  -7   9   3   11.20    4.00
  -7   9   3   16.50    5.70
   7   9  -3    9.80    2.10
   7   9  -3   15.70    3.80
   7   9  -3   17.10    3.30
  -7   9   3   13.50    4.40
   7   9  -3    7.60    4.80
  -6  -9   3    0.40    2.20
   6  -9  -3    2.00    3.90
   6  -9  -3    7.50    3.20
   6  -9  -3    1.10    4.00
  -6  -9   3   -0.30    2.10
   6  -9  -3   -5.80    3.00
  -6   9   3    4.80    3.80
   6   9  -3   -4.70    4.20
   6   9  -3    2.80    2.50
  -6   9   3    7.10    3.30
  -6   9   3    1.10    3.80
   6   9  -3    3.00    2.70
  -6   9   3   -2.90    3.90
   6   9  -3    3.10    1.70
  -5  -9   3   46.80    4.30
   5  -9  -3   56.09    6.20
   5  -9  -3   52.49    6.30
   5  -9  -3   55.19    5.10
  -5  -9   3   50.29    3.90
   5  -9  -3   50.79    5.40
   5   9  -3   53.39    6.30
   5   9  -3   48.50    3.50
  -5   9   3   46.40    5.60
   5   9  -3   54.39    4.20
  -5   9   3   55.09    7.60
  -5   9   3   48.50    6.70
   5   9  -3   47.10    4.10
   5   9  -3   55.19    4.30
  -5   9   3   44.60    5.40
   4  -9  -3   -1.40    3.60
   4  -9  -3    2.40    2.60
  -4  -9   3    0.50    1.40
   4  -9  -3    1.40    3.00
   4   9  -3    1.50    1.60
   4   9  -3    1.50    1.60
   4   9  -3   -3.90    1.60
  -4   9   3    2.00    2.70
  -4   9   3    1.80    3.00
  -4   9   3   -0.80    3.30
  -4   9   3    4.70    2.90
   4   9  -3    2.50    2.10
   4   9  -3   -2.00    3.40
  -4   9   3    0.90    3.80
   4   9  -3   -0.50    1.60
   3  -9  -3   10.30    3.80
   3  -9  -3    6.10    2.40
   3  -9  -3    4.80    2.80
  -3  -9   3    7.50    1.10
   3  -9  -3    9.80    2.60
  -3  -9   3    9.50    1.10
   3   9  -3    9.40    1.20
  -3   9   3    8.70    3.90
  -3   9   3    6.60    3.00
   3   9  -3    4.20    2.20
  -3   9   3    4.10    3.70
   3   9  -3    7.40    1.90
  -3   9   3   11.60    2.60
  -3   9   3    8.10    2.80
   3   9  -3    4.50    3.30
   2  -9  -3   54.29    4.40
   2  -9  -3   59.39    4.30
   2  -9  -3   49.80    5.70
   2  -9  -3   65.49    4.70
   2  -9  -3   58.29    6.00
   2   9  -3   57.69    5.00
   2   9  -3   48.50    4.00
   2   9  -3   51.69    5.00
  -2   9   3   60.59    4.80
  -2   9   3   57.19    6.70
  -2   9   3   63.39    6.80
  -2   9   3   54.99    4.50
  -2   9   3   52.89    4.40
   1  -9  -3    3.90    2.70
   1  -9  -3    3.20    2.00
   1  -9  -3    4.20    2.00
   1  -9  -3    0.80    2.80
   1  -9  -3    4.60    3.30
   1   9  -3    6.00    2.10
   1   9  -3    3.40    2.40
  -1   9   3    5.40    3.40
  -1   9   3    2.90    2.10
  -1   9   3    3.80    2.00
  -1   9   3    3.20    2.20
  -1   9   3    5.30    3.30
   1   9  -3    0.50    2.40
   0  -9  -3    3.30    1.60
   0  -9  -3    0.60    2.10
   0  -9  -3    1.60    1.90
   0  -9  -3    2.70    3.20
   0  -9  -3    1.40    2.80
   0   9  -3    0.90    2.20
   0   9   3    1.40    3.20
   0   9  -3    3.10    2.80
   0   9   3    2.20    2.20
   0   9   3    5.80    3.20
   0   9   3    2.40    1.60
   0   9   3    4.20    2.30
   0   9  -3    2.20    2.20
   1  -9   3    4.10    2.00
  -1  -9  -3    7.00    2.90
   1  -9   3    5.30    1.00
  -1  -9  -3    4.30    2.00
  -1  -9  -3    2.90    3.80
  -1  -9  -3    4.60    1.10
   1  -9   3    4.10    0.90
   1   9   3    3.30    2.20
  -1   9  -3    5.90    1.00
   1   9   3    4.00    2.20
   1   9   3    7.10    3.40
  -1   9  -3    4.40    2.50
   1   9   3    5.80    3.60
  -1   9  -3    8.30    3.30
  -1   9  -3    5.60    1.50
  -1   9  -3    6.30    2.20
  -2  -9  -3    9.50    2.30
   2  -9   3   14.00    2.20
  -2  -9  -3   23.30    4.60
   2  -9   3   13.30    1.70
  -2  -9  -3   12.40    3.40
  -2  -9  -3   12.90    2.70
  -2   9  -3   14.70    2.30
  -2   9  -3   15.20    1.80
   2   9   3   16.80    3.70
  -2   9  -3   15.00    3.40
  -2   9  -3   13.80    1.80
  -2   9  -3   10.90    3.80
   2   9   3   12.30    3.50
   2   9   3   13.60    2.80
   2   9   3   16.90    4.70
   3  -9   3  258.87    9.40
   3  -9   3  270.17    9.50
  -3  -9  -3  263.97   11.30
   3  -9   3  268.17   11.00
   3  -9   3  261.27   10.30
  -3  -9  -3  249.78   10.70
  -3  -9  -3  271.07   10.50
   3   9   3  275.97   11.80
  -3   9  -3  272.17   11.30
   3   9   3  264.97   10.50
  -3   9  -3  273.87   12.30
  -3   9  -3  266.07    9.60
  -3   9  -3  269.57    9.60
   3   9   3  265.27   10.50
   3   9   3  267.17   11.80
   4  -9   3   22.00    2.80
  -4  -9  -3   20.80    3.30
  -4  -9  -3   24.60    3.30
  -4  -9  -3   21.80    3.70
   4  -9   3   27.20    2.90
   4  -9   3   24.70    3.50
   4  -9   3   20.70    3.80
   4   9   3   24.20    4.80
  -4   9  -3   24.60    3.00
  -4   9  -3   25.90    4.60
   4   9   3   24.50    3.80
  -4   9  -3   22.00    4.60
  -4   9  -3   20.50    3.00
   4   9   3   18.90    3.60
   4   9   3   16.80    3.90
   5  -9   3   99.99    7.60
  -5  -9  -3  100.29    7.20
  -5  -9  -3  109.79    6.70
   5  -9   3  101.49    6.20
  -5  -9  -3   98.99    6.60
   5  -9   3  109.49    5.70
   5  -9   3   98.09    5.90
  -5   9  -3   94.49    6.30
   5   9   3   98.09    7.70
   5   9   3  103.49    7.50
  -5   9  -3  106.49    9.00
  -5   9  -3  101.69    6.60
   5   9   3  106.69    7.10
  -5   9  -3  107.09    7.90
   5   9   3  110.49    8.30
  -6  -9  -3    0.00    3.20
   6  -9   3   -0.10    2.70
   6  -9   3   -4.20    2.50
  -6  -9  -3    0.30    3.20
  -6   9  -3   -0.30    3.60
   6   9   3    6.70    3.60
  -6   9  -3   -0.60    4.60
  -6   9  -3    3.70    3.70
   6   9   3    0.50    4.30
   6   9   3    2.10    3.50
   7  -9   3    5.30    2.90
   7  -9   3    4.60    2.90
  -7  -9  -3    0.90    3.50
  -7  -9  -3    3.50    3.50
  -7   9  -3    5.50    4.40
  -7   9  -3    7.50    4.40
   7   9   3   11.20    4.00
  -7   9  -3   -0.90    3.40
   7   9   3    9.30    4.80
  -8  -9  -3   -0.40    3.70
  -8  -9  -3    7.00    6.50
   8  -9   3   14.40    3.40
   8  -9   3    3.10    3.50
   8   9   3   11.10    4.50
  -8   9  -3    4.80    5.20
  -8   9  -3    4.40    4.00
  -8   9  -3    2.80    4.90
   8   9   3   12.10    5.80
  -8   9  -3   13.30    6.00
   9 -10  -3    0.80    4.30
   9 -10  -3    2.40    4.00
  -9  10   3   -0.40    4.30
  -9  10   3    5.20    6.60
   9  10  -3   -8.10    3.60
  -9  10   3    6.80    4.70
   8 -10  -3   -3.40    4.20
   8 -10  -3    0.30    3.40
   8  10  -3    5.10    4.10
  -8  10   3   13.50    4.40
  -8  10   3    1.60    5.10
   8  10  -3    6.00    3.30
   8  10  -3    4.90    1.60
  -8  10   3   -2.60    3.60
  -8  10   3   -6.10    5.30
   7 -10  -3   45.70    6.00
   7 -10  -3   28.20    5.20
  -7  10   3   26.80    4.90
   7  10  -3   32.70    6.40
  -7  10   3   35.90    5.10
   7  10  -3   37.00    5.00
  -7  10   3   24.00    5.70
   7  10  -3   31.50    4.00
  -7  10   3   35.10    4.90
   7  10  -3   31.00    2.70
   6 -10  -3   46.10    6.80
  -6 -10   3   48.50    4.20
   6 -10  -3   39.10    4.60
   6  10  -3   41.90    4.30
  -6  10   3   42.50    5.40
   6  10  -3   42.70    4.70
   6  10  -3   43.30    4.50
   6  10  -3   35.70    5.50
  -6  10   3   53.69    7.50
   6  10  -3   34.30    2.80
  -6  10   3   40.10    5.10
   5 -10  -3    1.40    3.80
   5 -10  -3    7.30    3.10
   5 -10  -3    4.00    3.70
  -5 -10   3    0.40    1.80
   5 -10  -3   -0.10    2.80
  -5  10   3    3.50    4.40
   5  10  -3   -2.20    4.00
  -5  10   3    1.10    3.20
   5  10  -3    5.00    2.40
  -5  10   3    3.40    3.70
   5  10  -3    4.00    2.10
   5  10  -3    2.10    1.70
   5  10  -3    3.10    1.50
   5  10  -3    2.60    2.20
  -5  10   3    2.60    3.30
   4 -10  -3    7.20    4.10
   4 -10  -3    9.80    2.80
  -4 -10   3    8.60    1.60
   4 -10  -3    8.70    3.40
   4  10  -3    6.80    1.70
   4  10  -3    9.10    1.80
   4  10  -3   10.40    1.80
  -4  10   3    6.70    4.20
  -4  10   3    7.10    4.30
  -4  10   3    6.10    3.00
  -4  10   3   10.30    3.30
   4  10  -3    8.40    4.10
  -4  10   3   14.20    3.60
   4  10  -3   11.80    2.70
   4  10  -3    5.20    1.80
   3 -10  -3   39.00    5.20
   3 -10  -3   49.90    4.50
   3 -10  -3   39.00    4.30
   3 -10  -3   37.00    4.80
   3  10  -3   34.00    3.60
  -3  10   3   48.50    5.50
  -3  10   3   35.80    4.80
  -3  10   3   33.00    4.50
   3  10  -3   42.90    5.00
   3  10  -3   38.00    4.60
  -3  10   3   28.90    4.70
  -3  10   3   33.50    3.70
   2 -10  -3   10.70    2.40
   2 -10  -3    9.80    3.80
   2 -10  -3    9.40    3.30
   2 -10  -3   16.30    3.80
  -2  10   3   15.20    2.90
  -2  10   3   11.30    3.90
  -2  10   3   13.90    2.80
  -2  10   3   12.80    2.70
   2  10  -3   10.90    2.30
  -2  10   3   16.70    4.00
   2  10  -3   15.70    5.70
   2  10  -3   10.40    2.90
   1 -10  -3   25.70    4.00
   1 -10  -3   21.30    2.90
   1 -10  -3   22.50    2.70
   1 -10  -3   23.10    4.20
   1 -10  -3   26.20    3.60
   1  10  -3   19.70    3.50
   1  10  -3   19.50    3.40
  -1  10   3   18.50    2.80
  -1  10   3   23.90    2.90
  -1  10   3   34.10    4.10
  -1  10   3   24.60    4.40
   1  10  -3   18.10    2.80
  -1  10   3   28.70    5.00
   0 -10  -3   57.19    4.80
   0 -10  -3   47.20    4.40
   0 -10  -3   46.50    6.00
   0 -10  -3   45.10    6.00
   0 -10  -3   50.59    3.60
   0  10   3   44.50    6.70
   0  10   3   54.29    3.90
   0  10   3   48.30    4.50
   0  10  -3   45.90    5.50
   0  10  -3   50.79    4.80
   0  10  -3   47.40    4.80
   0  10   3   61.49    6.50
   0  10   3   49.10    4.50
  -1 -10  -3   60.99    5.30
  -1 -10  -3   63.59    6.60
  -1 -10  -3   59.79    5.70
   1 -10   3   62.49    4.40
  -1 -10  -3   63.79    4.60
  -1  10  -3   72.29    7.10
   1  10   3   59.99    4.90
   1  10   3   72.29    4.90
   1  10   3   60.39    6.50
  -1  10  -3   64.89    5.60
   1  10   3   62.49    7.20
  -1  10  -3   64.09    4.80
  -2 -10  -3  208.98    8.40
  -2 -10  -3  218.88   10.10
  -2 -10  -3  198.78   10.60
   2 -10   3  203.88    7.10
  -2 -10  -3  214.88    8.50
   2 -10   3  184.08    7.80
   2 -10   3  201.48    7.10
  -2  10  -3  199.38    7.20
   2  10   3  198.58   10.10
  -2  10  -3  197.78    8.00
  -2  10  -3  209.38    9.70
  -2  10  -3  219.98   10.90
   2  10   3  214.68    8.70
  -2  10  -3  205.28    7.20
   2  10   3  203.68    8.60
   2  10   3  200.38   10.00
  -3 -10  -3   36.60    4.60
   3 -10   3   28.90    3.50
   3 -10   3   34.60    3.60
  -3 -10  -3   45.70    4.50
   3 -10   3   38.40    4.50
  -3 -10  -3   39.10    5.60
   3  10   3   38.20    4.90
  -3  10  -3   38.50    4.80
  -3  10  -3   36.40    3.70
  -3  10  -3   34.50    5.00
   3  10   3   38.50    5.40
   3  10   3   31.90    3.80
   3  10   3   44.10    4.80
  -3  10  -3   32.50    3.60
  -4 -10  -3   -1.00    2.90
  -4 -10  -3   -5.00    2.60
   4 -10   3   -1.90    3.60
  -4 -10  -3   -1.10    2.60
   4 -10   3   -3.20    2.10
   4 -10   3    1.60    2.10
   4 -10   3    1.10    2.30
   4  10   3   -0.50    2.90
  -4  10  -3   -1.30    2.30
   4  10   3    0.50    3.60
   4  10   3    4.80    3.00
  -4  10  -3   -1.80    3.70
   4  10   3   -8.00    3.90
  -4  10  -3    2.10    4.20
  -4  10  -3   -1.70    2.40
   5 -10   3   35.10    4.00
   5 -10   3   34.40    4.40
  -5 -10  -3   29.50    3.90
  -5 -10  -3   12.70    5.50
   5 -10   3   26.30    3.40
  -5  10  -3   35.20    4.00
  -5  10  -3   24.50    3.40
   5  10   3   32.40    4.70
   5  10   3   27.60    4.50
   5  10   3   31.90    7.30
   5  10   3   21.30    5.60
  -5  10  -3   28.00    5.40
  -6 -10  -3   11.90    3.50
   6 -10   3   13.90    3.00
   6 -10   3   13.40    2.70
  -6 -10  -3    5.60    3.60
   6  10   3   15.70    4.00
   6  10   3   12.10    3.90
   6  10   3   15.50    4.60
  -6  10  -3   12.00    4.90
  -6  10  -3    9.40    3.50
  -6  10  -3   11.90    4.70
  -6  10  -3   15.10    4.10
   7 -10   3   11.30    3.20
  -7 -10  -3   18.10    4.10
  -7 -10  -3    8.00    3.80
   7 -10   3   17.20    3.40
   7  10   3   18.10    5.40
  -7  10  -3   24.10    5.00
   7  10   3   20.40    4.50
  -7  10  -3   12.20    3.80
  -7  10  -3   16.70    5.60
  -7  10  -3   15.40    4.90
   8 -11  -3    1.60    4.40
   8 -11  -3   -4.60    3.60
  -8  11   3   -0.50    3.90
   8  11  -3    0.50    3.30
  -8  11   3    7.30    6.20
  -8  11   3   -4.00    4.60
  -8  11   3   -4.60    4.40
   7 -11  -3   -2.20    3.30
  -7  11   3    7.00    4.10
  -7  11   3   -1.10    4.60
  -7  11   3   -0.20    3.70
  -7  11   3   -2.40    5.10
   7  11  -3    0.80    3.10
   6 -11  -3    2.30    3.60
  -6 -11   3    2.30    2.10
   6 -11  -3   -2.00    2.80
   6  11  -3    2.60    6.30
   6  11  -3    0.70    2.40
   6  11  -3   -1.70    2.20
  -6  11   3   -1.50    4.60
  -6  11   3    6.90    4.00
  -6  11   3    8.20    3.60
  -6  11   3    4.40    5.00
   6  11  -3   -4.00    2.30
  -5 -11   3   27.90    3.40
   5 -11  -3   21.50    4.60
   5 -11  -3   27.20    4.60
   5 -11  -3   20.80    3.40
  -5  11   3   20.40    5.60
   5  11  -3   19.20    3.00
  -5  11   3   29.10    4.30
  -5  11   3   25.40    4.60
   5  11  -3   22.00    4.80
   5  11  -3   23.40    2.50
   5  11  -3   22.30    2.60
  -5  11   3   20.80    3.90
   5  11  -3   27.50    3.10
   5  11  -3   27.10    3.40
   4 -11  -3    3.40    2.60
   4 -11  -3   -2.30    3.10
  -4 -11   3    0.10    1.30
   4 -11  -3    3.20    4.10
  -4 -11   3   -0.30    1.30
   4 -11  -3    3.00    4.00
  -4  11   3    2.20    4.20
   4  11  -3   -3.50    1.70
   4  11  -3   -2.80    1.50
  -4  11   3   -0.50    4.90
   4  11  -3    2.10    1.40
   4  11  -3    2.50    2.70
  -4  11   3    2.10    3.30
  -4  11   3    1.50    2.90
  -4  11   3    1.30    3.20
   4  11  -3    3.70    4.20
   4  11  -3    0.30    1.20
   3 -11  -3  168.28    7.90
   3 -11  -3  162.88    9.00
   3 -11  -3  172.68    8.40
   3 -11  -3  170.88    7.60
   3  11  -3  173.18    9.20
  -3  11   3  162.88    7.90
  -3  11   3  178.48   10.30
   3  11  -3  166.78    6.90
   3  11  -3  161.68    8.50
  -3  11   3  166.88    7.90
  -3  11   3  173.68    9.60
  -3  11   3  175.18    8.60
   2 -11  -3   14.90    2.50
   2 -11  -3   12.50    4.30
   2 -11  -3   16.60    3.10
   2 -11  -3   18.80    4.10
  -2  11   3   10.70    4.30
   2  11  -3   11.50    2.40
  -2  11   3   14.60    3.00
  -2  11   3   15.00    2.90
   2  11  -3   14.90    3.40
   2  11  -3   16.10    4.00
  -2  11   3   14.50    3.20
  -2  11   3   18.40    4.60
   1 -11  -3    5.60    2.30
   1 -11  -3    5.20    2.40
   1 -11  -3    7.80    3.90
   1 -11  -3    7.10    3.70
   1 -11  -3    3.80    2.20
  -1  11   3    7.90    2.60
   1  11  -3    8.90    3.30
  -1  11   3    4.10    4.20
   1  11  -3    7.50    4.20
   1  11  -3    5.20    2.50
  -1  11   3   16.00    4.50
  -1  11   3   10.80    2.60
  -1  11   3    4.50    2.60
   0 -11  -3   32.00    3.50
   0 -11  -3   28.10    3.10
   0 -11  -3   28.60    5.10
   0 -11  -3   23.90    3.90
   0 -11  -3   29.40    3.90
   0  11   3   23.50    4.70
   0  11   3   23.80    3.20
   0  11   3   26.10    3.50
   0  11  -3   33.40    4.90
   0  11   3   35.90    5.40
   0  11   3   27.60    3.30
   0  11  -3   27.90    4.50
   0  11  -3   27.20    3.40
   1 -11   3  157.98    7.30
  -1 -11  -3  176.88    9.30
  -1 -11  -3  171.08   10.00
  -1 -11  -3  170.38    7.60
  -1 -11  -3  169.88    7.40
  -1  11  -3  185.48   10.20
  -1  11  -3  183.48    8.60
  -1  11  -3  187.48    9.80
   1  11   3  166.68    7.70
   1  11   3  180.58   10.00
   1  11   3  173.78    9.60
   1  11   3  169.68    7.80
  -2 -11  -3   43.70    6.30
  -2 -11  -3   27.50    4.30
   2 -11   3   36.30    2.50
  -2 -11  -3   30.70    3.30
   2 -11   3   32.90    2.50
   2 -11   3   33.00    3.80
  -2  11  -3   35.40    2.70
   2  11   3   35.60    4.70
  -2  11  -3   32.80    5.10
  -2  11  -3   32.50    4.00
   2  11   3   37.30    5.10
   2  11   3   40.90    5.90
   2  11   3   35.90    3.80
  -2  11  -3   41.60    4.60
  -2  11  -3   41.70    4.70
  -3 -11  -3   70.49    5.30
   3 -11   3   76.59    4.20
  -3 -11  -3   62.89    7.60
  -3 -11  -3   80.39    7.20
   3 -11   3   74.69    4.10
   3 -11   3   77.09    4.60
   3  11   3   89.79    8.50
  -3  11  -3   69.29    6.60
  -3  11  -3   70.39    4.40
   3  11   3   82.09    5.90
   3  11   3   63.29    7.70
  -3  11  -3   76.99    4.50
  -3  11  -3   72.19    8.70
   3  11   3   78.09    6.00
   4 -11   3   11.10    2.40
  -4 -11  -3   11.00    3.10
  -4 -11  -3   10.60    3.50
   4 -11   3    9.10    2.30
   4 -11   3    1.60    3.90
  -4  11  -3    8.00    2.60
   4  11   3   11.30    3.50
  -4  11  -3    8.30    4.90
   4  11   3    6.70    3.70
   4  11   3    0.30    5.00
  -4  11  -3   13.80    2.80
  -4  11  -3   12.80    4.30
   4  11   3   11.20    3.80
  -5 -11  -3    5.90    2.80
   5 -11   3    2.60    2.60
  -5 -11  -3   10.70    3.90
   5 -11   3    2.30    2.90
  -5  11  -3    8.90    4.20
  -5  11  -3   11.60    3.30
   5  11   3    2.00    3.90
   5  11   3    2.60    4.00
  -5  11  -3    5.70    4.70
  -5  11  -3   -2.40    2.80
   5  11   3   12.90    3.70
   6 -11   3   10.80    2.80
  -6 -11  -3   11.20    3.20
  -6 -11  -3    8.10    3.50
   6 -11   3    5.50    2.90
  -6  11  -3    9.50    3.60
  -6  11  -3   10.60    4.00
   6  11   3   10.80    3.90
  -6  11  -3    1.70    5.00
   6  11   3    6.90    4.30
  -6  11  -3   10.60    4.60
   6  11   3    9.70    4.90
   7 -11   3    5.80    2.80
  -7 -11  -3    3.20    4.00
   7 -11   3    2.90    3.30
  -7 -11  -3   -7.30    3.30
  -7  11  -3    3.00    3.80
  -7  11  -3   -2.00    5.10
  -7  11  -3   -7.50    4.80
   7  11   3   -0.20    4.00
   7 -12  -3    0.10    3.20
  -7 -12   3    7.00    3.90
   7 -12  -3   -0.80    4.10
  -7  12   3    4.50    3.90
   7  12  -3   -2.00    2.80
  -7  12   3   -6.10    4.80
  -7  12   3    1.30    6.60
   7  12  -3    1.80    3.90
   6 -12  -3   87.89    9.20
  -6 -12   3   79.39    5.10
   6 -12  -3   92.59    6.50
  -6  12   3   91.29    8.60
   6  12  -3   86.99    5.60
   6  12  -3   93.19    5.40
  -6  12   3   97.49    7.40
  -6  12   3   84.29   10.80
  -6  12   3  115.29    8.50
   6  12  -3   80.59    6.10
   5 -12  -3   11.70    2.80
   5 -12  -3   17.20    4.50
  -5 -12   3    8.70    1.60
   5 -12  -3    4.30    3.80
  -5 -12   3    4.80    1.60
  -5  12   3    7.10    4.90
  -5  12   3    3.40    3.90
  -5  12   3    4.80    3.90
   5  12  -3   19.80    5.40
   5  12  -3    2.20    2.70
   5  12  -3    9.70    2.00
  -5  12   3    8.30    3.40
   4 -12  -3    7.00    3.50
   4 -12  -3    7.40    2.60
   4 -12  -3    3.90    3.90
  -4  12   3    4.60    4.40
   4  12  -3   -2.50    1.70
   4  12  -3    2.70    2.90
  -4  12   3   -2.50    3.10
   4  12  -3    2.50    1.60
  -4  12   3    4.20    3.80
  -4  12   3    5.60    3.20
   4  12  -3    1.60    4.30
  -4  12   3    1.90    4.30
   3 -12  -3   26.80    3.40
   3 -12  -3   31.50    5.10
   3 -12  -3   28.10    4.80
  -3  12   3   20.60    5.40
   3  12  -3   27.90    3.90
  -3  12   3   29.90    3.70
  -3  12   3   27.30    5.30
  -3  12   3   28.40    3.70
   3  12  -3   40.80    5.30
   3  12  -3   27.90    3.60
  -3  12   3   28.90    3.90
   2 -12  -3   77.19    5.10
   2 -12  -3   85.89    6.20
   2 -12  -3   83.99    7.10
   2 -12  -3   80.39    5.40
   2  12  -3   76.09    7.00
   2  12  -3   55.09    6.90
  -2  12   3   71.79    7.90
  -2  12   3   61.19    5.90
  -2  12   3   81.59    7.80
   2  12  -3   78.49    5.00
  -2  12   3   74.79    5.60
  -2  12   3   78.99    5.50
   1 -12  -3   26.10    3.10
   1 -12  -3   23.80    4.40
   1 -12  -3   35.00    4.10
   1 -12  -3   31.40    4.70
   1 -12  -3   24.20    3.20
  -1  12   3   28.50    5.10
  -1  12   3   19.60    3.20
  -1  12   3   29.00    3.30
   1  12  -3   25.50    3.20
  -1  12   3   21.10    3.10
   1  12  -3   27.20    4.10
  -1  12   3   34.70    5.10
   1  12  -3   29.20    4.30
   0 -12  -3    1.20    2.40
   0 -12  -3   -4.20    2.10
   0 -12  -3    6.60    4.30
   0 -12  -3    6.60    4.00
   0  12   3   -0.90    1.90
   0  12   3    1.20    4.60
   0  12   3   -4.20    3.90
   0  12   3    1.80    2.60
   0  12   3    2.20    2.40
   0  12  -3   -1.30    3.60
   0  12  -3    0.50    2.60
  -1 -12  -3   40.10    4.20
  -1 -12  -3   49.99    6.80
  -1 -12  -3   43.30    4.40
  -1 -12  -3   41.20    5.90
   1  12   3   40.60    4.80
   1  12   3   36.00    5.70
  -1  12  -3   37.80    4.40
  -1  12  -3   29.90    5.10
  -1  12  -3   43.40    5.30
   1  12   3   36.70    5.50
   1  12   3   44.60    4.80
   2 -12   3   35.70    2.90
  -2 -12  -3   33.50    3.60
  -2 -12  -3   39.70    4.50
   2 -12   3   36.00    3.90
  -2 -12  -3   29.00    5.10
   2 -12   3   35.30    2.00
   2  12   3   43.50    6.70
  -2  12  -3   37.00    5.00
   2  12   3   49.60    5.40
   2  12   3   39.30    5.50
  -2  12  -3   48.50    7.30
  -2  12  -3   38.40    4.70
  -2  12  -3   35.80    2.30
  -2  12  -3   36.30    2.20
   2  12   3   29.00    3.70
   3 -12   3   29.40    3.40
  -3 -12  -3   28.30    6.40
   3 -12   3   27.70    3.10
  -3 -12  -3   38.10    4.30
   3 -12   3   31.00    3.00
  -3  12  -3   26.50    5.20
  -3  12  -3   27.50    3.40
  -3  12  -3   31.10    4.80
  -3  12  -3   38.00    3.50
   3  12   3   23.50    4.80
   3  12   3   43.30    6.90
   3  12   3   32.50    4.00
   3  12   3   28.10    3.70
   4 -12   3    6.60    2.40
   4 -12   3    4.40    2.10
  -4 -12  -3    3.80    2.70
  -4 -12  -3    1.90    3.50
   4  12   3   -0.40    3.30
  -4  12  -3    3.60    3.90
   4  12   3   -2.70    3.70
  -4  12  -3    0.70    4.80
   4  12   3    4.20    3.80
  -4  12  -3    1.40    2.50
  -4  12  -3    2.40    2.80
  -5 -12  -3    1.50    2.80
   5 -12   3    5.90    2.60
   5 -12   3    7.80    2.40
  -5 -12  -3    9.80    5.20
   5  12   3   -3.20    4.10
  -5  12  -3    3.90    3.30
  -5  12  -3    4.50    4.30
  -5  12  -3    4.20    3.50
   5  12   3    6.60    3.80
   5  12   3    1.90    4.20
  -5  12  -3   -5.20    4.90
   6 -12   3    3.60    2.40
   6 -12   3    0.00    2.60
  -6 -12  -3   -6.00    3.20
  -6 -12  -3    7.50    4.30
   6  12   3    9.20    4.10
  -6  12  -3   -1.10    4.80
  -6  12  -3    4.80    5.40
   6  12   3    2.30    4.10
  -6  12  -3   10.60    3.50
   6 -13  -3   14.80    4.40
   6 -13  -3    6.40    3.20
  -6  13   3   -1.50    4.40
  -6  13   3    3.70    3.70
   6  13  -3   -0.70    2.20
  -6  13   3   -2.00    5.10
   6  13  -3   -2.90    3.00
   5 -13  -3    8.70    2.80
   5 -13  -3   14.40    7.60
  -5 -13   3    7.30    1.40
  -5  13   3   11.50    4.20
  -5  13   3   12.50    4.50
   5  13  -3    6.10    3.30
   5  13  -3   10.10    1.60
   5  13  -3   35.00    9.90
  -5  13   3    9.40    5.20
  -5  13   3   11.80    3.60
   5  13  -3   13.20    1.60
   4 -13  -3    8.70    4.10
   4 -13  -3    1.70    2.40
   4 -13  -3    1.80    3.80
  -4  13   3   10.50    5.10
   4  13  -3    0.40    4.60
  -4  13   3   -1.50    5.30
  -4  13   3    6.50    3.60
  -4  13   3    3.90    3.10
   4  13  -3    4.90    3.40
  -4  13   3    3.50    3.70
   4  13  -3   -6.90    2.60
   3 -13  -3    1.70    3.30
   3 -13  -3   -2.00    3.70
  -3  13   3   -3.10    4.80
  -3  13   3   -0.90    3.20
   3  13  -3   -4.90    3.30
  -3  13   3    1.20    3.40
   3  13  -3    0.20    5.30
  -3  13   3   -1.50    2.90
  -3  13   3    4.40    5.10
   3  13  -3    0.50    1.90
   2 -13  -3    8.60    4.30
   2 -13  -3    9.00    2.70
   2 -13  -3   12.80    2.80
   2 -13  -3    7.80    2.90
   2  13  -3   10.90    3.80
  -2  13   3    9.80    4.90
  -2  13   3    7.10    2.90
   2  13  -3    2.00    4.30
  -2  13   3    5.40    3.10
   2  13  -3    8.20    2.50
  -2  13   3    4.00    4.80
  -2  13   3    9.90    3.10
   1 -13  -3   73.59    7.50
   1 -13  -3   77.59    5.10
   1 -13  -3   57.69    7.20
   1 -13  -3   72.49    4.90
  -1  13   3   61.29    8.40
   1  13  -3   76.99    7.60
   1  13  -3   77.59    7.10
  -1  13   3   71.89    5.50
  -1  13   3   68.29    5.40
  -1  13   3   74.59    8.10
  -1  13   3   68.79    5.60
   1  13  -3   58.79    5.50
   0 -13  -3   19.50    7.50
   0 -13  -3   25.90    3.10
   0 -13  -3   30.80    4.10
   0  13  -3   32.90    7.00
   0  13   3   22.70    2.60
   0  13  -3   15.70    4.50
   0  13   3   37.00    6.20
   0  13   3   28.80    4.00
   0  13  -3   22.00    3.60
   0  13   3   23.40    3.30
  -1 -13  -3   51.19    4.50
  -1 -13  -3   41.40    4.50
  -1 -13  -3   55.39    7.10
  -1  13  -3   39.70    5.50
   1  13   3   36.80    4.80
   1  13   3   42.30    5.10
   1  13   3   43.00   10.50
  -1  13  -3   49.20    6.20
   1  13   3   42.20    6.00
  -1  13  -3   50.59    7.10
  -2 -13  -3    3.70    3.90
  -2 -13  -3    5.10    4.40
  -2 -13  -3   -4.70    2.30
   2 -13   3    2.50    2.40
  -2 -13  -3   -0.40    2.40
   2  13   3   -3.40    4.10
  -2  13  -3   -0.10    3.60
   2  13   3    1.90    3.00
  -2  13  -3   -1.40    4.40
   2  13   3    6.90    6.80
  -2  13  -3    1.50    3.20
   2  13   3    1.30    2.70
   3 -13   3   11.60    2.50
  -3 -13  -3   -0.80    4.20
   3 -13   3   12.50    2.40
  -3  13  -3   10.30    2.00
  -3  13  -3    9.30    4.70
   3  13   3   15.40    3.50
  -3  13  -3   11.00    2.00
   3  13   3    8.10    4.50
  -3  13  -3   17.00    5.30
   3  13   3   10.90    4.60
   4 -13   3    1.40    2.20
  -4 -13  -3    1.40    2.70
   4 -13   3   -5.30    2.20
   4 -13   3    1.90    2.20
   4  13   3    6.30    5.20
  -4  13  -3    8.80    5.10
  -4  13  -3    4.10    2.60
   4  13   3    3.70    4.60
  -4  13  -3    0.00    2.60
  -4  13  -3   12.10    4.60
   4  13   3    4.20    3.30
  -5 -13  -3    0.50    3.10
   5 -13   3   -0.60    2.20
   5  13   3    7.00    3.60
  -5  13  -3   -4.90    2.80
   5  13   3   -0.40    5.00
  -5  13  -3   -1.00    5.50
  -5  13  -3   -8.50    4.40
   4 -14  -3    4.20    4.30
   4 -14  -3    6.20    3.20
   4 -14  -3    5.40    4.60
  -4  14   3    1.90    6.10
  -4  14   3    6.50    3.20
   4  14  -3   12.50    5.90
  -4  14   3   -5.50    4.00
  -4  14   3    6.00    4.70
  -4  14   3    5.90    5.30
   4  14  -3    9.70    4.00
   3 -14  -3    4.20    4.20
   3 -14  -3    7.30    3.50
   3 -14  -3    3.80    3.60
  -3  14   3    4.00    3.10
  -3  14   3    7.20    3.50
   3  14  -3    5.60    5.30
   3  14  -3    6.30    4.00
  -3  14   3    1.40    3.50
  -3  14   3    5.00    5.20
  -3  14   3    8.30    9.30
   3  14  -3    1.40    2.10
   2 -14  -3    9.10    4.60
   2 -14  -3   15.00    2.90
   2 -14  -3   12.60    3.30
  -2  14   3    6.40    4.80
  -2  14   3    4.50    3.20
  -2  14   3    3.40    5.30
  -2  14   3   10.30    5.80
   2  14  -3    7.00    6.20
   2  14  -3    9.10    4.20
   2  14  -3    6.70    2.50
  -2  14   3    7.90    3.50
   1 -14  -3   29.60    3.70
   1 -14  -3   45.10    6.60
  -1  14   3   30.90    5.90
   1  14  -3   36.30    6.80
  -1  14   3   25.30    3.50
  -1  14   3   32.50    3.80
   1  14  -3   27.90    3.70
   1  14  -3   29.00    5.30
  -1  14   3   42.10    6.60
  -1  14   3   28.70    3.70
   0 -14  -3    6.10    4.60
   0  14   3   -6.80    4.80
   0  14   3    5.20    6.20
   0  14   3    0.20    2.90
   0  14   3    2.80    2.80
   0  14  -3    0.60    2.90
   0  14  -3    8.90    4.10
  -1 -14  -3   -3.90    4.60
  -1 -14  -3    1.10    3.40
   1  14   3    2.10    4.60
  -1  14  -3   -4.10    4.50
   1  14   3    0.10    4.20
  -1  14  -3    5.40    3.40
   1  14   3    3.60    2.90
  -1  14  -3    3.60    4.00
  -2  14  -3   12.00    4.50
  -2  14  -3   18.70    5.60
   2  14   3   17.40    3.50
   2  14   3   16.60    3.80
   2  14   3   17.10    5.50
  -2  14  -3   23.70    4.40
   3 -14   3   10.00    2.50
   3  14   3    1.30    3.20
  -3  14  -3   -5.10    5.10
  -3  14  -3    2.70    1.20
  -3  14  -3    5.80    4.30
   3  14   3    3.90    4.90
   3  14   3    5.90    4.80
   2 -15  -3    0.50    3.50
   2 -15  -3    2.90    4.40
  -2  15   3   -3.30    3.40
   2  15  -3    7.60    4.60
   2  15  -3   -0.80    2.60
   2  15  -3    6.50    5.50
  -2  15   3    7.00    3.10
  -2  15   3    4.70    4.90
   1 -15  -3   43.00    5.60
  -1  15   3   32.60    6.20
   1  15  -3   59.99    8.50
   1  15  -3   36.90    4.20
  -1  15   3   50.49    5.20
   1  15  -3   34.00    5.60
  -1  15   3   38.80    4.10
   0 -15  -3    7.50    4.30
   0  15  -3    5.50    3.60
   0  15   3    3.40    2.90
   0  15   3    7.60    5.10
   0  15  -3    1.00    4.90
   0  15  -3    3.40    4.60
  -1 -15  -3    6.40    5.00
   1  15   3    6.60    3.10
  -1  15  -3    3.10    6.00
   1  15   3   -4.60    5.10
  -1  15  -3    9.90    4.10
  -1  15  -3    4.00    5.10
  11   0  -4    5.90    4.50
 -11   0   4    3.90    2.70
 -11   0   4   -2.00    4.30
 -11   0   4    4.10    4.90
 -10   0   4   -1.80    2.60
 -10   0   4    2.60    3.90
 -10   0   4    0.90    4.10
  10   0  -4    1.00    5.10
 -10   0   4    2.90    5.90
  10   0  -4    0.70    4.20
  10   0  -4    1.50    4.80
  -9   0   4   29.00    4.60
   9   0  -4   29.10    4.70
  -9   0   4   37.30    4.70
   9   0  -4   27.50    4.60
   9   0  -4   38.30    5.30
  -9   0   4   36.50    4.80
  -9   0   4   35.70    4.80
   8   0  -4    3.20    3.50
  -8   0   4   -2.90    3.00
   8   0  -4    4.60    3.70
  -8   0   4    2.40    2.30
   8   0  -4    0.40    3.20
  -8   0   4    1.30    3.30
  -8   0   4    5.80    3.60
  -7   0   4    4.60    3.00
  -7   0   4    8.10    3.10
  -7   0   4    4.90    3.10
   7   0  -4    4.00    3.00
  -7   0   4    4.70    2.00
   7   0  -4    2.70    3.20
   7   0  -4    3.80    3.10
  -6   0   4  596.44   20.00
  -6   0   4  595.34   19.30
  -6   0   4  590.54   19.90
   6   0  -4  611.34   20.00
   6   0  -4  587.44   20.00
   6   0  -4  573.44   21.00
  -6   0   4  623.64   20.00
   5   0  -4  218.18    8.70
  -5   0   4  227.28    8.70
  -5   0   4  226.58    8.10
   5   0  -4  214.18    8.70
   5   0  -4  235.08    9.00
  -5   0   4  212.98    8.70
  -5   0   4  218.98    9.10
   4   0  -4  659.13   20.20
  -4   0   4  610.54   20.10
  -4   0   4  637.64   20.00
   4   0  -4  617.14   20.00
  -4   0   4  653.93   20.10
  -4   0   4  541.85   19.80
   3   0  -4  784.52   24.80
   3   0  -4  735.73   24.30
  -3   0   4  818.62   24.80
   3   0  -4  784.02   24.70
  -3   0   4  825.42   24.70
  -3   0   4  792.22   24.40
   3   0  -4  787.92   24.70
   2   0  -4   66.49    3.90
   2   0  -4   56.99    4.10
  -2   0   4   62.99    3.60
  -2   0   4   61.69    3.70
   2   0  -4   59.19    3.80
   2   0  -4   60.49    3.40
   1   0  -4 1133.29   35.10
   1   0  -4 1140.39   35.10
  -1   0   4 1168.08   35.10
   1   0  -4 1171.88   35.20
   1   0  -4 1165.78   35.10
  -1   0   4 1111.89   35.10
  -1   0   4 1134.39   35.00
   0   0   4 1158.28   35.80
   0   0  -4 1219.58   35.80
   0   0  -4 1235.08   36.10
   0   0   4 1087.39   35.80
   0   0   4 1192.48   36.00
   0   0   4 1125.79   35.70
   0   0  -4 1164.08   35.80
  -1   0  -4  172.98    7.10
   1   0   4  178.08    6.80
  -1   0  -4  184.08    6.80
   1   0   4  190.28    6.60
  -1   0  -4  172.88    6.60
   1   0   4  164.78    6.60
  -1   0  -4  155.98    6.40
   2   0   4  392.76   13.10
  -2   0  -4  382.66   13.50
   2   0   4  423.36   13.00
   2   0   4  377.26   13.00
  -2   0  -4  375.06   13.10
  -2   0  -4  370.36   13.00
  -2   0  -4  401.86   13.20
  -3   0  -4  561.64   18.30
   3   0   4  565.24   18.30
   3   0   4  566.04   18.20
  -3   0  -4  546.45   18.30
   3   0   4  555.04   18.30
  -3   0  -4  552.94   18.80
  -3   0  -4  548.25   18.20
   4   0   4  147.09    7.00
   4   0   4  125.39    9.30
  -4   0  -4  137.89    6.60
  -4   0  -4  139.79    6.90
  -4   0  -4  130.19    6.70
   4   0   4  150.58    6.70
   4   0   4  136.49    6.60
   5   0   4   17.90    3.50
   5   0   4   18.60    3.60
  -5   0  -4   25.20    3.60
   5   0   4   19.30    3.20
  -5   0  -4   19.00    3.40
  -5   0  -4   16.80    2.90
   6   0   4   17.20    3.90
   6   0   4   20.30    3.90
  -6   0  -4   20.60    3.50
  -6   0  -4   21.50    4.10
   6   0   4   17.10    3.50
   6   0   4   19.40    3.60
  -6   0  -4   19.00    3.70
   7   0   4  201.28    9.40
   7   0   4  180.38    9.90
  -7   0  -4  174.18    9.70
   7   0   4  190.88    9.30
  -7   0  -4  199.88   10.30
  -7   0  -4  188.88    8.90
  -7   0  -4  181.88   10.30
   7   0   4  183.38    9.80
   8   0   4   37.00    4.90
   8   0   4   45.10    5.80
   8   0   4   31.80    5.30
  -8   0  -4   32.10    5.40
   8   0   4   38.80    5.20
  -8   0  -4   42.80    5.80
  -8   0  -4   43.20    5.80
  -8   0  -4   43.50    5.50
   9   0   4   60.59    8.20
  -9   0  -4   58.09    7.10
  -9   0  -4   64.49   11.70
   9   0   4   54.79    7.50
  -9   0  -4   55.59    7.20
 -10   0  -4   12.90    5.20
  10   0   4   -1.50    5.00
 -10   0  -4   -0.50    3.70
 -11  -1   4    7.60    2.80
  11  -1  -4   19.60    5.20
 -11  -1   4   11.10    4.10
 -11  -1   4    7.00    5.20
  11   1  -4   21.30    8.70
 -11   1   4    9.90    4.60
 -11   1   4    8.50    4.30
  11   1  -4   18.50    4.80
 -11   1   4    3.20    3.00
 -10  -1   4   24.40    3.20
  10  -1  -4   13.30    5.30
  10  -1  -4   21.60    5.50
  10  -1  -4   21.70    4.80
 -10  -1   4   24.40    4.60
 -10  -1   4   22.50    4.30
  10   1  -4   20.40    4.90
  10   1  -4   11.70    4.90
 -10   1   4   21.00    5.20
 -10   1   4   20.80    3.60
 -10   1   4   18.10    4.90
  10   1  -4   15.40    7.50
  -9  -1   4   78.99    7.20
  -9  -1   4   85.39    7.30
  -9  -1   4   70.99    5.40
  -9  -1   4   61.59    6.90
   9  -1  -4   88.49    7.40
   9  -1  -4   79.29    7.90
   9  -1  -4   75.39    7.40
   9   1  -4   89.59    7.70
  -9   1   4   87.19    7.10
   9   1  -4   75.49    6.90
  -9   1   4   57.99    6.80
  -9   1   4   69.89    7.70
  -9   1   4   74.39    6.10
   9   1  -4   73.99    7.40
   8  -1  -4  394.66   14.70
  -8  -1   4  379.16   13.40
  -8  -1   4  370.66   14.70
  -8  -1   4  396.06   14.70
   8  -1  -4  361.66   14.80
  -8  -1   4  395.16   14.70
   8  -1  -4  371.46   14.60
   8   1  -4  397.26   14.90
   8   1  -4  391.26   14.80
  -8   1   4  397.76   14.90
  -8   1   4  368.96   14.00
   8   1  -4  383.86   14.70
  -8   1   4  371.66   14.60
  -8   1   4  389.26   15.00
  -7  -1   4   35.50    4.00
  -7  -1   4   40.90    3.70
   7  -1  -4   37.00    5.00
  -7  -1   4   42.70    5.20
   7  -1  -4   43.70    5.20
  -7  -1   4   43.40    5.10
   7  -1  -4   41.20    4.40
   7   1  -4   42.70    5.10
   7   1  -4   36.80    4.20
  -7   1   4   43.90    5.70
  -7   1   4   45.30    5.00
  -7   1   4   48.20    4.40
  -7   1   4   44.50    5.00
  -6  -1   4   -1.50    2.50
  -6  -1   4    1.80    1.40
  -6  -1   4   -0.60    2.30
   6  -1  -4   -0.10    2.70
  -6  -1   4   -1.40    2.50
   6  -1  -4   -0.10    2.70
   6  -1  -4    1.40    2.60
   6   1  -4    0.40    2.50
   6   1  -4   -1.30    2.50
  -6   1   4    0.40    1.90
  -6   1   4    0.10    2.70
  -6   1   4    1.80    2.50
  -6   1   4    2.20    2.70
   6   1  -4    2.00    2.50
   5  -1  -4  408.46   13.90
   5  -1  -4  410.16   13.90
   5  -1  -4  388.36   13.90
  -5  -1   4  400.96   13.90
  -5  -1   4  398.56   13.70
  -5  -1   4  416.56   13.80
  -5  -1   4  347.67   13.10
   5   1  -4  403.46   13.80
   5   1  -4  382.66   13.80
  -5   1   4  398.26   13.40
   5   1  -4  405.46   13.70
  -5   1   4  389.96   13.80
  -5   1   4  428.86   13.90
  -5   1   4  391.66   13.90
   4  -1  -4  462.75   15.80
  -4  -1   4  468.75   15.60
   4  -1  -4  475.35   15.80
  -4  -1   4  451.15   15.70
   4  -1  -4  480.35   15.80
  -4  -1   4  487.65   15.60
  -4  -1   4  471.65   14.80
  -4   1   4  497.45   15.90
  -4   1   4  518.25   15.80
   4   1  -4  486.05   15.70
   4   1  -4  474.95   15.60
   4   1  -4  457.55   15.60
  -4   1   4  441.86   15.40
  -4   1   4  454.05   15.80
  -3  -1   4  947.31   29.00
  -3  -1   4  916.11   29.50
   3  -1  -4 1023.70   29.80
   3  -1  -4  957.30   29.80
   3  -1  -4  966.00   29.80
   3  -1  -4  930.91   30.00
   3  -1  -4  968.10   29.60
  -3   1   4 1014.50   29.80
   3   1  -4  843.52   29.00
   3   1  -4  952.40   29.70
  -3   1   4  911.21   29.60
   3   1  -4  931.61   29.60
  -3   1   4  997.80   29.80
   3   1  -4  989.40   29.60
  -3   1   4  984.80   29.90
  -2  -1   4  295.47    9.80
   2  -1  -4  308.77   10.40
   2  -1  -4  302.47   10.70
   2  -1  -4  302.67   10.40
  -2  -1   4  304.97   10.10
  -2  -1   4  307.87   10.10
   2  -1  -4  310.37   10.50
   2  -1  -4  310.47   10.40
   2   1  -4  298.47   10.10
   2   1  -4  307.07    9.80
  -2   1   4  302.67   10.30
  -2   1   4  312.47   10.70
  -2   1   4  290.37   10.30
   2   1  -4  313.47   10.20
  -2   1   4  313.47   10.50
   1  -1  -4  111.99    5.30
  -1  -1   4  118.19    4.60
   1  -1  -4  113.49    5.10
   1  -1  -4   99.69    5.00
  -1  -1   4  115.09    4.50
   1  -1  -4  107.19    4.90
   1   1  -4  119.99    4.60
   1   1  -4  118.19    4.60
  -1   1   4  112.89    5.00
   1   1  -4  105.99    4.90
  -1   1   4  106.09    5.20
   1   1  -4  108.49    4.50
  -1   1   4  107.39    5.30
  -1   1   4  112.29    5.00
   0  -1   4 3918.61  113.39
   0  -1  -4 4063.59  113.59
   0  -1  -4 3726.33  113.49
   0  -1  -4 3775.42  113.49
   0  -1   4 3186.08  113.09
   0  -1   4 3783.52  113.29
   0  -1  -4 3933.11  113.79
   0   1   4 3749.62  113.49
   0   1   4 3681.03  113.69
   0   1  -4 3841.12  113.29
   0   1  -4 3866.71  113.69
   0   1   4 3877.61  113.59
   0   1  -4 3704.33  113.29
   0   1   4 3683.23  113.49
  -1  -1  -4    6.10    2.10
  -1  -1  -4    4.80    2.20
   1  -1   4    6.50    1.90
  -1  -1  -4    6.30    2.20
   1  -1   4    4.60    1.50
   1  -1   4    6.30    2.00
  -1  -1  -4    7.80    2.20
  -1   1  -4    5.90    1.90
   1   1   4    5.70    2.20
   1   1   4    5.70    2.20
   1   1   4    8.00    2.10
  -1   1  -4    5.10    1.90
   1   1   4    4.00    2.10
  -1   1  -4    3.00    1.60
  -2  -1  -4    6.80    2.30
   2  -1   4    5.20    2.10
  -2  -1  -4    4.10    2.30
  -2  -1  -4    4.40    1.80
   2  -1   4    4.80    1.80
  -2  -1  -4    7.70    2.40
  -2  -1  -4    7.40    2.60
   2  -1   4    7.80    2.20
  -2   1  -4    4.80    2.10
  -2   1  -4    7.00    2.10
   2   1   4    5.90    2.30
  -2   1  -4    5.80    2.10
   2   1   4   10.20    2.40
   2   1   4    7.70    2.50
   3  -1   4 1869.81   59.69
  -3  -1  -4 1846.22   59.49
  -3  -1  -4 2014.60   59.89
   3  -1   4 1977.60   59.49
  -3  -1  -4 1937.41   59.89
   3  -1   4 1979.40   59.79
  -3  -1  -4 1948.61   60.19
  -3   1  -4 1858.31   59.69
   3   1   4 2069.09   59.89
   3   1   4 1976.10   59.89
  -3   1  -4 1930.61   59.69
   3   1   4 2014.90   60.69
  -3   1  -4 1958.00   59.89
  -4  -1  -4   12.40    3.00
   4  -1   4   15.00    2.90
   4  -1   4   15.50    3.30
   4  -1   4   13.90    2.80
  -4  -1  -4   13.60    2.50
  -4  -1  -4   14.00    3.00
   4  -1   4   13.20    2.70
  -4  -1  -4   13.10    3.30
  -4   1  -4   14.40    3.00
  -4   1  -4   10.60    2.90
  -4   1  -4   10.20    2.70
   4   1   4   13.90    3.10
   4   1   4   13.50    3.00
   4   1   4   13.80    3.00
  -5  -1  -4  414.26   14.70
  -5  -1  -4  417.76   15.10
  -5  -1  -4  405.46   14.50
   5  -1   4  418.56   14.50
  -5  -1  -4  390.76   14.00
   5  -1   4  397.16   14.50
   5  -1   4  395.96   14.50
   5   1   4  395.46   14.60
  -5   1  -4  416.96   15.60
   5   1   4  375.86   13.90
  -5   1  -4  388.56   14.40
  -5   1  -4  403.96   14.50
   5   1   4  389.06   14.40
  -6  -1  -4    7.70    3.60
  -6  -1  -4   11.00    3.50
  -6  -1  -4   13.80    3.70
   6  -1   4   14.80    3.60
   6  -1   4   16.70    5.00
   6  -1   4   10.70    3.50
  -6  -1  -4   10.00    2.80
  -6   1  -4    9.00    3.50
   6   1   4   12.50    3.70
   6   1   4   12.90    3.80
  -6   1  -4   12.30    3.50
  -6   1  -4   21.90    4.10
   6   1   4    7.10    3.00
   6   1   4   15.30    3.60
   7  -1   4    3.50    3.90
  -7  -1  -4    8.50    3.90
  -7  -1  -4    7.40    3.10
  -7  -1  -4    3.50    3.80
   7  -1   4    2.60    3.60
  -7  -1  -4   -0.10    4.00
   7  -1   4    6.60    4.00
  -7   1  -4    8.30    4.20
   7   1   4    4.60    4.10
   7   1   4    3.00    3.70
   7   1   4   -3.50    4.10
  -7   1  -4    4.10    3.30
   7   1   4    0.30    3.20
  -7   1  -4    3.90    3.80
  -8  -1  -4    4.20    4.60
  -8  -1  -4    3.30    4.30
  -8  -1  -4    3.50    3.90
  -8  -1  -4   -3.20    3.20
   8  -1   4   -0.80    3.90
   8  -1   4    6.50    4.60
   8  -1   4    0.10    4.20
   8   1   4   -9.40    4.70
   8   1   4    4.40    3.60
  -8   1  -4   -3.40    4.00
  -8   1  -4   -3.70    3.30
   8   1   4   -3.80    3.90
  -8   1  -4    2.30    4.30
   8   1   4   -3.80    4.20
  -9  -1  -4    3.20    4.30
   9  -1   4   13.40    5.30
   9  -1   4    8.40    4.20
  -9  -1  -4    4.60    3.70
   9  -1   4    7.10    6.90
   9   1   4    8.10    4.70
  -9   1  -4    9.80    4.50
  -9   1  -4   -1.10    5.50
   9   1   4   11.40    4.70
  10  -1   4    0.80    4.80
 -10  -1  -4   11.60    5.00
 -10  -1  -4    1.50    3.80
 -10   1  -4    4.20    4.60
 -10   1  -4   -6.00    4.00
  10   1   4   -0.70    4.90
  10   1   4   -2.00    8.50
 -11  -2   4   -2.10    2.70
 -11  -2   4    0.20    6.20
 -11  -2   4   -2.00    4.20
 -11  -2   4   -1.70    2.20
  11  -2  -4   13.50    5.00
 -11   2   4    0.60    4.50
  11   2  -4    1.90    6.10
  11   2  -4   -1.60    4.60
  11   2  -4    5.80    5.40
 -11   2   4    6.90    4.50
 -11   2   4    3.10    3.50
 -10  -2   4    3.10    3.80
  10  -2  -4    7.10    5.40
 -10  -2   4    8.40    2.30
 -10  -2   4   11.80    3.90
 -10  -2   4   13.00    2.40
  10  -2  -4   14.80    6.60
  10  -2  -4   15.00    5.30
 -10   2   4    4.90    5.00
  10   2  -4    4.90    4.50
  10   2  -4    8.90    4.70
 -10   2   4   12.00    4.30
  10   2  -4    4.30    4.20
 -10   2   4   10.40    3.30
  -9  -2   4  130.39    6.40
  -9  -2   4  142.79    8.40
   9  -2  -4  132.59    8.70
  -9  -2   4  132.59    8.30
   9  -2  -4  134.39    9.70
   9  -2  -4  149.19    9.30
   9   2  -4  138.79    8.50
  -9   2   4  147.59    9.50
   9   2  -4  132.09    8.50
  -9   2   4  143.99    8.70
   9   2  -4  138.89    8.80
  -9   2   4  143.99    7.90
  -9   2   4  140.69    8.40
  -8  -2   4    5.00    3.20
   8  -2  -4    4.80    3.70
  -8  -2   4    4.30    3.30
   8  -2  -4    8.20    3.70
  -8  -2   4    9.00    3.30
   8  -2  -4    6.70    3.90
  -8  -2   4    3.90    1.90
   8   2  -4    1.80    3.50
   8   2  -4    7.00    3.50
  -8   2   4    5.00    2.90
   8   2  -4    7.60    4.00
  -8   2   4    9.00    3.60
  -8   2   4   10.00    4.70
  -8   2   4    3.90    3.70
  -7  -2   4  136.39    6.80
   7  -2  -4  137.69    7.30
   7  -2  -4  130.19    7.40
   7  -2  -4  129.39    7.20
  -7  -2   4  143.19    7.10
  -7  -2   4  132.69    5.50
  -7  -2   4  126.29    6.80
   7   2  -4  130.19    7.20
  -7   2   4  131.89    7.00
  -7   2   4  135.99    7.40
  -7   2   4  135.69    8.00
   7   2  -4  123.49    6.80
  -7   2   4  135.39    7.50
   7   2  -4  148.99    7.60
  -6  -2   4   62.89    3.70
   6  -2  -4   69.49    5.20
  -6  -2   4   69.29    5.00
   6  -2  -4   80.09    5.50
  -6  -2   4   71.19    5.10
  -6  -2   4   70.79    4.90
   6  -2  -4   73.29    5.30
  -6   2   4   72.19    5.40
  -6   2   4   70.59    5.00
   6   2  -4   72.79    5.00
   6   2  -4   72.79    4.90
  -6   2   4   72.49    5.30
  -6   2   4   78.19    5.90
   6   2  -4   65.19    5.10
  -5  -2   4    1.80    0.90
   5  -2  -4    2.00    2.60
  -5  -2   4    1.00    2.20
   5  -2  -4    3.40    2.70
  -5  -2   4    0.30    2.30
   5  -2  -4    1.40    2.70
   5  -2  -4   -0.20    3.10
  -5   2   4   -0.20    2.50
   5   2  -4   -0.20    2.30
  -5   2   4    1.10    2.50
   5   2  -4    1.10    2.40
   5   2  -4    1.60    2.30
  -5   2   4    0.30    2.50
  -5   2   4    0.90    2.10
   4  -2  -4  857.41   26.40
   4  -2  -4  843.12   26.50
   4  -2  -4  794.32   26.70
   4  -2  -4  827.12   26.40
  -4  -2   4  865.31   26.10
  -4  -2   4  836.92   26.10
   4   2  -4  864.51   26.70
   4   2  -4  830.42   26.10
  -4   2   4  804.22   26.30
   4   2  -4  763.62   26.00
  -4   2   4  803.92   26.40
  -4   2   4  854.11   26.40
  -4   2   4  841.62   26.40
   3  -2  -4   60.69    4.20
   3  -2  -4   61.59    4.30
  -3  -2   4   61.39    3.60
   3  -2  -4   67.89    4.70
   3  -2  -4   68.89    4.50
  -3  -2   4   66.69    3.70
   3  -2  -4   69.39    4.40
   3   2  -4   63.19    4.00
  -3   2   4   65.49    4.40
   3   2  -4   65.39    2.20
  -3   2   4   67.29    4.40
   3   2  -4   61.99    3.70
  -3   2   4   65.39    4.40
  -3   2   4   64.49    4.40
   2  -2  -4  224.58    8.50
   2  -2  -4  239.48    8.30
   2  -2  -4  225.88    8.20
  -2  -2   4  237.68    7.70
   2  -2  -4  223.28    8.50
  -2  -2   4  224.08    7.70
   2  -2  -4  224.48    8.20
  -2   2   4  225.98    8.30
  -2   2   4  217.98    8.20
  -2   2   4  227.38    8.50
   2   2  -4  234.18    7.70
   2   2  -4  230.18    7.40
   2   2  -4  222.18    7.70
  -2   2   4  211.48    8.30
  -2   2   4  234.18    8.20
  -1  -2   4 1619.34   49.40
   1  -2  -4 1606.94   49.50
  -1  -2   4 1661.73   49.20
   1  -2  -4 1579.44   49.80
   1  -2  -4 1656.43   49.80
   1  -2  -4 1593.94   49.60
   1  -2  -4 1656.23   49.60
   1   2  -4 1691.03   49.20
   1   2  -4 1550.94   49.20
  -1   2   4 1566.94   49.60
  -1   2   4 1629.44   49.80
  -1   2   4 1635.84   49.60
   1   2  -4 1710.23   49.20
  -1   2   4 1628.04   49.80
   0  -2   4    1.00    1.30
   0  -2   4    3.80    1.40
   0  -2  -4    2.90    2.10
   0  -2  -4    2.00    1.90
   0  -2  -4    3.80    2.50
   0  -2  -4    1.90    2.00
   0   2  -4    3.30    1.10
   0   2  -4    2.60    1.50
   0   2   4    2.80    2.20
   0   2   4    3.40    2.10
   0   2  -4    2.30    1.40
   0   2   4    3.50    2.00
   0   2   4    2.40    2.00
   1  -2   4   92.19    4.30
   1  -2   4   96.49    3.50
  -1  -2  -4   90.49    4.90
  -1  -2  -4   90.89    5.20
  -1  -2  -4   97.39    4.90
   1  -2   4   92.79    4.30
  -1  -2  -4  100.29    4.80
   1   2   4   96.69    4.90
   1   2   4   87.19    5.10
   1   2   4   95.09    4.90
  -1   2  -4   88.39    4.30
  -1   2  -4   93.89    4.30
   1   2   4   89.09    5.20
  -1   2  -4   94.19    4.90
  -2  -2  -4  312.27   11.40
  -2  -2  -4  330.37   10.90
   2  -2   4  321.27   11.10
   2  -2   4  355.16   10.60
   2  -2   4  331.37   11.10
  -2  -2  -4  332.17   11.60
  -2  -2  -4  325.77   11.70
  -2  -2  -4  320.77   11.50
  -2   2  -4  319.77   11.10
  -2   2  -4  321.47   11.50
   2   2   4  328.97   11.50
   2   2   4  323.17   11.80
   2   2   4  308.57   11.80
   2   2   4  334.47   11.50
  -2   2  -4  325.87   11.10
  -3  -2  -4  180.88    7.60
  -3  -2  -4  170.98    6.80
   3  -2   4  172.78    7.30
  -3  -2  -4  180.58    7.50
  -3  -2  -4  181.78    8.30
   3  -2   4  178.98    7.50
   3  -2   4  172.88    7.20
   3   2   4  184.88    7.90
  -3   2  -4  174.48    7.80
  -3   2  -4  172.98    7.30
   3   2   4  165.38    7.50
  -3   2  -4  179.28    7.40
   3   2   4  186.08    7.60
  -4  -2  -4   50.19    5.40
  -4  -2  -4   42.90    3.70
   4  -2   4   38.80    4.20
   4  -2   4   44.90    4.40
  -4  -2  -4   41.80    4.50
   4   2   4   43.30    4.80
  -4   2  -4   40.00    4.50
   4   2   4   42.70    4.90
  -4   2  -4   50.29    5.30
   4   2   4   39.70    4.50
  -4   2  -4   39.70    4.30
   5  -2   4  209.98    9.30
  -5  -2  -4  219.48    9.40
   5  -2   4  197.28    9.10
  -5  -2  -4  206.48    8.40
  -5  -2  -4  220.68   10.30
  -5  -2  -4  218.48    9.20
   5  -2   4  215.38    9.00
  -5   2  -4  210.08    9.20
   5   2   4  210.58    9.20
  -5   2  -4  211.58    9.10
   5   2   4  205.38    9.40
   5   2   4  221.48    9.50
  -5   2  -4  212.18    9.40
  -6  -2  -4   32.10    4.50
   6  -2   4   46.90    5.90
   6  -2   4   29.40    4.20
  -6  -2  -4   33.70    4.30
   6  -2   4   32.70    4.20
  -6  -2  -4   41.70    4.70
  -6  -2  -4   33.00    4.30
   6   2   4   43.00    5.60
   6   2   4   46.30    5.10
   6   2   4   41.50    4.70
  -6   2  -4   38.70    4.50
  -6   2  -4   33.20    4.30
  -6   2  -4   32.40    4.20
   7  -2   4    5.10    3.90
  -7  -2  -4    9.50    2.90
   7  -2   4   -1.90    3.70
  -7  -2  -4   -0.30    3.50
  -7  -2  -4    7.00    3.90
  -7  -2  -4    6.20    4.00
   7  -2   4    6.40    4.10
   7   2   4    5.10    3.00
   7   2   4    3.80    4.00
  -7   2  -4    2.30    3.70
   7   2   4    0.10    3.50
  -7   2  -4    5.80    3.80
   7   2   4    6.40    4.20
  -7   2  -4    7.60    3.60
  -8  -2  -4   43.60    5.80
  -8  -2  -4   35.30    5.30
  -8  -2  -4   33.00    4.80
   8  -2   4   36.10    5.20
   8  -2   4   30.20    5.20
  -8  -2  -4   34.40    4.00
   8  -2   4   38.20    5.60
  -8   2  -4   32.10    6.10
   8   2   4   36.40    5.40
   8   2   4   31.70    4.20
   8   2   4   44.20    7.30
  -8   2  -4   39.80    4.80
  -8   2  -4   39.00    5.80
   8   2   4   38.30    5.60
  -9  -2  -4   22.20    4.90
  -9  -2  -4   11.90    3.50
   9  -2   4   14.90    4.90
   9   2   4   12.10    4.30
  -9   2  -4   16.10    5.70
   9   2   4   11.80    5.20
  -9   2  -4   20.90    4.80
  -9   2  -4    3.10    4.20
   9   2   4   18.70    5.20
  10  -2   4    3.80    5.30
 -10  -2  -4    1.30    4.40
 -10  -2  -4    3.80    4.80
 -10   2  -4   -3.90    4.60
  10   2   4   -5.30    4.60
 -10   2  -4   -0.80    4.50
 -11  -3   4   -0.70    3.50
 -11  -3   4   -1.20    2.00
 -11  -3   4   -7.00    4.00
  11  -3  -4    2.90    4.70
  11   3  -4    5.00    4.50
  11   3  -4   -2.40    4.90
  11   3  -4    6.00    6.40
 -11   3   4   -7.00    4.10
 -11   3   4    2.20    3.50
 -11   3   4   -0.10    4.20
 -10  -3   4    7.80    3.60
 -10  -3   4   12.10    3.90
 -10  -3   4    4.30    2.40
 -10  -3   4    7.30    2.00
 -10   3   4    5.40    6.10
  10   3  -4    9.70    4.50
  10   3  -4   10.80    4.30
 -10   3   4    4.30    4.30
 -10   3   4    6.60    4.30
 -10   3   4    4.90    3.60
  10   3  -4    4.60    5.20
   9  -3  -4    8.40    4.40
  -9  -3   4    6.50    2.20
   9  -3  -4   12.70    4.50
  -9  -3   4    5.80    1.90
  -9  -3   4    1.70    3.30
   9  -3  -4    6.40    4.10
  -9  -3   4    5.50    3.30
  -9   3   4    7.10    4.70
   9   3  -4    6.10    4.30
  -9   3   4    6.20    3.30
  -9   3   4    6.80    3.90
  -9   3   4    4.20    3.80
   9   3  -4    3.30    3.70
   9   3  -4    4.90    3.70
   8  -3  -4   24.90    4.90
  -8  -3   4   27.70    3.90
   8  -3  -4   36.30    6.50
  -8  -3   4   34.10    4.20
  -8  -3   4   38.80    3.60
  -8  -3   4   47.70    4.90
   8  -3  -4   34.80    4.80
  -8  -3   4   34.40    3.20
  -8   3   4   39.80    5.80
  -8   3   4   38.60    6.90
  -8   3   4   31.80    4.60
   8   3  -4   32.20    4.10
   8   3  -4   36.20    4.40
  -8   3   4   36.20    4.70
   8   3  -4   28.00    4.40
   7  -3  -4   30.50    4.10
  -7  -3   4   26.80    3.40
  -7  -3   4   29.40    3.70
   7  -3  -4   32.20    4.10
  -7  -3   4   26.00    3.20
   7  -3  -4   42.60    5.70
   7  -3  -4   27.50    4.40
  -7  -3   4   33.50    3.70
  -7   3   4   30.90    4.00
  -7   3   4   27.20    4.10
   7   3  -4   30.60    3.50
   7   3  -4   29.90    3.80
  -7   3   4   30.40    3.70
  -7   3   4   29.80    4.10
   7   3  -4   34.40    4.00
   6  -3  -4   29.60    3.60
  -6  -3   4   38.30    5.20
  -6  -3   4   30.50    4.20
  -6  -3   4   29.50    1.90
   6  -3  -4   34.10    4.90
  -6  -3   4   33.30    2.00
   6  -3  -4   27.90    3.70
   6  -3  -4   32.00    3.70
  -6   3   4   29.90    4.60
   6   3  -4   28.70    3.20
  -6   3   4   26.20    3.60
  -6   3   4   26.40    3.70
   6   3  -4   31.10    3.40
  -6   3   4   28.40    3.70
   6   3  -4   41.20    4.60
  -5  -3   4   75.19    4.70
   5  -3  -4   83.99    5.70
   5  -3  -4   78.59    5.20
   5  -3  -4   75.19    5.90
   5  -3  -4   76.29    6.30
   5   3  -4   90.49    5.00
  -5   3   4   72.49    5.10
   5   3  -4   78.19    5.00
  -5   3   4   76.19    5.30
  -5   3   4   75.09    5.40
  -5   3   4   82.69    5.20
   5   3  -4   81.49    4.80
  -4  -3   4  181.28    7.10
   4  -3  -4  180.98    7.60
   4  -3  -4  177.88    7.50
   4  -3  -4  188.88    7.70
   4  -3  -4  192.08    7.80
   4  -3  -4  180.08    8.00
  -4  -3   4  187.78    7.00
  -4   3   4  175.18    7.70
  -4   3   4  178.58    7.60
   4   3  -4  167.68    7.20
  -4   3   4  177.08    7.60
   4   3  -4  173.38    7.00
  -4   3   4  177.38    7.50
   4   3  -4  186.68    7.10
  -3  -3   4  363.36   11.20
   3  -3  -4  341.67   11.80
  -3  -3   4  333.47   11.20
   3  -3  -4  334.77   11.80
   3  -3  -4  335.17   12.00
   3  -3  -4  345.67   12.20
   3  -3  -4  329.17   11.80
  -3   3   4  347.17   11.80
  -3   3   4  329.17   11.70
   3   3  -4  351.66   11.20
  -3   3   4  359.16   12.20
  -3   3   4  340.67   12.00
  -3   3   4  316.97   11.80
   3   3  -4  340.67   11.20
   2  -3  -4  748.83   23.40
  -2  -3   4  716.03   22.90
  -2  -3   4  750.52   22.80
   2  -3  -4  707.63   23.50
   2  -3  -4  799.12   23.60
   2  -3  -4  721.53   23.80
   2  -3  -4  767.92   23.80
  -2   3   4  747.33   23.40
   2   3  -4  695.93   22.80
  -2   3   4  763.52   23.50
   2   3  -4  768.72   22.90
  -2   3   4  754.42   23.50
  -2   3   4  741.83   23.80
  -2   3   4  730.23   23.80
  -1  -3   4    1.50    1.00
   1  -3  -4    2.00    2.40
   1  -3  -4    0.30    1.60
   1  -3  -4    0.40    1.90
   1  -3  -4    2.40    2.00
   1  -3  -4   -0.70    2.00
  -1   3   4    3.20    2.40
  -1   3   4    0.70    2.10
  -1   3   4    0.20    2.00
   1   3  -4    1.00    1.10
   1   3  -4    1.00    1.10
  -1   3   4    2.80    1.90
   0  -3   4   84.39    3.50
   0  -3  -4   91.69    4.60
   0  -3  -4   84.49    4.90
   0  -3  -4   80.49    4.90
   0  -3  -4   83.49    4.40
   0   3   4   86.69    4.40
   0   3  -4   83.29    3.50
   0   3  -4   86.29    3.60
   0   3   4   85.99    4.60
   0   3   4   83.99    4.90
   0   3   4   85.69    5.00
   1  -3   4  441.46   14.30
  -1  -3  -4  442.66   14.80
  -1  -3  -4  439.16   14.80
   1  -3   4  447.56   14.50
  -1  -3  -4  441.56   15.20
  -1  -3  -4  465.75   15.20
  -1   3  -4  445.16   14.30
   1   3   4  440.66   14.80
   1   3   4  459.25   15.20
   1   3   4  452.75   15.50
  -1   3  -4  444.56   15.00
  -1   3  -4  464.05   14.30
   1   3   4  440.06   15.20
   2  -3   4   71.99    4.20
  -2  -3  -4   76.79    5.50
   2  -3   4   75.29    4.20
  -2  -3  -4   80.49    5.20
  -2  -3  -4   74.99    4.90
  -2  -3  -4   80.49    4.70
  -2  -3  -4   77.09    3.70
  -2   3  -4   73.99    4.90
  -2   3  -4   73.89    4.30
   2   3   4   79.19    5.00
  -2   3  -4   76.19    4.30
   2   3   4   78.29    4.70
   2   3   4   71.89    5.50
   2   3   4   83.69    5.10
  -3  -3  -4  161.78    7.60
   3  -3   4  152.68    6.70
   3  -3   4  164.08    6.80
  -3  -3  -4  168.58    6.20
   3  -3   4  155.28    7.10
  -3  -3  -4  154.38    7.20
  -3  -3  -4  153.28    7.00
  -3   3  -4  156.28    7.20
   3   3   4  144.39    7.40
   3   3   4  149.69    7.10
  -3   3  -4  158.68    7.20
   3   3   4  162.38    7.10
   3   3   4  163.28    7.40
  -3   3  -4  160.98    6.80
   4  -3   4   11.00    2.90
   4  -3   4   12.10    2.80
  -4  -3  -4   13.40    2.00
  -4  -3  -4   15.00    3.10
  -4  -3  -4   14.10    2.90
  -4  -3  -4   12.90    2.90
   4  -3   4   13.00    2.70
   4   3   4   10.80    3.00
  -4   3  -4   13.60    3.00
   4   3   4   14.00    3.10
  -4   3  -4   15.30    2.90
  -4   3  -4   16.90    3.00
  -5  -3  -4    0.00    2.90
  -5  -3  -4    3.10    2.90
   5  -3   4   -1.90    2.80
   5  -3   4   -0.30    2.60
   5  -3   4    2.60    2.80
  -5  -3  -4    3.20    2.90
  -5  -3  -4   -0.80    1.90
  -5   3  -4    2.20    2.90
   5   3   4   -2.20    3.00
   5   3   4   -1.10    3.00
  -5   3  -4    1.30    2.80
  -5   3  -4   -1.70    2.80
   5   3   4    1.60    3.00
   6  -3   4  278.57   11.60
  -6  -3  -4  294.77   11.90
  -6  -3  -4  269.37   11.80
  -6  -3  -4  278.07   11.90
   6  -3   4  276.37   11.70
   6  -3   4  281.07   12.10
  -6  -3  -4  272.17   10.50
  -6   3  -4  266.27   11.60
  -6   3  -4  287.07   11.80
   6   3   4  309.47   12.10
   6   3   4  281.77   12.00
   6   3   4  300.27   12.10
  -6   3  -4  284.97   11.70
   7  -3   4    5.80    3.90
  -7  -3  -4   -0.60    3.70
  -7  -3  -4    3.70    3.70
  -7  -3  -4    3.60    2.70
   7  -3   4    1.60    3.60
  -7  -3  -4    5.70    3.90
   7   3   4    9.40    4.20
   7   3   4    4.80    4.00
   7   3   4    6.10    3.90
  -7   3  -4    7.00    3.90
  -7   3  -4    7.60    3.90
  -7   3  -4    2.90    4.00
  -8  -3  -4   16.90    3.30
  -8  -3  -4   21.00    4.40
   8  -3   4   18.20    8.20
  -8  -3  -4   15.20    4.60
   8  -3   4   17.60    5.00
  -8  -3  -4   22.50    5.10
   8  -3   4   24.00    4.80
   8   3   4   16.80    6.10
   8   3   4   14.10    5.90
  -8   3  -4   21.10    5.10
  -8   3  -4   23.60    5.20
  -8   3  -4   24.50    4.90
  -9  -3  -4   29.30    5.10
  -9  -3  -4   21.60    3.50
   9  -3   4   24.50    5.10
   9   3   4   22.60    5.30
  -9   3  -4   21.80    5.20
   9   3   4   26.80    7.00
  -9   3  -4   17.50    5.10
  -9   3  -4   25.50    6.20
  10  -3   4    1.90    4.90
 -10  -3  -4    0.20    4.70
 -10  -3  -4    5.20    3.70
 -10   3  -4    9.60    5.40
  10   3   4    9.90    5.30
 -10   3  -4    4.20    4.90
 -11  -4   4    2.00    1.70
 -11  -4   4   -5.00    3.60
  11  -4  -4    0.30    5.40
  11  -4  -4   -2.30    4.50
  11   4  -4    8.40    4.70
 -11   4   4   -8.20    4.10
  11   4  -4    2.00    4.80
 -11   4   4    2.30    4.70
  11   4  -4    1.40    6.00
  10  -4  -4   17.10    8.00
 -10  -4   4   20.60    2.90
 -10  -4   4   26.20    4.50
 -10  -4   4   23.90    3.60
  10  -4  -4   31.30    6.00
  10   4  -4   13.50    6.80
  10   4  -4   23.30    5.70
 -10   4   4   20.00    4.60
  10   4  -4   23.30    4.60
 -10   4   4   16.00    6.20
 -10   4   4   22.50    4.30
 -10   4   4   12.40    4.80
  -9  -4   4   -3.10    3.30
  -9  -4   4    4.70    1.70
   9  -4  -4  -10.00    4.10
   9  -4  -4   -0.10    4.70
   9  -4  -4   -7.50    3.60
  -9  -4   4    3.00    1.40
   9  -4  -4    7.80    4.40
  -9   4   4   -2.80    3.90
  -9   4   4    5.60    3.60
   9   4  -4   -3.60    3.40
   9   4  -4   14.70    4.50
  -9   4   4   -0.10    4.10
   8  -4  -4   19.10    4.40
   8  -4  -4   29.60    5.30
  -8  -4   4   26.90    3.70
   8  -4  -4   24.80    4.50
  -8  -4   4   21.60    3.80
   8  -4  -4   22.50    4.20
  -8   4   4   29.30    4.50
   8   4  -4   30.30    3.90
   8   4  -4   21.20    5.20
   8   4  -4   29.40    4.20
  -8   4   4   22.20    4.30
  -8   4   4   27.20    4.70
  -8   4   4   27.60    4.10
  -7  -4   4   48.40    2.30
   7  -4  -4   48.80    5.80
  -7  -4   4   44.70    4.90
   7  -4  -4   45.20    5.50
  -7  -4   4   52.19    5.10
  -7  -4   4   51.49    2.40
   7  -4  -4   48.80    6.10
   7  -4  -4   46.60    6.00
  -7   4   4   51.29    6.40
   7   4  -4   48.30    5.30
  -7   4   4   51.49    6.00
  -7   4   4   56.69    6.00
   7   4  -4   58.89    5.50
  -7   4   4   56.29    5.80
  -6  -4   4   -0.70    2.20
   6  -4  -4    0.70    2.80
   6  -4  -4    2.70    2.90
   6  -4  -4   -4.90    3.10
   6  -4  -4   -0.90    2.70
  -6  -4   4    2.20    2.40
   6   4  -4    0.60    2.30
  -6   4   4   -2.30    3.10
  -6   4   4   -1.10    2.80
   6   4  -4    1.00    2.40
  -6   4   4    4.50    2.70
   6   4  -4    0.40    2.60
  -6   4   4    5.30    3.40
   5  -4  -4   94.19    5.80
   5  -4  -4   98.89    6.70
  -5  -4   4  102.69    5.10
   5  -4  -4   98.09    6.00
  -5  -4   4   95.19    5.20
   5   4  -4  100.99    5.30
  -5   4   4  103.39    6.20
  -5   4   4   92.59    6.20
  -5   4   4   93.89    5.90
  -5   4   4   96.49    6.00
   5   4  -4   97.09    5.10
   5   4  -4  101.19    5.20
  -4  -4   4  268.77    9.30
   4  -4  -4  262.97   10.10
  -4  -4   4  280.77    9.40
   4  -4  -4  256.77   10.00
   4  -4  -4  276.17   10.70
   4  -4  -4  264.77   10.30
   4  -4  -4  265.87   10.00
  -4   4   4  261.37   10.10
   4   4  -4  252.27    9.30
  -4   4   4  263.07   10.50
  -4   4   4  265.87   10.10
   4   4  -4  265.37    9.30
   4   4  -4  261.87    9.50
  -4   4   4  268.47   10.20
   3  -4  -4    9.00    2.50
  -3  -4   4   13.40    1.70
   3  -4  -4    8.40    2.40
   3  -4  -4    9.50    2.70
   3  -4  -4   11.00    2.80
   3  -4  -4    8.70    3.00
  -3   4   4    7.00    2.50
   3   4  -4    9.20    1.60
  -3   4   4    9.60    2.60
  -3   4   4    7.40    2.60
   3   4  -4   11.90    1.80
  -3   4   4    8.60    2.60
   3   4  -4   11.20    1.40
  -3   4   4   13.20    3.00
   2  -4  -4  188.78    8.20
  -2  -4   4  204.18    6.70
   2  -4  -4  208.38    7.80
   2  -4  -4  209.38    7.80
   2  -4  -4  195.68    7.80
   2  -4  -4  195.48    8.20
   2   4  -4  197.08    6.70
   2   4  -4  195.78    6.70
  -2   4   4  197.48    8.30
  -2   4   4  210.98    7.80
  -2   4   4  206.88    7.90
  -2   4   4  203.98    7.80
  -2   4   4  201.88    8.20
   1  -4  -4   35.50    3.20
  -1  -4   4   37.70    1.80
   1  -4  -4   36.00    4.10
   1  -4  -4   30.70    4.60
   1  -4  -4   36.50    3.50
  -1  -4   4   35.70    1.90
   1  -4  -4   30.10    3.70
  -1   4   4   31.60    3.30
  -1   4   4   36.00    4.10
   1   4  -4   36.10    1.90
   1   4  -4   33.00    1.90
  -1   4   4   32.70    3.60
  -1   4   4   35.00    4.20
   0  -4  -4  147.99    6.70
   0  -4  -4  148.99    5.60
   0  -4  -4  141.69    6.10
   0  -4  -4  150.58    6.80
   0  -4  -4  149.59    6.20
   0  -4   4  146.39    5.00
   0   4   4  146.89    6.20
   0   4   4  149.69    6.90
   0   4  -4  149.49    5.10
   0   4   4  147.29    6.80
   0   4  -4  152.38    5.10
   0   4  -4  126.49    4.50
   0   4   4  146.69    6.20
  -1  -4  -4   10.90    2.40
   1  -4   4   14.30    2.70
  -1  -4  -4   14.00    2.80
  -1  -4  -4   14.80    2.50
  -1  -4  -4   15.70    3.20
   1  -4   4   13.70    1.70
  -1   4  -4   13.60    1.70
  -1   4  -4   12.50    2.60
  -1   4  -4   16.60    1.80
   1   4   4   15.60    2.60
   1   4   4   16.50    3.40
   1   4   4   13.30    2.80
   1   4   4   13.60    2.50
   2  -4   4  905.91   28.00
  -2  -4  -4  926.31   28.60
   2  -4   4  878.81   27.40
  -2  -4  -4  760.32   27.90
  -2  -4  -4  887.91   28.90
  -2  -4  -4  922.71   28.60
   2  -4   4  912.51   28.00
  -2  -4  -4  912.41   29.00
   2   4   4  890.91   29.00
   2   4   4  952.80   28.70
   2   4   4  923.51   29.10
  -2   4  -4  865.91   28.00
   2   4   4  896.91   28.50
  -2   4  -4  965.20   28.70
  -2   4  -4  930.71   28.90
  -3  -4  -4   10.60    2.70
   3  -4   4   11.90    2.30
   3  -4   4   14.90    2.50
  -3  -4  -4   10.90    2.80
   3  -4   4    8.80    3.10
  -3  -4  -4   11.50    2.70
  -3  -4  -4   14.80    1.60
   3   4   4    6.40    2.80
   3   4   4   16.40    3.30
  -3   4  -4   15.10    2.50
   3   4   4   13.80    2.90
  -3   4  -4   12.20    2.30
  -3   4  -4   11.10    2.80
   3   4   4   11.50    2.80
  -4  -4  -4  125.29    6.70
  -4  -4  -4  126.69    5.20
   4  -4   4  124.59    6.60
   4  -4   4  120.09    6.20
  -4  -4  -4  133.29    6.70
   4  -4   4  122.49    6.10
   4   4   4  133.79    7.00
  -4   4  -4  129.89    6.30
  -4   4  -4  129.09    6.40
   4   4   4  128.09    6.90
  -4   4  -4  117.29    6.80
   4   4   4  124.09    6.80
   5  -4   4   86.49    5.70
   5  -4   4   96.89    6.50
  -5  -4  -4   88.69    6.30
  -5  -4  -4   89.09    6.20
  -5  -4  -4   83.99    4.70
  -5  -4  -4   92.19    6.60
   5  -4   4   87.29    5.80
  -5   4  -4   90.89    5.90
   5   4   4   92.79    6.40
   5   4   4   93.19    6.60
  -5   4  -4   82.59    5.70
  -5   4  -4   87.99    6.70
   5   4   4   94.89    6.40
  -6  -4  -4    5.40    2.30
  -6  -4  -4    2.10    3.40
   6  -4   4    5.00    3.10
   6  -4   4    2.90    3.10
  -6  -4  -4    8.30    3.40
   6  -4   4    6.10    3.90
  -6  -4  -4    8.00    3.70
   6   4   4    6.40    3.70
   6   4   4   -1.00    4.30
  -6   4  -4    7.30    3.80
  -6   4  -4    5.00    3.20
   6   4   4    8.20    3.90
  -7  -4  -4    9.60    4.00
   7  -4   4    6.20    4.10
  -7  -4  -4    9.00    2.60
   7  -4   4   10.00    3.70
  -7  -4  -4    9.90    4.00
  -7   4  -4   10.70    3.90
   7   4   4    6.40    4.00
  -7   4  -4   12.50    4.30
   7   4   4    9.80    4.30
   7   4   4   12.90    4.30
  -7   4  -4    5.70    4.00
   8  -4   4   20.50    6.60
   8  -4   4   22.10    4.70
  -8  -4  -4   10.60    4.50
  -8  -4  -4   13.90    4.20
  -8  -4  -4   18.90    3.10
  -8   4  -4   24.20    4.90
  -8   4  -4   14.50    5.70
   8   4   4    8.60    4.80
   8   4   4   13.30    5.10
  -8   4  -4   17.90    4.30
  -9  -4  -4    1.90    5.10
  -9  -4  -4   -9.20    4.70
  -9  -4  -4    1.60    2.80
  -9   4  -4    8.10    5.40
  -9   4  -4   -0.70    4.20
   9   4   4    0.40    4.40
  -9   4  -4    7.50    4.70
   9   4   4   -9.80    6.00
  11  -5  -4    1.70    5.60
  11  -5  -4    8.00    5.00
 -11  -5   4    1.10    1.70
 -11  -5   4   -4.10    4.10
[truncated: 2,889,466 more chars]
