# Supplementary material for: The fumarate salts of the N-isopropyl-N-methyl derivatives of DMT and psilocin
Source: Acta Crystallogr E Crystallogr Commun. 2019 Aug 16;75(Pt 9):1316–20. doi: 10.1107/S2056989019011253 (PMC6727059; doi:10.1107/S2056989019011253)
Supplement: Supplementary file 2 [file e-75-01316-MiPTsup2.hkl]

data_MiPT                                                                 
_shelx_title ' UMD1759C_a.res in P2(1)/c'                                       
_shelx_refln_list_code          4                                               
_shelx_F_calc_maximum      196.27                                               
_exptl_crystal_F_000       712.00                                               
_reflns_d_resolution_high  0.8273                                               
                                                                                
loop_                                                                           
 _space_group_symop_operation_xyz                                               
 'x, y, z'                                                                      
 '-x, y+1/2, -z+1/2'                                                            
 '-x, -y, -z'                                                                   
 'x, -y-1/2, z-1/2'                                                             
                                                                                
_cell_length_a     9.8521                                                       
_cell_length_b    12.7895                                                       
_cell_length_c    14.8749                                                       
_cell_angle_alpha  90.000                                                       
_cell_angle_beta  106.932                                                       
_cell_angle_gamma  90.000                                                       
                                                                                
_shelx_F_squared_multiplier     1.000                                           
                                                                                
loop_                                                                           
 _refln_index_h                                                                 
 _refln_index_k                                                                 
 _refln_index_l                                                                 
 _refln_F_squared_calc                                                          
 _refln_F_squared_meas                                                          
 _refln_F_squared_sigma                                                         
 _refln_observed_status                                                         
   2   0   0      28808.53      27011.67      1073.39 o                         
   3   0   0      38523.11      38818.05       656.41 o                         
   4   0   0         79.73         98.32         3.77 o                         
   5   0   0       5253.02       5293.54        66.15 o                         
   6   0   0       3456.51       3331.62        42.77 o                         
   7   0   0        149.60        138.05         5.40 o                         
   8   0   0       2987.13       3038.74        39.84 o                         
   9   0   0        156.85        173.37         6.74 o                         
  10   0   0         70.35         56.46         5.33 o                         
  11   0   0        329.27        373.15        13.86 o                         
   2   1   0      10415.93      10929.21       140.79 o                         
   3   1   0       3408.72       3301.86        29.17 o                         
   4   1   0       3685.04       3626.56        32.20 o                         
   5   1   0        322.54        299.92         4.24 o                         
   6   1   0       1236.03       1197.29        11.84 o                         
   7   1   0        135.29        134.86         3.64 o                         
   8   1   0        109.25        111.55         3.94 o                         
   9   1   0         45.48         44.47         2.89 o                         
  10   1   0        132.62        101.58         7.35 o                         
  11   1   0          3.12          2.17         6.39 o                         
   0   2   0       1055.29       1004.52        18.93 o                         
   1   2   0       3412.31       3168.85        25.23 o                         
   2   2   0       1398.26       1345.13        11.23 o                         
   3   2   0       3818.71       3672.39        31.08 o                         
   4   2   0          8.37          8.35         1.36 o                         
   5   2   0       1358.05       1441.49        13.10 o                         
   6   2   0        222.88        211.27         3.83 o                         
   7   2   0          6.84         10.85         1.94 o                         
   8   2   0        229.41        266.12         4.87 o                         
   9   2   0         68.65         64.12         3.03 o                         
  10   2   0         24.39         29.96         3.50 o                         
  11   2   0         85.42         77.73         4.76 o                         
   1   3   0        655.15        610.24         5.24 o                         
   2   3   0          1.92         11.48         0.86 o                         
   3   3   0          0.15          1.89         1.03 o                         
   4   3   0        356.48        440.10         5.01 o                         
   5   3   0        957.59       1009.81         9.58 o                         
   6   3   0          4.53         11.22         1.65 o                         
   7   3   0         55.07         49.25         2.31 o                         
   8   3   0         24.30         25.83         2.40 o                         
   9   3   0         23.69         28.24         3.66 o                         
  10   3   0          3.70          5.29         3.28 o                         
  11   3   0          6.97          1.57         3.49 o                         
   0   4   0          1.30          5.14         0.94 o                         
   1   4   0        204.97        168.11         1.93 o                         
   2   4   0        120.75        146.71         1.93 o                         
   3   4   0        646.84        675.07         6.08 o                         
   4   4   0          6.74         11.88         1.37 o                         
   5   4   0        306.87        309.47         4.18 o                         
   6   4   0         17.08         19.29         1.75 o                         
   7   4   0         33.00         24.86         2.06 o                         
   8   4   0         63.55         68.43         3.87 o                         
   9   4   0         22.72         18.61         2.67 o                         
  10   4   0          7.49          6.22         2.99 o                         
   1   5   0       1986.24       1854.03        13.97 o                         
   2   5   0        672.56        674.83         5.59 o                         
   3   5   0         28.71         24.82         1.22 o                         
   4   5   0         82.46        103.16         2.44 o                         
   5   5   0        241.03        245.34         3.37 o                         
   6   5   0         43.78         61.20         3.11 o                         
   7   5   0         10.09         10.87         1.75 o                         
   8   5   0          6.19         10.36         2.24 o                         
   9   5   0          1.20          5.05         2.39 o                         
  10   5   0         11.54         16.81         2.96 o                         
   0   6   0         13.29         20.31         1.31 o                         
   1   6   0          0.09          0.26         0.87 o                         
   2   6   0          7.06          5.96         0.94 o                         
   3   6   0        611.38        585.08         5.62 o                         
   4   6   0         54.00         54.29         1.58 o                         
   5   6   0         69.54         76.38         2.18 o                         
   6   6   0         70.60         61.69         2.25 o                         
   7   6   0          1.85         -2.27         2.54 o                         
   8   6   0         14.72         15.16         2.89 o                         
   9   6   0          8.62          6.95         2.55 o                         
  10   6   0         33.28         33.34         4.33 o                         
   1   7   0        339.80        318.69         3.34 o                         
   2   7   0         26.47         27.44         1.12 o                         
   3   7   0         63.92         60.42         2.01 o                         
   4   7   0        128.31        115.40         2.71 o                         
   5   7   0         31.17         35.34         1.80 o                         
   6   7   0         40.71         44.18         1.99 o                         
   7   7   0          0.84          1.33         1.80 o                         
   8   7   0          0.00         -1.09         2.37 o                         
   9   7   0          4.66          7.65         2.73 o                         
  10   7   0          0.19         20.48         5.05 o                         
   0   8   0        163.43        185.62         3.06 o                         
   1   8   0        117.87        116.20         2.04 o                         
   2   8   0         14.59          7.60         1.03 o                         
   3   8   0          4.75          2.68         1.18 o                         
   4   8   0          8.34          6.93         1.39 o                         
   5   8   0         12.39         12.54         1.65 o                         
   6   8   0         42.23         38.10         2.24 o                         
   7   8   0          9.30         10.72         2.74 o                         
   8   8   0         43.11         26.02         3.10 o                         
   9   8   0          2.19          2.35         2.91 o                         
   1   9   0        402.88        432.73         4.59 o                         
   2   9   0        168.94        174.13         2.83 o                         
   3   9   0        110.04        106.28         2.50 o                         
   4   9   0          2.21          1.90         1.44 o                         
   5   9   0          2.69          2.91         1.61 o                         
   6   9   0         32.73         27.00         2.01 o                         
   7   9   0         89.97         84.66         3.54 o                         
   8   9   0          3.93          3.37         2.63 o                         
   9   9   0         28.33         24.24         3.82 o                         
   0  10   0        557.99        576.00         8.11 o                         
   1  10   0        192.73        175.69         2.83 o                         
   2  10   0         35.49         34.30         1.35 o                         
   3  10   0         84.02         80.89         2.50 o                         
   4  10   0         11.81         10.44         1.58 o                         
   5  10   0        428.26        429.96         5.47 o                         
   6  10   0          7.96         13.86         2.14 o                         
   7  10   0          6.33          1.00         2.35 o                         
   8  10   0        204.40        233.10         6.51 o                         
   1  11   0        646.00        655.36         6.01 o                         
   2  11   0        105.80        110.82         2.35 o                         
   3  11   0        450.83        479.40         5.36 o                         
   4  11   0         68.96         67.11         3.03 o                         
   5  11   0        202.85        199.41         4.23 o                         
   6  11   0         84.35        115.22         6.16 o                         
   7  11   0         31.20         30.99         2.83 o                         
   0  12   0        116.15        134.69         3.81 o                         
   1  12   0        351.83        325.35         3.78 o                         
   2  12   0        104.38         91.06         2.17 o                         
   3  12   0       1090.81       1180.79        10.98 o                         
   4  12   0          6.50         10.94         1.76 o                         
   5  12   0        429.27        473.46         7.19 o                         
   6  12   0         10.63          8.38         2.47 o                         
   7  12   0          6.46         -0.03         2.99 o                         
   1  13   0         70.90         72.46         2.21 o                         
   2  13   0         11.50         11.85         1.26 o                         
   3  13   0          1.49          2.09         1.49 o                         
   4  13   0          0.85         -2.04         2.04 o                         
   5  13   0         37.23         48.35         3.05 o                         
   6  13   0          0.65         -2.16         3.96 o                         
   0  14   0        663.97        692.32        12.14 o                         
   1  14   0          0.23          0.52         1.19 o                         
   2  14   0          9.13          9.70         1.59 o                         
   3  14   0        326.37        334.69         4.91 o                         
   4  14   0          0.45         -2.07         2.27 o                         
   1  15   0         80.59         89.64         4.87 o                         
   2  15   0          0.18          2.55         2.54 o                         
 -11   1   1         10.86          4.51         4.97 o                         
 -10   1   1         30.49         28.69         3.42 o                         
  -9   1   1         18.95         30.51         2.90 o                         
  -8   1   1        179.70        177.11         4.56 o                         
  -7   1   1         12.33         14.69         2.07 o                         
  -6   1   1         23.94         21.50         1.86 o                         
  -5   1   1       1132.28       1210.18        11.64 o                         
  -4   1   1       1044.01        996.52         9.62 o                         
  -3   1   1        189.65        198.84         2.87 o                         
  -2   1   1       5756.03       5740.95        62.49 o                         
   1   1   1         62.68         36.61         1.01 o                         
   2   1   1        652.70        604.58         5.95 o                         
   3   1   1         68.37         70.29         2.17 o                         
   4   1   1         12.43         17.32         1.59 o                         
   5   1   1         23.34         21.56         1.72 o                         
   6   1   1         32.64         35.70         2.10 o                         
   7   1   1          1.92          1.34         1.98 o                         
   8   1   1        102.27         93.77         3.23 o                         
   9   1   1        165.53        161.80         4.55 o                         
  10   1   1          0.00          0.98         3.15 o                         
  11   1   1          5.19          3.82         5.09 o                         
 -11   2   1         63.60         52.86         4.41 o                         
 -10   2   1          9.68          6.02         3.00 o                         
  -9   2   1         75.75         66.09         3.41 o                         
  -8   2   1        512.60        487.04         6.69 o                         
  -7   2   1         36.18         42.68         2.31 o                         
  -6   2   1       1032.70        988.95         9.63 o                         
  -5   2   1         30.77         14.28         1.51 o                         
  -4   2   1       1037.56        945.17         9.15 o                         
  -3   2   1       3511.35       3484.46        30.69 o                         
  -2   2   1        325.68        306.53         3.15 o                         
  -1   2   1      13185.17      13433.62       332.01 o                         
   0   2   1       2683.95       2480.99        28.13 o                         
   1   2   1       1757.09       1729.77        14.21 o                         
   2   2   1       4394.29       4162.21        33.75 o                         
   3   2   1        369.87        332.78         3.93 o                         
   4   2   1        145.31        176.10         3.00 o                         
   5   2   1       1656.50       1724.50        21.48 o                         
   6   2   1         10.18         14.44         1.91 o                         
   7   2   1        120.24        116.02         3.41 o                         
   8   2   1        141.47        142.72         4.45 o                         
   9   2   1          0.93          0.13         2.69 o                         
  10   2   1          2.90          7.19         3.14 o                         
  11   2   1          0.00         -7.27         7.27 o                         
 -11   3   1          0.68          0.65         5.32 o                         
 -10   3   1         75.60         59.34         3.64 o                         
  -9   3   1         11.30         12.72         2.61 o                         
  -8   3   1        352.32        339.05         5.25 o                         
  -7   3   1         29.64         26.43         2.30 o                         
  -6   3   1         14.53         24.63         1.82 o                         
  -5   3   1       1317.03       1324.71        13.72 o                         
  -4   3   1        465.75        479.84         5.35 o                         
  -3   3   1        222.55        200.12         2.53 o                         
  -2   3   1       1089.60       1073.40         8.51 o                         
  -1   3   1       3262.80       3036.78        23.07 o                         
   0   3   1       2614.18       2394.94        17.65 o                         
   1   3   1       1856.65       1727.25        13.80 o                         
   2   3   1       1001.46        927.17         7.74 o                         
   3   3   1       3443.09       3469.38        27.45 o                         
   4   3   1        643.75        703.78         6.90 o                         
   5   3   1        263.35        276.23         3.85 o                         
   6   3   1         51.14         53.64         2.10 o                         
   7   3   1        158.32        150.74         3.93 o                         
   8   3   1        169.44        183.20         4.42 o                         
   9   3   1        228.56        219.67         5.66 o                         
  10   3   1          1.10         -0.54         3.44 o                         
 -11   4   1         15.11         16.49         5.98 o                         
 -10   4   1          4.01          5.28         3.06 o                         
  -9   4   1         64.51         61.28         3.59 o                         
  -8   4   1        320.11        331.15         5.39 o                         
  -7   4   1        183.94        185.57         4.05 o                         
  -6   4   1        131.61        143.05         3.10 o                         
  -5   4   1        178.13        155.87         2.83 o                         
  -4   4   1        184.14        185.74         2.86 o                         
  -3   4   1         42.52         60.97         1.73 o                         
  -2   4   1        143.30        122.56         1.87 o                         
  -1   4   1         23.91         38.50         1.07 o                         
   0   4   1         73.78         57.57         1.09 o                         
   1   4   1        171.00        167.31         2.00 o                         
   2   4   1        206.38        180.70         2.54 o                         
   3   4   1        995.98       1058.10         8.95 o                         
   4   4   1        299.12        340.55         4.02 o                         
   5   4   1        100.25        110.96         2.64 o                         
   6   4   1         31.24         31.08         1.81 o                         
   7   4   1        121.18        135.12         3.74 o                         
   8   4   1         38.24         35.49         2.69 o                         
   9   4   1          0.19          3.46         2.69 o                         
  10   4   1          9.72         13.56         3.80 o                         
 -10   5   1         47.41         41.78         2.96 o                         
  -9   5   1         94.11         85.21         4.26 o                         
  -8   5   1         20.31         22.77         2.21 o                         
  -7   5   1          0.01          0.97         1.73 o                         
  -6   5   1        175.47        196.00         3.43 o                         
  -5   5   1        404.04        395.87         4.58 o                         
  -4   5   1        124.59        119.28         2.44 o                         
  -3   5   1         17.06         12.47         1.07 o                         
  -2   5   1          0.58          6.10         0.98 o                         
  -1   5   1         42.64         50.13         1.20 o                         
   0   5   1        527.32        525.03         4.13 o                         
   1   5   1        828.15        831.31         6.63 o                         
   2   5   1          8.42          8.58         1.05 o                         
   3   5   1        946.40        976.32         8.77 o                         
   4   5   1       1441.20       1448.28        12.16 o                         
   5   5   1         24.68         21.18         1.45 o                         
   6   5   1         16.16         11.06         1.59 o                         
   7   5   1        128.97        126.04         3.94 o                         
   8   5   1          0.39         -1.85         2.47 o                         
   9   5   1         44.13         32.06         2.94 o                         
  10   5   1          8.64          1.19         2.92 o                         
 -10   6   1         17.33         23.95         3.37 o                         
  -9   6   1          8.34         10.36         2.53 o                         
  -8   6   1         12.76         19.87         2.46 o                         
  -7   6   1         97.98        113.16         3.33 o                         
  -6   6   1          7.99         10.06         1.59 o                         
  -5   6   1         56.23         54.42         1.83 o                         
  -4   6   1          1.97          6.95         1.18 o                         
  -3   6   1        152.89        140.53         2.24 o                         
  -2   6   1        601.46        628.22         5.50 o                         
  -1   6   1         20.08         29.29         0.99 o                         
   0   6   1         29.26         36.60         1.08 o                         
   1   6   1        688.54        701.90         5.80 o                         
   2   6   1         10.86          6.47         1.02 o                         
   3   6   1          1.39          2.52         1.32 o                         
   4   6   1          3.84          8.14         1.40 o                         
   5   6   1          3.04          1.20         1.51 o                         
   6   6   1         39.23         37.12         1.92 o                         
   7   6   1        103.81         92.80         3.38 o                         
   8   6   1        120.57        114.59         3.93 o                         
   9   6   1          0.76         -1.65         3.06 o                         
  10   6   1          7.23          3.33         2.93 o                         
 -10   7   1          2.60          2.75         3.26 o                         
  -9   7   1         64.77         85.62         5.00 o                         
  -8   7   1          8.56          8.95         2.31 o                         
  -7   7   1          9.59          8.48         1.92 o                         
  -6   7   1        706.78        703.74         7.06 o                         
  -5   7   1        227.72        219.14         3.18 o                         
  -4   7   1          7.84         16.05         1.16 o                         
  -3   7   1        181.64        184.47         2.43 o                         
  -2   7   1         47.08         35.13         1.14 o                         
  -1   7   1        883.45        884.47         6.77 o                         
   0   7   1         44.72         60.98         1.44 o                         
   1   7   1       1314.37       1330.30        10.07 o                         
   2   7   1       1921.31       1960.54        15.07 o                         
   3   7   1         44.92         37.74         1.54 o                         
   4   7   1        507.47        552.12         5.62 o                         
   5   7   1        651.30        623.47         6.46 o                         
   6   7   1         41.33         35.74         2.20 o                         
   7   7   1         67.40         74.11         3.58 o                         
   8   7   1         57.41         55.63         3.28 o                         
   9   7   1         13.86         11.36         3.99 o                         
  -9   8   1          8.26          7.26         2.62 o                         
  -8   8   1         52.64         52.93         2.58 o                         
  -7   8   1         35.80         33.64         2.03 o                         
  -6   8   1        148.78        139.64         3.04 o                         
  -5   8   1         22.67         22.84         1.75 o                         
  -4   8   1          0.37          0.96         1.30 o                         
  -3   8   1        351.14        323.15         3.42 o                         
  -2   8   1        136.91        152.71         2.41 o                         
  -1   8   1          0.11         -0.15         0.79 o                         
   0   8   1        259.08        285.80         3.07 o                         
   1   8   1        124.67        121.92         1.99 o                         
   2   8   1         41.39         37.28         1.41 o                         
   3   8   1        583.41        630.98         6.11 o                         
   4   8   1         59.86         56.79         2.01 o                         
   5   8   1        116.52        121.48         3.14 o                         
   6   8   1         23.38         26.99         2.20 o                         
   7   8   1         22.92         24.17         2.93 o                         
   8   8   1          0.43         -2.62         2.62 o                         
   9   8   1         40.92         48.34         3.84 o                         
  -9   9   1          1.30          6.42         2.90 o                         
  -8   9   1          2.45          2.39         2.73 o                         
  -7   9   1        176.36        173.20         4.67 o                         
  -6   9   1         50.02         46.41         2.12 o                         
  -5   9   1          3.95          8.53         1.60 o                         
  -4   9   1         74.07         77.98         2.40 o                         
  -3   9   1          0.42          1.19         1.08 o                         
  -2   9   1        429.59        444.60         4.25 o                         
  -1   9   1        121.86        129.83         2.06 o                         
   0   9   1        111.18        116.25         2.13 o                         
   1   9   1         21.74         23.38         1.11 o                         
   2   9   1         10.13         11.18         1.28 o                         
   3   9   1          3.67          4.45         1.29 o                         
   4   9   1        550.22        576.69         6.07 o                         
   5   9   1        113.66        128.36         3.23 o                         
   6   9   1         43.51         52.30         2.35 o                         
   7   9   1          0.12         -2.52         2.52 o                         
   8   9   1          0.97         -2.67         2.67 o                         
   9   9   1          0.34         -4.32         6.10 o                         
  -8  10   1         57.92         67.50         3.77 o                         
  -7  10   1         49.27         52.85         2.89 o                         
  -6  10   1          0.27          4.38         1.88 o                         
  -5  10   1        728.95        744.51         7.44 o                         
  -4  10   1         61.19         63.78         2.74 o                         
  -3  10   1         97.34         98.31         2.35 o                         
  -2  10   1         77.88         66.55         1.88 o                         
  -1  10   1          1.63          0.93         1.01 o                         
   0  10   1        212.78        213.58         2.81 o                         
   1  10   1         90.35         90.79         2.02 o                         
   2  10   1         39.63         31.30         1.50 o                         
   3  10   1        278.43        318.26         4.14 o                         
   4  10   1         24.22         26.25         1.81 o                         
   5  10   1         80.54         70.69         2.48 o                         
   6  10   1        230.67        255.32         5.45 o                         
   7  10   1          2.33          0.08         2.79 o                         
   8  10   1          2.87          6.63         2.80 o                         
  -8  11   1          3.58          3.06         3.50 o                         
  -7  11   1        116.97        119.16         4.84 o                         
  -6  11   1          2.55          4.84         2.05 o                         
  -5  11   1        119.22        147.33         4.44 o                         
  -4  11   1        187.40        169.12         3.50 o                         
  -3  11   1         82.49         87.66         2.27 o                         
  -2  11   1        251.21        260.06         4.11 o                         
  -1  11   1        494.54        490.68         4.80 o                         
   0  11   1         10.23          8.93         1.04 o                         
   1  11   1        258.56        262.10         3.40 o                         
   2  11   1         20.98         23.85         1.48 o                         
   3  11   1         22.82         17.15         1.74 o                         
   4  11   1        149.93        147.63         3.60 o                         
   5  11   1         16.59         28.82         1.99 o                         
   6  11   1        116.46        139.84         4.33 o                         
   7  11   1         10.39         19.80         2.75 o                         
  -7  12   1         36.46         33.59         3.55 o                         
  -6  12   1          6.59          6.82         2.31 o                         
  -5  12   1         78.91         78.22         4.12 o                         
  -4  12   1         70.33         88.83         2.58 o                         
  -3  12   1         14.80         30.44         1.72 o                         
  -2  12   1        277.45        263.61         3.35 o                         
  -1  12   1         16.00         13.94         1.31 o                         
   0  12   1        307.74        306.71         3.52 o                         
   1  12   1        108.01        102.86         2.35 o                         
   2  12   1        114.42        121.66         2.95 o                         
   3  12   1        223.46        235.76         5.32 o                         
   4  12   1         16.55         11.74         2.15 o                         
   5  12   1         28.94         37.44         3.08 o                         
   6  12   1         27.64         28.92         2.59 o                         
  -6  13   1         58.62         55.19         3.96 o                         
  -5  13   1          3.34          6.20         1.89 o                         
  -4  13   1          5.97          6.10         1.75 o                         
  -3  13   1        158.20        152.62         2.89 o                         
  -2  13   1          3.43          6.90         2.10 o                         
  -1  13   1          5.44          6.21         1.90 o                         
   0  13   1        416.38        434.66         6.29 o                         
   1  13   1          2.07          0.71         0.97 o                         
   2  13   1         69.18         64.81         2.19 o                         
   3  13   1          4.37          9.38         1.59 o                         
   4  13   1         25.66         21.27         2.37 o                         
   5  13   1         40.40         39.25         3.01 o                         
  -4  14   1         62.37         42.17         3.63 o                         
  -3  14   1         91.81        132.15         9.01 o                         
  -2  14   1         20.51         19.97         2.08 o                         
  -1  14   1         76.94         77.64         3.12 o                         
   0  14   1         51.12         68.37         4.02 o                         
   1  14   1          6.52          8.47         1.77 o                         
   2  14   1        281.87        285.30         5.13 o                         
   3  14   1         43.06         46.54         2.77 o                         
   4  14   1         39.26         47.31         3.48 o                         
  -2  15   1          4.91          5.59         4.99 o                         
  -1  15   1          1.82         10.09         4.06 o                         
   0  15   1          0.84          4.10         2.12 o                         
   1  15   1          0.14         -2.30         2.30 o                         
   2  15   1          2.23          4.98         2.41 o                         
 -11   0   2          1.84         14.47         6.83 o                         
 -10   0   2         52.36         37.25         5.67 o                         
  -9   0   2        159.07        148.43         6.74 o                         
  -8   0   2        189.81        212.75         7.46 o                         
  -7   0   2          0.00          9.00         2.74 o                         
  -6   0   2         33.71         41.45         2.84 o                         
  -5   0   2         27.94         27.11         2.47 o                         
  -4   0   2        365.33        354.94         6.72 o                         
  -3   0   2         45.76         55.74         2.76 o                         
  -2   0   2        114.69        117.86         2.80 o                         
  -1   0   2        462.15        479.40         8.35 o                         
   1   0   2        170.74        112.91         2.61 o                         
   2   0   2        449.40        381.64         6.02 o                         
   3   0   2        636.27        603.42         8.76 o                         
   4   0   2          1.77          8.16         2.16 o                         
   5   0   2        143.03        175.92         4.92 o                         
   6   0   2          3.15         -2.26         2.54 o                         
   7   0   2         32.49         26.90         3.23 o                         
   8   0   2          1.56          4.63         3.35 o                         
   9   0   2         15.45         13.86         4.23 o                         
  10   0   2          3.19         10.97         5.28 o                         
 -11   1   2          8.34          6.65         3.88 o                         
 -10   1   2         77.10         89.38         4.54 o                         
  -9   1   2         12.07         10.84         2.73 o                         
  -8   1   2        290.92        302.62         5.47 o                         
  -7   1   2        155.11        143.36         3.86 o                         
  -6   1   2        172.77        139.18         3.53 o                         
  -5   1   2         28.79         26.35         1.80 o                         
  -4   1   2         26.76         23.22         1.54 o                         
  -3   1   2        413.78        354.66         4.05 o                         
  -2   1   2        522.54        531.66         5.05 o                         
  -1   1   2       3418.34       3390.03        30.10 o                         
   0   1   2       1021.43       1028.13        11.15 o                         
   1   1   2       1528.58       1460.67        15.16 o                         
   2   1   2        195.44        162.14         2.52 o                         
   3   1   2        824.10        885.81         8.24 o                         
   4   1   2        146.72        177.87         3.24 o                         
   5   1   2          0.00          1.77         1.67 o                         
   6   1   2         26.38         26.90         1.94 o                         
   7   1   2          1.81          0.52         1.97 o                         
   8   1   2        108.33        108.91         3.71 o                         
   9   1   2         19.22         18.18         3.27 o                         
  10   1   2         14.92         10.92         3.59 o                         
 -11   2   2         78.48         76.82         6.43 o                         
 -10   2   2          8.40         13.25         2.98 o                         
  -9   2   2         81.31         82.74         3.69 o                         
  -8   2   2        154.02        133.25         3.87 o                         
  -7   2   2         22.34         17.73         2.13 o                         
  -6   2   2        587.08        532.45         6.49 o                         
  -5   2   2         14.13          8.14         1.55 o                         
  -4   2   2          8.67          7.63         1.20 o                         
  -3   2   2       3741.96       3746.41        30.53 o                         
  -2   2   2        650.06        583.80         5.60 o                         
  -1   2   2       4599.45       4370.98        51.16 o                         
   0   2   2      18837.36      17822.78       302.63 o                         
   1   2   2         49.27         42.68         1.40 o                         
   2   2   2       1183.18       1115.90         9.59 o                         
   3   2   2          0.55          5.41         1.20 o                         
   4   2   2        416.86        433.16         4.71 o                         
   5   2   2         64.42         73.77         2.40 o                         
   6   2   2          3.48          9.00         1.79 o                         
   7   2   2         72.67         80.04         2.79 o                         
   8   2   2         56.88         56.26         2.71 o                         
   9   2   2          0.45          3.35         3.10 o                         
  10   2   2          0.05         -3.46         3.46 o                         
 -11   3   2         32.08         39.56         4.06 o                         
 -10   3   2          3.45         -2.17         3.19 o                         
  -9   3   2         21.25         19.05         2.41 o                         
  -8   3   2        661.98        651.33         7.49 o                         
  -7   3   2         21.20         12.43         1.84 o                         
  -6   3   2        742.83        738.22         7.30 o                         
  -5   3   2       2022.86       2125.50        18.70 o                         
  -4   3   2        173.47        198.76         3.11 o                         
  -3   3   2       3094.74       2985.15        24.52 o                         
  -2   3   2       1478.36       1467.16        11.89 o                         
  -1   3   2       1376.01       1255.13        10.49 o                         
   0   3   2      10601.10      10633.33       189.93 o                         
   1   3   2         37.22         40.16         1.20 o                         
   2   3   2        846.32        881.79         7.53 o                         
   3   3   2        863.28        855.94         7.50 o                         
   4   3   2         21.60         30.16         1.51 o                         
   5   3   2         33.99         34.21         1.74 o                         
   6   3   2        126.91        119.60         3.22 o                         
   7   3   2         68.05         65.14         2.54 o                         
   8   3   2        188.15        207.36         4.81 o                         
   9   3   2          1.10         -0.62         2.64 o                         
  10   3   2          8.89          9.09         4.12 o                         
 -11   4   2         50.88         53.16         5.12 o                         
 -10   4   2        101.65         93.59         6.35 o                         
  -9   4   2         80.22         68.98         3.30 o                         
  -8   4   2          1.21          1.25         1.99 o                         
  -7   4   2        119.89        117.57         3.11 o                         
  -6   4   2         43.10         58.25         2.00 o                         
  -5   4   2         50.30         46.52         1.71 o                         
  -4   4   2        238.48        273.88         3.39 o                         
  -3   4   2        111.05        111.27         1.94 o                         
  -2   4   2        442.35        479.62         4.63 o                         
  -1   4   2       1095.80       1212.33        11.70 o                         
   0   4   2        405.85        352.94         3.14 o                         
   1   4   2         98.24         86.21         1.52 o                         
   2   4   2       1063.48       1057.73         9.27 o                         
   3   4   2       1122.87       1185.34        10.75 o                         
   4   4   2         15.41         14.56         1.39 o                         
   5   4   2        133.79        156.88         2.98 o                         
   6   4   2        143.77        134.64         3.27 o                         
   7   4   2         56.92         62.51         2.78 o                         
   8   4   2        189.51        207.27         4.92 o                         
   9   4   2         53.80         55.13         3.59 o                         
  10   4   2          3.06          6.66         4.34 o                         
 -11   5   2         10.64         17.35         4.04 o                         
 -10   5   2          0.65         -1.29         2.60 o                         
  -9   5   2         75.30         70.65         3.02 o                         
  -8   5   2         16.24         23.96         2.35 o                         
  -7   5   2        170.42        173.19         3.61 o                         
  -6   5   2        169.82        162.46         3.17 o                         
  -5   5   2        563.18        628.59         6.29 o                         
  -4   5   2       2003.51       2086.87        17.54 o                         
  -3   5   2       1186.75       1245.18         9.81 o                         
  -2   5   2         11.31         11.70         0.93 o                         
  -1   5   2       2714.00       2753.18        23.57 o                         
   0   5   2         94.88        113.69         1.94 o                         
   1   5   2         28.92         14.74         0.89 o                         
   2   5   2        301.38        336.62         3.91 o                         
   3   5   2         11.98         11.60         1.31 o                         
   4   5   2        351.04        365.50         4.12 o                         
   5   5   2         52.52         65.36         2.19 o                         
   6   5   2          3.80          5.91         1.69 o                         
   7   5   2        257.53        245.39         4.80 o                         
   8   5   2          0.89          0.29         2.39 o                         
   9   5   2          3.13         -1.77         2.83 o                         
  10   5   2          6.52          0.46         4.99 o                         
 -10   6   2         25.95         31.10         4.34 o                         
  -9   6   2         86.38         84.74         3.73 o                         
  -8   6   2         10.39         12.55         2.18 o                         
  -7   6   2          2.43         -0.13         1.67 o                         
  -6   6   2         16.92         24.44         1.67 o                         
  -5   6   2          8.88         12.54         1.36 o                         
  -4   6   2         83.07         83.66         2.05 o                         
  -3   6   2         48.86         41.57         1.44 o                         
  -2   6   2        166.36        157.98         2.18 o                         
  -1   6   2       1337.75       1430.14        12.76 o                         
   0   6   2        366.43        429.74         4.60 o                         
   1   6   2        614.96        657.65         5.54 o                         
   2   6   2        319.88        298.27         3.63 o                         
   3   6   2        367.25        357.56         4.12 o                         
   4   6   2          0.74          2.64         1.45 o                         
   5   6   2        210.60        229.32         3.58 o                         
   6   6   2          0.08          2.97         1.66 o                         
   7   6   2         42.44         36.13         3.35 o                         
   8   6   2         16.44         18.63         2.62 o                         
   9   6   2          0.52          0.62         2.99 o                         
  10   6   2          3.76          0.74         4.82 o                         
 -10   7   2         68.30         65.31         3.78 o                         
  -9   7   2          0.00         -2.36         2.36 o                         
  -8   7   2        147.32        149.44         4.25 o                         
  -7   7   2         45.25         43.77         2.11 o                         
  -6   7   2          3.70          4.69         1.63 o                         
  -5   7   2         45.95         55.60         2.10 o                         
  -4   7   2          0.96         -0.35         1.09 o                         
  -3   7   2         46.94         56.15         1.71 o                         
  -2   7   2         66.58        101.55         1.77 o                         
  -1   7   2        289.88        307.09         3.81 o                         
   0   7   2        135.07        109.73         2.29 o                         
   1   7   2        703.08        706.01         5.77 o                         
   2   7   2         54.88         58.22         1.82 o                         
   3   7   2         28.55         33.05         1.53 o                         
   4   7   2         91.84        102.13         2.74 o                         
   5   7   2          0.47          3.95         1.71 o                         
   6   7   2         23.45         21.77         2.21 o                         
   7   7   2          3.43          5.75         2.91 o                         
   8   7   2          0.04         -2.62         2.84 o                         
   9   7   2         12.51          9.81         3.17 o                         
 -10   8   2          8.26         17.31         4.39 o                         
  -9   8   2         14.48         17.86         3.47 o                         
  -8   8   2        261.41        295.41         5.55 o                         
  -7   8   2         31.09         31.37         2.04 o                         
  -6   8   2        479.10        513.70         5.68 o                         
  -5   8   2         85.29         92.37         2.50 o                         
  -4   8   2          0.35         -0.68         1.12 o                         
  -3   8   2         46.14         37.72         1.46 o                         
  -2   8   2        153.71        168.80         2.23 o                         
  -1   8   2         18.05         25.84         1.54 o                         
   0   8   2        501.18        558.09         5.64 o                         
   1   8   2          1.33          1.49         0.83 o                         
   2   8   2        909.16        887.97         7.94 o                         
   3   8   2         47.38         35.66         1.62 o                         
   4   8   2         95.13         80.41         2.69 o                         
   5   8   2        866.13        893.04         8.80 o                         
   6   8   2         59.13         54.29         3.29 o                         
   7   8   2         96.32         95.66         4.82 o                         
   8   8   2        139.42        158.50         5.62 o                         
   9   8   2          0.36          3.90         3.30 o                         
  -9   9   2          1.33          3.19         2.50 o                         
  -8   9   2         43.05         41.29         2.52 o                         
  -7   9   2          5.53          7.90         1.81 o                         
  -6   9   2          0.50          3.01         1.43 o                         
  -5   9   2        507.04        549.08         5.30 o                         
  -4   9   2          0.33         -0.10         1.10 o                         
  -3   9   2        212.33        229.28         3.14 o                         
  -2   9   2        454.73        408.51         4.23 o                         
  -1   9   2         15.76         18.48         1.49 o                         
   0   9   2        157.92        179.02         2.97 o                         
   1   9   2        262.74        232.93         2.90 o                         
   2   9   2         21.54         26.95         1.45 o                         
   3   9   2        342.52        360.53         4.38 o                         
   4   9   2         49.72         57.52         2.12 o                         
   5   9   2         74.86         65.69         2.32 o                         
   6   9   2          8.25          3.57         2.30 o                         
   7   9   2         15.47         15.09         2.68 o                         
   8   9   2         19.48         14.65         2.95 o                         
  -8  10   2        148.90        158.09         5.93 o                         
  -7  10   2          1.18          3.07         2.78 o                         
  -6  10   2          1.17          5.04         1.86 o                         
  -5  10   2        358.94        376.29         4.94 o                         
  -4  10   2        178.81        205.05         2.96 o                         
  -3  10   2        645.78        687.14         7.08 o                         
  -2  10   2        259.16        246.70         4.20 o                         
  -1  10   2         33.50         27.30         1.69 o                         
   0  10   2        298.03        264.15         3.82 o                         
   1  10   2          2.21          3.29         1.09 o                         
   2  10   2          0.57          2.86         1.20 o                         
   3  10   2        608.87        619.16         6.81 o                         
   4  10   2         12.03         13.62         1.67 o                         
   5  10   2        146.97        168.78         3.92 o                         
   6  10   2         66.00         60.61         2.85 o                         
   7  10   2          0.01         -3.21         3.21 o                         
   8  10   2         45.30         49.68         3.67 o                         
  -8  11   2          6.93          7.53         4.25 o                         
  -7  11   2         59.08         61.27         5.22 o                         
  -6  11   2          0.09          0.29         2.24 o                         
  -5  11   2        315.08        347.45         5.21 o                         
  -4  11   2          3.53          6.18         1.53 o                         
  -3  11   2        126.88        124.41         2.55 o                         
  -2  11   2         74.93         63.44         2.41 o                         
  -1  11   2         85.21         88.15         3.75 o                         
   0  11   2        114.43        109.85         2.87 o                         
   1  11   2         67.23         71.33         2.15 o                         
   2  11   2          2.81         -1.19         1.19 o                         
   3  11   2         21.46         16.48         1.59 o                         
   4  11   2          2.39          0.42         1.66 o                         
   5  11   2          8.20          5.79         2.25 o                         
   6  11   2         15.83         11.72         2.57 o                         
   7  11   2          1.78         -2.70         3.36 o                         
  -7  12   2         37.89         37.47         4.01 o                         
  -6  12   2         59.90         54.92         4.28 o                         
  -5  12   2         66.89         64.31         3.14 o                         
  -4  12   2        279.98        264.68         5.46 o                         
  -3  12   2        234.06        224.55         4.35 o                         
  -2  12   2         15.27         13.69         1.81 o                         
  -1  12   2        163.18        155.54         4.93 o                         
   0  12   2         45.82         47.19         2.20 o                         
   1  12   2         18.51         23.40         2.22 o                         
   2  12   2          9.24          4.08         1.41 o                         
   3  12   2         11.88         14.54         1.57 o                         
   4  12   2         29.77         27.54         2.28 o                         
   5  12   2         10.73         12.90         2.44 o                         
   6  12   2          2.95          1.33         2.42 o                         
  -6  13   2         15.22          7.46         4.52 o                         
  -5  13   2         46.42         37.00         3.22 o                         
  -4  13   2        214.79        205.30         4.57 o                         
  -3  13   2         17.40         20.58         2.32 o                         
  -2  13   2        161.61        145.66         5.38 o                         
  -1  13   2          0.20         -1.63         2.07 o                         
   0  13   2         19.65         27.72         3.09 o                         
   1  13   2         82.32         77.68         4.69 o                         
   2  13   2          2.00          2.97         1.48 o                         
   3  13   2         46.14         40.67         2.24 o                         
   4  13   2         59.38         64.14         4.03 o                         
   5  13   2          6.25          7.83         2.98 o                         
  -5  14   2          4.59         11.65         6.16 o                         
  -4  14   2          3.82          3.69         3.07 o                         
  -3  14   2         16.08         10.73         3.12 o                         
  -2  14   2          6.33          1.64         2.16 o                         
  -1  14   2          7.91          7.27         2.94 o                         
   0  14   2         11.76         15.20         2.95 o                         
   1  14   2         16.08         17.02         3.19 o                         
   2  14   2          6.87         10.22         2.67 o                         
   3  14   2         15.35         16.53         2.45 o                         
   4  14   2         42.00         31.22         4.19 o                         
  -2  15   2          5.19         -0.31         6.58 o                         
  -1  15   2        118.85        123.65         4.70 o                         
   0  15   2         20.07         18.06         2.85 o                         
   1  15   2          0.71         10.56         2.81 o                         
 -11   1   3          0.69         -0.25         2.94 o                         
 -10   1   3          2.88         -2.63         2.63 o                         
  -9   1   3          5.34          9.88         2.31 o                         
  -8   1   3         39.97         37.65         2.50 o                         
  -7   1   3        250.40        260.88         4.42 o                         
  -6   1   3          5.13          3.28         1.63 o                         
  -5   1   3        131.73        148.35         2.94 o                         
  -4   1   3         31.29         29.50         1.36 o                         
  -3   1   3        304.48        352.43         4.63 o                         
  -2   1   3       6774.72       6855.08        72.66 o                         
  -1   1   3       3690.26       3408.67        30.58 o                         
   0   1   3       3347.16       3100.37        49.08 o                         
   1   1   3       1598.31       1511.61        12.68 o                         
   2   1   3       1343.18       1326.90        11.31 o                         
   3   1   3         12.20         16.98         1.39 o                         
   4   1   3        762.30        807.95         7.66 o                         
   5   1   3          0.00          2.62         1.64 o                         
   6   1   3        360.03        371.44         5.08 o                         
   7   1   3        322.47        314.90         5.08 o                         
   8   1   3          0.40          0.45         2.41 o                         
   9   1   3         24.31         24.64         3.04 o                         
  10   1   3          2.89         10.86         4.21 o                         
 -11   2   3          5.98          0.38         3.99 o                         
 -10   2   3          5.13          0.59         2.72 o                         
  -9   2   3          4.68          2.33         2.31 o                         
  -8   2   3         34.30         35.05         2.47 o                         
  -7   2   3        144.02        151.63         3.67 o                         
  -6   2   3        327.72        329.34         4.80 o                         
  -5   2   3        117.31         93.42         2.72 o                         
  -4   2   3         68.93         65.65         1.85 o                         
  -3   2   3        500.24        426.93         4.34 o                         
  -2   2   3       3238.86       3127.28        24.65 o                         
  -1   2   3       7464.07       7943.62        75.66 o                         
   0   2   3       6940.15       7183.22        71.50 o                         
   1   2   3       7194.75       7296.58        58.85 o                         
   2   2   3       2263.46       2360.68        19.63 o                         
   3   2   3        302.97        364.21         4.31 o                         
   4   2   3        153.91        110.95         2.66 o                         
   5   2   3         10.54          3.62         1.60 o                         
   6   2   3          0.00          2.46         1.75 o                         
   7   2   3         71.34         61.72         2.59 o                         
   8   2   3        332.59        322.83         5.38 o                         
   9   2   3          0.55          2.42         2.82 o                         
  10   2   3          5.71          0.91         3.67 o                         
 -11   3   3          9.87          5.79         3.48 o                         
 -10   3   3          7.90          1.21         2.73 o                         
  -9   3   3        155.21        162.83         4.56 o                         
  -8   3   3         73.67         73.81         2.93 o                         
  -7   3   3         18.94         14.23         1.79 o                         
  -6   3   3         38.50         36.66         1.75 o                         
  -5   3   3        168.45        195.81         3.28 o                         
  -4   3   3         21.64         24.17         1.63 o                         
  -3   3   3        274.60        265.33         3.17 o                         
  -2   3   3        114.69        124.47         2.06 o                         
  -1   3   3        135.09        119.05         1.97 o                         
   0   3   3      12134.77      13084.59       197.61 o                         
   1   3   3        161.70        121.17         2.18 o                         
   2   3   3        639.10        712.05         6.38 o                         
   3   3   3        888.26        824.92         7.65 o                         
   4   3   3         14.19         14.23         1.65 o                         
   5   3   3         56.94         62.17         2.18 o                         
   6   3   3         73.43         66.62         2.98 o                         
   7   3   3          8.44          6.35         2.10 o                         
   8   3   3        282.22        266.71         5.02 o                         
   9   3   3        118.87        118.31         4.59 o                         
  10   3   3         16.30         10.79         3.68 o                         
 -11   4   3         13.88         18.79         3.31 o                         
 -10   4   3         12.81         12.50         2.73 o                         
  -9   4   3         23.36         26.38         2.76 o                         
  -8   4   3          4.71          3.04         1.83 o                         
  -7   4   3          1.45          0.88         1.89 o                         
  -6   4   3        361.67        343.90         4.33 o                         
  -5   4   3          7.03          4.57         1.14 o                         
  -4   4   3         93.52         88.05         2.67 o                         
  -3   4   3        384.73        389.75         3.97 o                         
  -2   4   3        132.13        209.48         2.65 o                         
  -1   4   3       3447.77       3405.38        27.71 o                         
   0   4   3        232.06        271.70         2.87 o                         
   1   4   3          1.92          1.47         0.84 o                         
   2   4   3       1697.83       1923.24        15.12 o                         
   3   4   3          0.60          3.18         1.24 o                         
   4   4   3        171.45        163.13         3.12 o                         
   5   4   3        142.24        140.86         3.40 o                         
   6   4   3         70.02         68.53         2.60 o                         
   7   4   3         46.15         38.83         2.36 o                         
   8   4   3          3.45          5.77         2.48 o                         
   9   4   3         10.46         11.01         2.91 o                         
  10   4   3          0.03         -4.29         5.56 o                         
 -11   5   3         33.24         30.98         4.83 o                         
 -10   5   3         17.82         11.14         3.44 o                         
  -9   5   3          0.99          0.06         2.31 o                         
  -8   5   3        344.53        345.52         5.18 o                         
  -7   5   3          1.43          2.83         1.58 o                         
  -6   5   3         96.02         95.70         2.61 o                         
  -5   5   3        143.47        146.41         2.71 o                         
  -4   5   3        194.77        203.42         3.17 o                         
  -3   5   3        920.01        922.37         8.33 o                         
  -2   5   3        401.19        446.52         4.19 o                         
  -1   5   3        155.53        167.49         3.05 o                         
   0   5   3        322.16        294.20         3.06 o                         
   1   5   3       1220.65       1190.04         9.88 o                         
   2   5   3         14.31         12.82         0.88 o                         
   3   5   3         36.75         30.40         1.41 o                         
   4   5   3        389.65        404.01         4.48 o                         
   5   5   3         89.43        114.30         3.02 o                         
   6   5   3          0.05          0.58         1.81 o                         
   7   5   3          1.58          8.77         2.45 o                         
   8   5   3          7.00          5.96         2.64 o                         
   9   5   3          7.93          3.87         3.51 o                         
  10   5   3          2.34          1.77         9.42 o                         
 -10   6   3         65.59         55.87         4.36 o                         
  -9   6   3         23.83         19.67         2.53 o                         
  -8   6   3          0.27          5.41         2.38 o                         
  -7   6   3        106.74        105.87         2.97 o                         
  -6   6   3        328.67        379.88         4.64 o                         
  -5   6   3         23.15         34.83         1.61 o                         
  -4   6   3        356.03        363.64         4.01 o                         
  -3   6   3         16.28         22.82         1.28 o                         
  -2   6   3          0.33          5.44         0.73 o                         
  -1   6   3        398.95        377.38         4.51 o                         
   0   6   3         39.40         30.76         1.46 o                         
   1   6   3        649.65        768.31         6.74 o                         
   2   6   3        305.15        272.52         3.94 o                         
   3   6   3        375.71        399.10         4.71 o                         
   4   6   3       1044.96       1086.71        10.85 o                         
   5   6   3         17.19         20.07         1.62 o                         
   6   6   3         34.86         40.68         2.15 o                         
   7   6   3        386.35        371.62         6.32 o                         
   8   6   3         18.52         14.68         3.05 o                         
   9   6   3         15.29          4.14         2.81 o                         
 -10   7   3        100.18        139.04         7.76 o                         
  -9   7   3         18.54         18.84         2.59 o                         
  -8   7   3          0.62          4.67         1.82 o                         
  -7   7   3         80.28         89.99         2.73 o                         
  -6   7   3         80.99         89.03         2.94 o                         
  -5   7   3          0.25          0.31         1.25 o                         
  -4   7   3         85.43         84.93         2.13 o                         
  -3   7   3         26.70         34.20         1.34 o                         
  -2   7   3        126.54        130.74         2.78 o                         
  -1   7   3        379.34        358.34         4.58 o                         
   0   7   3         61.94         59.65         2.11 o                         
   1   7   3        408.68        439.15         4.27 o                         
   2   7   3         34.43         39.67         1.62 o                         
   3   7   3          3.21         -0.13         1.27 o                         
   4   7   3        196.02        178.02         3.40 o                         
   5   7   3        107.27        128.45         3.46 o                         
   6   7   3          0.15          1.53         2.30 o                         
   7   7   3         31.38         33.48         3.11 o                         
   8   7   3         96.11        117.14         8.64 o                         
   9   7   3          9.60          1.44         4.27 o                         
 -10   8   3         34.63         36.23         4.46 o                         
  -9   8   3         49.22         53.78         3.63 o                         
  -8   8   3          3.57         -1.57         2.20 o                         
  -7   8   3        421.80        448.20         5.85 o                         
  -6   8   3         17.26         12.01         1.56 o                         
  -5   8   3         33.10         29.18         1.71 o                         
  -4   8   3        524.59        493.93         5.43 o                         
  -3   8   3         19.58         24.37         1.18 o                         
  -2   8   3         57.61         74.48         2.43 o                         
  -1   8   3          3.59          6.85         1.39 o                         
   0   8   3         92.59        121.68         2.66 o                         
   1   8   3          0.08          3.15         0.81 o                         
   2   8   3        323.45        309.93         3.77 o                         
   3   8   3        152.15        146.42         2.84 o                         
   4   8   3        313.29        314.46         4.41 o                         
   5   8   3        115.87        100.37         3.12 o                         
   6   8   3          0.00         -0.61         2.24 o                         
   7   8   3         25.47         28.47         2.90 o                         
   8   8   3          7.72         14.09         3.31 o                         
  -9   9   3          4.94          5.74         3.33 o                         
  -8   9   3         35.22         34.07         3.67 o                         
  -7   9   3         28.64         27.44         2.26 o                         
  -6   9   3          7.88          3.34         1.83 o                         
  -5   9   3        110.30        113.56         2.82 o                         
  -4   9   3          1.76          1.37         1.24 o                         
  -3   9   3         21.52         18.44         1.22 o                         
  -2   9   3        142.92        126.14         3.04 o                         
  -1   9   3          7.48          8.00         1.47 o                         
   0   9   3          5.88          5.33         1.37 o                         
   1   9   3          9.16         11.36         0.89 o                         
   2   9   3         23.53         31.53         1.47 o                         
   3   9   3        631.08        598.92         6.13 o                         
   4   9   3         54.08         51.39         2.02 o                         
   5   9   3        243.32        230.54         4.00 o                         
   6   9   3          0.47          1.31         2.35 o                         
   7   9   3          7.20         10.94         2.67 o                         
   8   9   3         23.27         16.45         3.27 o                         
  -9  10   3          0.16          1.11         3.97 o                         
  -8  10   3         11.64          6.02         3.72 o                         
  -7  10   3         68.97         73.50         3.37 o                         
  -6  10   3        101.31         92.58         3.08 o                         
  -5  10   3          7.37          5.74         1.42 o                         
  -4  10   3         17.56         19.74         1.40 o                         
  -3  10   3         66.83         86.00         3.15 o                         
  -2  10   3         19.14         28.34         1.99 o                         
  -1  10   3         60.18         51.83         2.17 o                         
   0  10   3        115.40        112.76         2.99 o                         
   1  10   3        141.42        143.16         3.49 o                         
   2  10   3        445.18        458.55         4.75 o                         
   3  10   3         82.41         81.90         2.56 o                         
   4  10   3          1.75         -1.58         1.58 o                         
   5  10   3         62.37         66.17         3.27 o                         
   6  10   3         31.26         28.21         2.48 o                         
   7  10   3         50.09         36.42         2.93 o                         
  -8  11   3          0.00         -2.17         3.48 o                         
  -7  11   3          1.85          0.77         3.47 o                         
  -6  11   3          1.34          2.39         2.19 o                         
  -5  11   3         47.92         54.03         2.11 o                         
  -4  11   3          1.60          1.05         1.09 o                         
  -3  11   3        382.37        378.84         5.40 o                         
  -2  11   3         31.38         33.16         2.10 o                         
  -1  11   3         12.61         15.86         1.78 o                         
   0  11   3         67.80         62.81         2.37 o                         
   1  11   3        385.73        388.24         5.54 o                         
   2  11   3         95.63         78.84         2.16 o                         
   3  11   3        151.61        167.94         3.44 o                         
   4  11   3         17.55         21.45         2.00 o                         
   5  11   3         23.49         12.38         2.76 o                         
   6  11   3         15.81         19.87         2.47 o                         
   7  11   3          8.37          0.34         3.36 o                         
  -7  12   3          0.88          1.59         3.01 o                         
  -6  12   3        192.67        201.57         5.27 o                         
  -5  12   3         10.70         18.73         2.75 o                         
  -4  12   3          0.11          5.90         1.77 o                         
  -3  12   3         54.89         65.05         2.82 o                         
  -2  12   3        156.87        171.31         4.17 o                         
  -1  12   3         46.11         60.27         2.36 o                         
   0  12   3          2.21          1.07         1.88 o                         
   1  12   3         86.56         90.69         3.39 o                         
   2  12   3         71.27         81.51         2.46 o                         
   3  12   3         67.94         69.99         2.75 o                         
   4  12   3         13.94          5.90         2.00 o                         
   5  12   3          4.07          8.47         2.33 o                         
   6  12   3         11.44          7.00         3.27 o                         
  -6  13   3          4.49          5.18         4.47 o                         
  -5  13   3         20.44         24.31         2.94 o                         
  -4  13   3          7.31          5.78         2.56 o                         
  -3  13   3          3.79         -1.09         2.28 o                         
  -2  13   3         20.32         18.76         2.10 o                         
  -1  13   3        148.70        158.00         3.97 o                         
   0  13   3         61.61         57.32         3.88 o                         
   1  13   3        117.25        100.85         3.97 o                         
   2  13   3          1.85          1.44         2.03 o                         
   3  13   3         16.91         24.58         2.21 o                         
   4  13   3          8.00          5.43         2.40 o                         
   5  13   3          0.05         -2.33         2.87 o                         
  -4  14   3          8.05         11.58         2.99 o                         
  -3  14   3          5.82         10.00         2.41 o                         
  -2  14   3         23.51         20.55         2.51 o                         
  -1  14   3         57.80         69.89         3.51 o                         
   0  14   3          3.20          4.98         3.48 o                         
   1  14   3          2.99          2.98         2.99 o                         
   2  14   3         44.09         40.34         3.96 o                         
   3  14   3          9.67          9.17         2.99 o                         
  -2  15   3          7.70          5.87         2.90 o                         
  -1  15   3         96.91         93.23         6.89 o                         
   0  15   3          4.91         10.42         3.63 o                         
   1  15   3          9.01         10.48         4.02 o                         
 -11   0   4         19.04          6.78         4.20 o                         
 -10   0   4          1.72          1.79         3.36 o                         
  -9   0   4         81.40         75.10         4.03 o                         
  -8   0   4          4.62          4.39         2.63 o                         
  -7   0   4         16.92         10.47         2.38 o                         
  -6   0   4       1296.02       1361.05        17.23 o                         
  -5   0   4        485.28        500.18         7.40 o                         
  -4   0   4       1333.20       1429.59        31.03 o                         
  -3   0   4       1909.10       1854.43        21.84 o                         
  -2   0   4        143.60        137.84         3.41 o                         
  -1   0   4       2993.66       2825.48        32.68 o                         
   0   0   4       3121.21       2884.65        40.57 o                         
   1   0   4        330.26        393.31         7.94 o                         
   2   0   4        985.48        890.87        13.66 o                         
   3   0   4       1365.19       1276.48        15.90 o                         
   4   0   4        304.71        312.73         6.14 o                         
   5   0   4         43.43         43.72         3.04 o                         
   6   0   4         38.09         43.22         3.14 o                         
   7   0   4        426.99        421.84         7.66 o                         
   8   0   4         82.37         88.30         4.29 o                         
   9   0   4        114.93        129.43         7.94 o                         
  10   0   4          1.77          6.89         9.46 o                         
 -11   1   4         28.31         24.43         3.97 o                         
 -10   1   4         62.15         46.81         2.96 o                         
  -9   1   4        174.23        171.49         4.55 o                         
  -8   1   4        874.00        865.20         8.79 o                         
  -7   1   4        104.16         93.66         2.89 o                         
  -6   1   4          0.13          0.96         1.37 o                         
  -5   1   4        894.29        903.68         8.33 o                         
  -4   1   4       1077.78       1082.90         9.61 o                         
  -3   1   4       2200.50       2259.29        21.50 o                         
  -2   1   4        711.38        696.75         6.05 o                         
  -1   1   4        309.25        252.12         2.93 o                         
   0   1   4      10349.73      11005.50       102.56 o                         
   1   1   4         17.88         12.70         1.17 o                         
   2   1   4         11.27         14.33         1.30 o                         
   3   1   4       4530.94       4746.75        40.33 o                         
   4   1   4         30.03         30.02         1.74 o                         
   5   1   4        874.31        905.43         9.11 o                         
   6   1   4         26.30         28.53         2.12 o                         
   7   1   4          6.49          8.42         2.22 o                         
   8   1   4          0.01         -0.82         2.37 o                         
   9   1   4         16.48         16.02         3.47 o                         
  10   1   4          2.63          2.93         3.96 o                         
 -11   2   4          5.50          3.52         2.57 o                         
 -10   2   4         26.04         21.15         2.32 o                         
  -9   2   4        303.40        310.52         5.22 o                         
  -8   2   4         11.68         13.22         1.95 o                         
  -7   2   4        295.18        300.32         4.21 o                         
  -6   2   4        150.76        158.88         2.99 o                         
  -5   2   4          0.00          2.45         1.21 o                         
  -4   2   4       1795.92       1923.66        16.92 o                         
  -3   2   4        165.93        145.49         2.29 o                         
  -2   2   4        460.79        513.82         4.71 o                         
  -1   2   4       3983.94       4068.12        33.05 o                         
   0   2   4          4.44          6.04         1.03 o                         
   1   2   4        211.89        209.88         2.76 o                         
   2   2   4        707.83        741.03         6.63 o                         
   3   2   4        326.94        397.32         4.67 o                         
   4   2   4         84.81         95.90         3.04 o                         
   5   2   4        434.29        476.33         5.76 o                         
   6   2   4         98.20         82.83         3.41 o                         
   7   2   4         14.20         10.21         2.17 o                         
   8   2   4         70.45         81.17         3.10 o                         
   9   2   4         35.18         33.37         3.43 o                         
  10   2   4          0.37         -0.65         4.26 o                         
 -11   3   4          2.05         -1.27         2.57 o                         
 -10   3   4         19.69         15.68         2.33 o                         
  -9   3   4         15.07         13.29         1.96 o                         
  -8   3   4         73.68         78.36         2.57 o                         
  -7   3   4         78.47         68.20         2.23 o                         
  -6   3   4         80.29         69.33         1.90 o                         
  -5   3   4        172.13        177.33         3.39 o                         
  -4   3   4        375.05        405.73         4.47 o                         
  -3   3   4        786.03        774.85         7.10 o                         
  -2   3   4       1708.61       1733.79        14.55 o                         
  -1   3   4          2.50          2.64         1.01 o                         
   0   3   4        201.74        191.04         2.89 o                         
   1   3   4       1000.69       1024.24         9.41 o                         
   2   3   4        130.09        171.58         2.77 o                         
   3   3   4        345.79        354.91         4.22 o                         
   4   3   4         32.54         30.46         1.80 o                         
   5   3   4          1.52          0.91         1.69 o                         
   6   3   4        600.70        636.50         7.31 o                         
   7   3   4         20.16         10.46         2.39 o                         
   8   3   4         46.70         44.83         3.16 o                         
   9   3   4         45.79         52.79         3.97 o                         
  10   3   4         12.87         11.18         4.28 o                         
 -11   4   4          0.00          0.25         2.77 o                         
 -10   4   4         48.47         49.14         2.98 o                         
  -9   4   4          2.76          2.59         3.66 o                         
  -8   4   4         63.91         58.17         2.66 o                         
  -7   4   4        103.88        112.75         2.60 o                         
  -6   4   4          3.38          1.28         1.65 o                         
  -5   4   4        183.64        219.64         3.66 o                         
  -4   4   4        553.80        598.25         5.95 o                         
  -3   4   4         18.70         23.64         1.29 o                         
  -2   4   4        380.87        453.21         4.75 o                         
  -1   4   4        131.53         78.65         1.68 o                         
   0   4   4        377.16        328.32         3.61 o                         
   1   4   4         18.90         32.02         1.45 o                         
   2   4   4       1877.12       2089.70        18.95 o                         
   3   4   4         41.23         28.81         1.51 o                         
   4   4   4        370.38        283.37         4.15 o                         
   5   4   4        175.72        199.87         3.74 o                         
   6   4   4         14.34         11.86         2.16 o                         
   7   4   4         42.05         20.72         2.56 o                         
   8   4   4         31.38         38.76         3.20 o                         
   9   4   4          0.94          0.46         4.09 o                         
 -11   5   4          0.01          5.62         2.72 o                         
 -10   5   4        111.66        125.90         6.04 o                         
  -9   5   4          1.04          0.62         1.57 o                         
  -8   5   4        200.26        198.82         3.85 o                         
  -7   5   4          3.33          4.08         2.04 o                         
  -6   5   4         25.19         25.54         1.91 o                         
  -5   5   4         81.66        106.30         2.93 o                         
  -4   5   4        286.07        256.52         3.44 o                         
  -3   5   4        201.30        242.89         3.14 o                         
  -2   5   4          0.50          5.15         0.85 o                         
  -1   5   4       2640.92       2504.33        23.57 o                         
   0   5   4        290.15        293.50         3.10 o                         
   1   5   4        150.08        136.49         2.53 o                         
   2   5   4       1519.95       1653.48        14.11 o                         
   3   5   4        198.47        174.38         2.83 o                         
   4   5   4          5.98          5.65         1.36 o                         
   5   5   4        166.71        183.02         3.60 o                         
   6   5   4         24.22         16.68         2.07 o                         
   7   5   4          5.39          2.92         2.41 o                         
   8   5   4         31.42         34.85         3.28 o                         
   9   5   4          8.46         11.50         3.70 o                         
 -10   6   4          1.11         -3.07         3.07 o                         
  -9   6   4         46.78         36.60         3.09 o                         
  -8   6   4         19.00         17.10         2.67 o                         
  -7   6   4        149.99        155.13         3.97 o                         
  -6   6   4         11.81         11.12         1.84 o                         
  -5   6   4         13.40         11.44         1.59 o                         
  -4   6   4        279.39        282.30         3.39 o                         
  -3   6   4        314.07        352.31         3.92 o                         
  -2   6   4          7.36          8.88         0.76 o                         
  -1   6   4        130.78        127.40         2.63 o                         
   0   6   4         10.48         15.39         0.83 o                         
   1   6   4        825.06        864.23         8.53 o                         
   2   6   4          1.90          2.92         0.84 o                         
   3   6   4         45.88         39.21         1.44 o                         
   4   6   4        382.22        398.81         4.56 o                         
   5   6   4         19.54         12.17         1.65 o                         
   6   6   4         48.22         47.54         2.53 o                         
   7   6   4          0.84          0.92         2.23 o                         
   8   6   4         11.53          9.39         2.51 o                         
   9   6   4          0.28         -3.02         3.02 o                         
 -10   7   4         30.25         20.73         3.32 o                         
  -9   7   4         23.84         18.26         2.94 o                         
  -8   7   4          6.84          1.56         2.79 o                         
  -7   7   4         68.04         66.41         2.77 o                         
  -6   7   4         17.16         16.33         2.02 o                         
  -5   7   4         23.78         15.14         1.64 o                         
  -4   7   4         73.56         79.64         2.44 o                         
  -3   7   4        147.97        133.98         2.19 o                         
  -2   7   4          6.10          2.96         1.49 o                         
  -1   7   4        564.43        567.11         6.21 o                         
   0   7   4         37.73         45.05         1.97 o                         
   1   7   4        177.37        166.56         2.34 o                         
   2   7   4         64.15         69.22         2.17 o                         
   3   7   4          0.35          6.26         1.36 o                         
   4   7   4          3.51          1.84         1.56 o                         
   5   7   4         15.54          9.06         1.96 o                         
   6   7   4         34.17         31.79         2.21 o                         
   7   7   4          3.31          2.56         2.22 o                         
   8   7   4          0.10         -2.35         2.35 o                         
   9   7   4          3.92         -4.66         4.66 o                         
 -10   8   4         24.79         28.25         3.74 o                         
  -9   8   4          9.95          4.06         3.30 o                         
  -8   8   4         47.54         43.74         2.95 o                         
  -7   8   4          0.68          2.29         1.99 o                         
  -6   8   4          0.61          2.05         1.70 o                         
  -5   8   4         30.38         33.08         1.81 o                         
  -4   8   4        272.25        289.77         3.63 o                         
  -3   8   4        202.24        200.06         2.81 o                         
  -2   8   4        133.52        165.33         3.27 o                         
  -1   8   4         54.66         47.57         1.83 o                         
   0   8   4        260.72        259.05         3.91 o                         
   1   8   4         18.05         25.97         1.08 o                         
   2   8   4          2.00          1.67         1.18 o                         
   3   8   4        320.65        331.84         4.26 o                         
   4   8   4          6.11         16.57         1.85 o                         
   5   8   4        166.89        152.97         4.46 o                         
   6   8   4         24.55         26.49         2.85 o                         
   7   8   4         26.19         27.67         3.42 o                         
   8   8   4          2.81          3.10         3.15 o                         
  -9   9   4         17.00         11.01         3.74 o                         
  -8   9   4          8.46         -1.72         2.62 o                         
  -7   9   4         96.89        110.63         4.19 o                         
  -6   9   4         46.24         38.71         2.01 o                         
  -5   9   4          5.93          3.16         1.45 o                         
  -4   9   4         35.76         32.05         1.54 o                         
  -3   9   4        178.34        151.81         3.50 o                         
  -2   9   4         34.68         23.17         1.76 o                         
  -1   9   4         96.24        105.20         3.10 o                         
   0   9   4          0.12          1.04         1.49 o                         
   1   9   4        189.63        165.18         2.20 o                         
   2   9   4        419.95        439.58         5.36 o                         
   3   9   4         13.90         10.31         1.59 o                         
   4   9   4          3.13         -1.69         1.69 o                         
   5   9   4          5.47          5.82         2.51 o                         
   6   9   4         50.33         45.17         2.76 o                         
   7   9   4         12.80         16.13         2.80 o                         
   8   9   4          2.61         -0.85         3.23 o                         
  -9  10   4          3.68          6.98         4.56 o                         
  -8  10   4          8.13          2.25         3.05 o                         
  -7  10   4         66.82         61.16         2.62 o                         
  -6  10   4         25.38         23.64         1.87 o                         
  -5  10   4          1.99          0.49         1.32 o                         
  -4  10   4        172.47        159.79         2.65 o                         
  -3  10   4          6.46          4.60         1.75 o                         
  -2  10   4         18.52         18.00         1.90 o                         
  -1  10   4         20.67         31.30         1.89 o                         
   0  10   4        157.92        112.09         3.19 o                         
   1  10   4         66.37         55.92         2.64 o                         
   2  10   4        116.29        120.47         2.51 o                         
   3  10   4        379.57        380.45         4.96 o                         
   4  10   4          0.74         -0.81         1.59 o                         
   5  10   4          1.93          0.51         1.94 o                         
   6  10   4          0.18          0.22         2.25 o                         
   7  10   4          1.26         -1.14         2.62 o                         
  -8  11   4         45.29         47.14         4.60 o                         
  -7  11   4         32.98         30.12         2.73 o                         
  -6  11   4         18.15         21.61         1.64 o                         
  -5  11   4        347.98        354.23         4.60 o                         
  -4  11   4         27.53         27.41         2.25 o                         
  -3  11   4        150.31        146.66         4.30 o                         
  -2  11   4        174.55        193.99         3.91 o                         
  -1  11   4          6.81          3.42         1.74 o                         
   0  11   4        422.94        441.03         5.95 o                         
   1  11   4         33.20         31.40         2.33 o                         
   2  11   4        331.00        307.51         4.37 o                         
   3  11   4          7.43          5.06         1.51 o                         
   4  11   4         13.25         13.36         2.03 o                         
   5  11   4         41.44         34.96         2.36 o                         
   6  11   4          1.71          3.62         2.42 o                         
  -7  12   4          1.00         -0.37         3.38 o                         
  -6  12   4         23.09         14.82         2.35 o                         
  -5  12   4          0.83          0.72         2.13 o                         
  -4  12   4        107.43        120.87         4.29 o                         
  -3  12   4         54.85         53.33         2.72 o                         
  -2  12   4         12.20         15.85         2.64 o                         
  -1  12   4         81.68         72.15         2.82 o                         
   0  12   4          1.33         -1.80         1.80 o                         
   1  12   4         55.22         46.04         2.98 o                         
   2  12   4         18.28         19.01         2.78 o                         
   3  12   4         25.09         20.88         1.74 o                         
   4  12   4          0.06         -0.15         2.04 o                         
   5  12   4          8.09          6.82         2.35 o                         
  -6  13   4         28.62         35.59         4.44 o                         
  -5  13   4         94.20        108.58         4.95 o                         
  -4  13   4          2.66          3.56         2.32 o                         
  -3  13   4         15.17         17.10         2.50 o                         
  -2  13   4          7.45         -1.66         2.12 o                         
  -1  13   4          1.33          5.11         2.79 o                         
   0  13   4         32.50         31.17         3.99 o                         
   1  13   4          0.67          2.29         2.77 o                         
   2  13   4         17.02         22.61         3.23 o                         
   3  13   4         31.32         32.50         3.04 o                         
   4  13   4          0.38          0.36         2.83 o                         
  -4  14   4         27.42         28.05         5.28 o                         
  -3  14   4          6.35          6.92         2.49 o                         
  -2  14   4         11.44          8.59         2.63 o                         
  -1  14   4          0.13          0.85         2.60 o                         
   0  14   4         39.98         42.49         3.36 o                         
   1  14   4          5.05          1.11         4.03 o                         
   2  14   4          3.66          6.59         4.12 o                         
   3  14   4         19.56         29.70         6.42 o                         
  -1  15   4          8.12         15.74         5.50 o                         
   0  15   4         14.12          5.80        11.60 o                         
 -11   1   5         15.41         23.46         3.11 o                         
 -10   1   5         18.09         23.63         2.56 o                         
  -9   1   5         25.26         31.82         2.30 o                         
  -8   1   5         17.08         16.89         2.03 o                         
  -7   1   5          9.34          3.59         1.60 o                         
  -6   1   5          5.79          4.83         1.43 o                         
  -5   1   5        133.45        121.47         2.78 o                         
  -4   1   5        333.16        328.60         3.59 o                         
  -3   1   5        473.99        507.84         5.10 o                         
  -2   1   5        250.73        202.83         2.60 o                         
  -1   1   5       1226.55       1211.87        10.78 o                         
   0   1   5       1625.36       1641.93        14.63 o                         
   1   1   5          0.16         -0.46         1.19 o                         
   2   1   5       1850.70       2078.57        17.80 o                         
   3   1   5        339.31        313.97         4.14 o                         
   4   1   5        840.92        770.73         8.21 o                         
   5   1   5         87.84         96.39         3.03 o                         
   6   1   5         82.52         74.40         2.62 o                         
   7   1   5        122.91        106.58         3.49 o                         
   8   1   5          0.06          1.07         2.70 o                         
   9   1   5         37.75         36.29         3.80 o                         
 -11   2   5          3.68         -2.54         2.54 o                         
 -10   2   5          1.66         -0.95         2.93 o                         
  -9   2   5         87.29         88.07         3.54 o                         
  -8   2   5        243.81        258.29         4.35 o                         
  -7   2   5          0.48          3.46         1.82 o                         
  -6   2   5        193.00        185.23         3.30 o                         
  -5   2   5        669.99        707.58         7.37 o                         
  -4   2   5        265.74        278.51         3.97 o                         
  -3   2   5        489.85        441.77         4.40 o                         
  -2   2   5          6.77         13.42         1.17 o                         
  -1   2   5        917.64        829.40         7.40 o                         
   0   2   5        111.62        102.79         2.06 o                         
   1   2   5        413.88        420.64         4.56 o                         
   2   2   5        106.77         96.48         2.40 o                         
   3   2   5        141.90        152.56         3.17 o                         
   4   2   5        414.53        380.82         4.81 o                         
   5   2   5         22.97         17.18         1.85 o                         
   6   2   5         44.37         37.37         2.39 o                         
   7   2   5         75.33         73.99         2.93 o                         
   8   2   5          1.85         -0.39         2.65 o                         
   9   2   5          7.89         17.50         3.89 o                         
 -11   3   5         12.52         16.52         2.76 o                         
 -10   3   5          0.84         -3.02         3.13 o                         
  -9   3   5         92.35         91.67         2.84 o                         
  -8   3   5         10.98         10.76         1.87 o                         
  -7   3   5        127.50        131.21         2.63 o                         
  -6   3   5        106.72        113.49         3.04 o                         
  -5   3   5        387.25        373.06         4.84 o                         
  -4   3   5        196.20        228.41         3.31 o                         
  -3   3   5        928.49       1066.02         9.11 o                         
  -2   3   5         86.90        107.37         2.19 o                         
  -1   3   5       1077.72        929.63        11.67 o                         
   0   3   5       3082.54       3074.40        26.23 o                         
   1   3   5        769.48        788.78         7.66 o                         
   2   3   5        943.35       1045.45         9.42 o                         
   3   3   5          0.66         -0.06         1.39 o                         
   4   3   5         13.03         22.92         1.75 o                         
   5   3   5         60.98         62.24         2.46 o                         
   6   3   5          8.41         10.99         2.20 o                         
   7   3   5          0.37         -0.20         2.37 o                         
   8   3   5         11.49          4.63         2.70 o                         
   9   3   5         62.13         57.23         4.76 o                         
 -11   4   5          2.94          0.18         4.24 o                         
 -10   4   5          9.15         12.41         2.18 o                         
  -9   4   5          2.41          1.21         2.29 o                         
  -8   4   5        525.36        538.77         6.81 o                         
  -7   4   5        278.58        249.85         4.38 o                         
  -6   4   5         71.51         79.69         2.70 o                         
  -5   4   5         11.56          3.11         1.45 o                         
  -4   4   5        502.63        469.53         4.87 o                         
  -3   4   5          0.54          2.81         1.12 o                         
  -2   4   5        255.33        214.36         3.09 o                         
  -1   4   5       4626.02       4669.32        41.15 o                         
   0   4   5       1348.80       1365.23        12.74 o                         
   1   4   5       4033.30       4269.75        36.36 o                         
   2   4   5        186.12        178.54         2.87 o                         
   3   4   5        317.49        348.75         4.30 o                         
   4   4   5        611.17        609.03         6.82 o                         
   5   4   5         33.20         47.12         2.26 o                         
   6   4   5        221.66        213.96         4.55 o                         
   7   4   5        376.37        377.00         6.46 o                         
   8   4   5          0.08         -2.72         2.72 o                         
   9   4   5          2.60          2.04         4.45 o                         
 -11   5   5          6.96         -3.52         4.93 o                         
 -10   5   5         22.01         23.75         3.53 o                         
  -9   5   5         47.68         41.85         3.07 o                         
  -8   5   5          1.38          0.54         2.23 o                         
  -7   5   5         60.14         54.34         2.39 o                         
  -6   5   5        186.65        178.11         3.54 o                         
  -5   5   5         42.32         52.77         1.95 o                         
  -4   5   5         84.09         78.24         2.47 o                         
  -3   5   5          4.49          8.73         1.17 o                         
  -2   5   5        446.56        459.45         4.92 o                         
  -1   5   5        326.79        366.33         3.86 o                         
   0   5   5         34.98         58.61         1.79 o                         
   1   5   5         10.65         17.91         1.28 o                         
   2   5   5        252.46        277.00         3.95 o                         
   3   5   5        314.87        326.80         4.14 o                         
   4   5   5          0.00          0.34         1.52 o                         
   5   5   5          3.64          3.46         1.82 o                         
   6   5   5          2.86          0.29         2.11 o                         
   7   5   5         62.83         66.77         3.27 o                         
   8   5   5         93.74         84.98         4.66 o                         
   9   5   5          3.24          3.37         4.76 o                         
 -10   6   5          3.61          8.33         3.33 o                         
  -9   6   5         67.71         63.63         3.56 o                         
  -8   6   5          8.77          5.37         2.29 o                         
  -7   6   5         56.50         53.16         2.53 o                         
  -6   6   5        370.49        375.59         5.22 o                         
  -5   6   5        431.70        513.74         5.80 o                         
  -4   6   5        516.29        506.41         5.42 o                         
  -3   6   5       2282.05       2436.43        27.17 o                         
  -2   6   5        320.49        387.22         3.84 o                         
  -1   6   5       1892.16       2085.64        24.38 o                         
   0   6   5       1201.36       1166.53        10.36 o                         
   1   6   5        122.88        132.30         2.63 o                         
   2   6   5        620.14        641.84         6.39 o                         
   3   6   5        304.94        266.96         3.77 o                         
   4   6   5        709.90        672.19         7.04 o                         
   5   6   5        205.63        161.65         3.55 o                         
   6   6   5         26.74         14.76         2.07 o                         
   7   6   5        188.33        196.75         4.99 o                         
   8   6   5         23.36         21.02         3.98 o                         
   9   6   5         10.85         18.22         4.89 o                         
 -10   7   5         25.68         14.27         4.65 o                         
  -9   7   5         60.03         64.75         3.38 o                         
  -8   7   5          6.21          5.69         2.62 o                         
  -7   7   5        318.27        325.01         5.34 o                         
  -6   7   5         48.01         48.07         2.20 o                         
  -5   7   5          6.72          9.48         1.57 o                         
  -4   7   5          5.32         11.21         1.26 o                         
  -3   7   5         78.26         88.30         1.84 o                         
  -2   7   5        690.29        731.04         7.80 o                         
  -1   7   5         89.57         90.65         2.80 o                         
   0   7   5          7.65          4.51         1.39 o                         
   1   7   5       2234.54       2372.33        20.04 o                         
   2   7   5        280.23        288.63         3.71 o                         
   3   7   5        397.22        402.58         4.73 o                         
   4   7   5        151.05        172.62         3.19 o                         
   5   7   5        282.60        247.02         4.22 o                         
   6   7   5          1.75          3.58         1.91 o                         
   7   7   5          2.02         10.88         3.33 o                         
   8   7   5         66.89         68.21         5.14 o                         
 -10   8   5         10.01          7.80         3.70 o                         
  -9   8   5         22.92         19.11         2.92 o                         
  -8   8   5          3.84         -0.95         2.92 o                         
  -7   8   5          0.20         -0.73         2.15 o                         
  -6   8   5        187.84        180.41         3.75 o                         
  -5   8   5        173.93        175.18         3.25 o                         
  -4   8   5        788.24        844.44         7.56 o                         
  -3   8   5         64.99         49.84         2.20 o                         
  -2   8   5          1.61          0.62         1.54 o                         
  -1   8   5         95.30         83.41         2.73 o                         
   0   8   5          7.29         11.46         1.61 o                         
   1   8   5         43.39         49.91         1.61 o                         
   2   8   5        567.12        537.99         6.74 o                         
   3   8   5         29.85         29.04         1.97 o                         
   4   8   5        639.98        669.54         8.43 o                         
   5   8   5          0.43          2.29         1.99 o                         
   6   8   5          3.96         -1.04         2.66 o                         
   7   8   5         94.52        102.79         6.73 o                         
   8   8   5         42.45         48.20         6.06 o                         
  -9   9   5          0.61         -2.37         2.94 o                         
  -8   9   5         15.72         12.35         2.60 o                         
  -7   9   5         27.11         24.98         2.32 o                         
  -6   9   5         73.24         66.97         2.53 o                         
  -5   9   5        156.52        163.44         3.09 o                         
  -4   9   5        124.91        119.11         2.35 o                         
  -3   9   5        141.98        148.21         3.51 o                         
  -2   9   5          0.08          0.29         1.63 o                         
  -1   9   5          0.57         -1.62         1.62 o                         
   0   9   5        115.65        141.27         3.32 o                         
   1   9   5        146.22        163.42         2.36 o                         
   2   9   5         35.31         35.63         1.66 o                         
   3   9   5         36.34         42.54         2.15 o                         
   4   9   5         55.40         46.60         2.47 o                         
   5   9   5         68.36         84.96         4.00 o                         
   6   9   5         13.38         12.84         3.28 o                         
   7   9   5          0.10         10.08         5.02 o                         
  -9  10   5          8.34          8.81         4.95 o                         
  -8  10   5         38.33         45.61         3.30 o                         
  -7  10   5         11.89          8.65         2.06 o                         
  -6  10   5          0.00          2.31         1.69 o                         
  -5  10   5         92.26         88.86         2.60 o                         
  -4  10   5        156.75        143.80         3.93 o                         
  -3  10   5         39.06         45.66         2.73 o                         
  -2  10   5         46.99         59.09         2.40 o                         
  -1  10   5          3.64          2.10         1.79 o                         
   0  10   5        357.24        331.19         4.97 o                         
   1  10   5          4.54          0.26         1.65 o                         
   2  10   5         55.36         57.86         2.40 o                         
   3  10   5        486.13        457.07         8.19 o                         
   4  10   5         50.49         43.18         2.55 o                         
   5  10   5         95.81        106.89         3.72 o                         
   6  10   5        139.08        146.20         4.71 o                         
   7  10   5         89.84        101.59        10.51 o                         
  -8  11   5         26.00         36.39         3.92 o                         
  -7  11   5         22.35         25.58         2.48 o                         
  -6  11   5          3.73          7.53         2.56 o                         
  -5  11   5        139.83        153.49         2.74 o                         
  -4  11   5        103.30        115.70         4.68 o                         
  -3  11   5         27.04         23.45         2.21 o                         
  -2  11   5        395.19        352.76         5.16 o                         
  -1  11   5         72.47         71.29         2.70 o                         
   0  11   5          5.69         14.11         2.10 o                         
   1  11   5        316.77        319.95         5.47 o                         
   2  11   5          1.35          3.39         1.26 o                         
   3  11   5         48.86         65.04         3.33 o                         
   4  11   5         31.59         25.87         3.29 o                         
   5  11   5          0.80          0.72         2.58 o                         
   6  11   5         62.20         63.49         3.20 o                         
  -7  12   5          5.64          8.65         2.23 o                         
  -6  12   5          1.69          2.17         1.92 o                         
  -5  12   5          0.06         -1.61         2.33 o                         
  -4  12   5         30.65         16.46         2.54 o                         
  -3  12   5         22.61         21.16         2.66 o                         
  -2  12   5          0.00         -2.13         2.13 o                         
  -1  12   5        213.69        243.11         5.36 o                         
   0  12   5         87.86         82.80         3.20 o                         
   1  12   5         44.25         50.04         2.98 o                         
   2  12   5        106.66         98.11         5.80 o                         
   3  12   5         16.28         10.26         1.70 o                         
   4  12   5          6.56          1.70         2.08 o                         
   5  12   5          6.54          5.44         3.39 o                         
  -6  13   5         52.27         55.01         5.33 o                         
  -5  13   5        149.55        154.25         8.34 o                         
  -4  13   5         39.45         37.06         3.05 o                         
  -3  13   5         13.97         13.52         2.43 o                         
  -2  13   5        114.05        120.77         5.06 o                         
  -1  13   5         73.52         73.76         3.42 o                         
   0  13   5         14.69         11.71         2.21 o                         
   1  13   5         91.40         89.62         5.39 o                         
   2  13   5          0.48          4.06         4.73 o                         
   3  13   5         92.45         92.69         3.55 o                         
   4  13   5         15.08         13.35         3.77 o                         
  -4  14   5         57.29         62.87         7.29 o                         
  -3  14   5         36.71         30.09         2.87 o                         
  -2  14   5         24.02         20.12         2.80 o                         
  -1  14   5          0.04          1.28         2.54 o                         
   0  14   5          1.75         -3.01         3.01 o                         
   1  14   5          7.35         -0.05         3.30 o                         
   2  14   5          0.14         -0.41         3.83 o                         
 -11   0   6          4.90         -1.67         4.07 o                         
 -10   0   6         74.76         67.10         6.12 o                         
  -9   0   6        165.71        172.28         5.88 o                         
  -8   0   6        887.00        823.70        11.97 o                         
  -7   0   6          1.16          5.08         2.26 o                         
  -6   0   6        710.60        660.49         9.46 o                         
  -5   0   6       6190.55       6390.20        93.54 o                         
  -4   0   6       2496.51       2821.39        42.40 o                         
  -3   0   6        594.95        562.99         7.30 o                         
  -2   0   6       6293.35       6475.88        79.97 o                         
  -1   0   6        297.70        338.49         5.00 o                         
   0   0   6       7307.28       7877.61        89.49 o                         
   1   0   6       1379.29       1289.35        15.92 o                         
   2   0   6       4132.75       4234.03        46.05 o                         
   3   0   6       2822.85       3011.20        35.70 o                         
   4   0   6        992.92       1013.25        17.11 o                         
   5   0   6          1.17          6.93         2.83 o                         
   6   0   6        935.24        962.67        13.90 o                         
   7   0   6          0.07         -2.75         3.31 o                         
   8   0   6         84.20         88.12         7.16 o                         
   9   0   6        193.50        205.44        16.72 o                         
 -11   1   6          8.00          3.20         2.81 o                         
 -10   1   6          0.18         -1.27         2.24 o                         
  -9   1   6         33.58         36.51         2.34 o                         
  -8   1   6         67.12         70.14         2.57 o                         
  -7   1   6        153.63        140.36         3.32 o                         
  -6   1   6          2.18         10.18         1.52 o                         
  -5   1   6         45.31         36.32         1.83 o                         
  -4   1   6       1301.50       1242.04        10.94 o                         
  -3   1   6        462.12        421.93         4.32 o                         
  -2   1   6       5316.20       5494.05        43.12 o                         
  -1   1   6       5965.33       6177.44        50.07 o                         
   0   1   6        326.66        377.69         3.97 o                         
   1   1   6       4225.66       4342.19        40.95 o                         
   2   1   6        989.86        996.90         8.82 o                         
   3   1   6         10.98         12.41         1.58 o                         
   4   1   6       1177.03       1128.69        10.89 o                         
   5   1   6        200.81        214.35         4.13 o                         
   6   1   6        349.76        360.62         6.08 o                         
   7   1   6        188.12        173.09         4.45 o                         
   8   1   6        106.54        104.88         4.41 o                         
   9   1   6         49.16         51.56         5.05 o                         
 -11   2   6         17.49         16.20         3.22 o                         
 -10   2   6          8.13          5.87         2.34 o                         
  -9   2   6        114.44        102.45         3.53 o                         
  -8   2   6        135.95        140.09         3.55 o                         
  -7   2   6         12.89         10.22         1.56 o                         
  -6   2   6        145.89        150.55         3.05 o                         
  -5   2   6        421.93        402.72         4.59 o                         
  -4   2   6         45.05         49.53         1.69 o                         
  -3   2   6       2161.31       2369.18        19.84 o                         
  -2   2   6         50.98         36.72         1.42 o                         
  -1   2   6        726.21        761.65         7.03 o                         
   0   2   6         10.99          9.21         1.22 o                         
   1   2   6         93.37         81.68         2.22 o                         
   2   2   6        264.03        237.09         3.43 o                         
   3   2   6        681.84        695.33         7.71 o                         
   4   2   6          0.02          5.38         1.72 o                         
   5   2   6       1229.79       1260.86        12.68 o                         
   6   2   6         50.79         53.67         2.68 o                         
   7   2   6          3.72          1.74         2.49 o                         
   8   2   6         26.49         29.17         3.56 o                         
   9   2   6         53.99         37.04         4.08 o                         
 -11   3   6          0.97          3.59         2.66 o                         
 -10   3   6         48.00         48.31         2.95 o                         
  -9   3   6         47.46         37.37         3.47 o                         
  -8   3   6         53.00         53.95         2.77 o                         
  -7   3   6         15.89         15.85         2.12 o                         
  -6   3   6        204.98        212.99         3.95 o                         
  -5   3   6         68.98         58.31         2.06 o                         
  -4   3   6        115.08        122.37         2.90 o                         
  -3   3   6        119.92        115.84         2.45 o                         
  -2   3   6         85.80         69.82         2.09 o                         
  -1   3   6        333.45        317.59         3.97 o                         
   0   3   6        706.84        689.68         6.75 o                         
   1   3   6        516.64        616.37         6.07 o                         
   2   3   6         22.62         37.99         1.80 o                         
   3   3   6         47.92         44.97         1.92 o                         
   4   3   6          1.57          2.58         1.69 o                         
   5   3   6         86.06         77.44         2.87 o                         
   6   3   6         18.70         17.22         2.36 o                         
   7   3   6        213.32        222.46         5.63 o                         
   8   3   6         32.43         33.00         4.05 o                         
   9   3   6         26.93         31.75         5.07 o                         
 -11   4   6          8.02          9.95         3.49 o                         
 -10   4   6         18.51         16.26         3.15 o                         
  -9   4   6         34.07         35.84         3.08 o                         
  -8   4   6        187.24        198.00         4.80 o                         
  -7   4   6        389.95        405.64         5.49 o                         
  -6   4   6        197.89        193.81         3.81 o                         
  -5   4   6         56.58         62.89         2.27 o                         
  -4   4   6       1418.96       1597.38        14.91 o                         
  -3   4   6        775.28        753.81         6.88 o                         
  -2   4   6         49.70         46.79         1.79 o                         
  -1   4   6       1063.54       1123.97        10.32 o                         
   0   4   6       1640.36       1484.24        15.29 o                         
   1   4   6        105.18         82.56         2.52 o                         
   2   4   6          9.49          6.54         1.33 o                         
   3   4   6         51.01         42.59         1.82 o                         
   4   4   6         91.48        118.87         3.09 o                         
   5   4   6         39.20         32.90         2.17 o                         
   6   4   6         71.65         73.25         3.14 o                         
   7   4   6         11.41          9.28         2.56 o                         
   8   4   6          3.19         -1.66         3.07 o                         
   9   4   6          2.60          1.35         4.57 o                         
 -11   5   6          2.69         -2.47         4.18 o                         
 -10   5   6         47.75         30.67         4.17 o                         
  -9   5   6          5.76          1.89         2.66 o                         
  -8   5   6         93.79         87.12         3.27 o                         
  -7   5   6        303.76        295.89         4.79 o                         
  -6   5   6         59.24         61.98         2.47 o                         
  -5   5   6         89.14         95.24         2.76 o                         
  -4   5   6        263.93        248.07         3.52 o                         
  -3   5   6         59.44         54.89         1.93 o                         
  -2   5   6         53.93         67.20         2.01 o                         
  -1   5   6         41.26         50.83         1.87 o                         
   0   5   6         29.23         41.14         1.75 o                         
   1   5   6         16.25         15.23         1.44 o                         
   2   5   6         36.79         44.35         1.87 o                         
   3   5   6         41.60         41.26         1.58 o                         
   4   5   6        121.17        132.07         3.16 o                         
   5   5   6         61.55         64.18         2.75 o                         
   6   5   6          0.45          3.45         2.09 o                         
   7   5   6          2.86          6.70         2.85 o                         
   8   5   6         27.24         25.04         3.27 o                         
 -10   6   6          6.19         -2.86         3.13 o                         
  -9   6   6         35.69         27.48         3.10 o                         
  -8   6   6          9.33          6.38         2.32 o                         
  -7   6   6        254.03        231.06         4.40 o                         
  -6   6   6         43.54         34.00         2.30 o                         
  -5   6   6        271.87        275.36         4.09 o                         
  -4   6   6          3.16          7.34         1.23 o                         
  -3   6   6        181.86        161.32         2.54 o                         
  -2   6   6       1592.87       1509.08        14.19 o                         
  -1   6   6        270.88        224.09         2.85 o                         
   0   6   6       1120.90       1138.56        10.16 o                         
   1   6   6        731.62        744.29         7.54 o                         
   2   6   6        424.50        437.67         5.27 o                         
   3   6   6         65.48         72.25         2.49 o                         
   4   6   6        141.17        123.01         2.99 o                         
   5   6   6          0.00         -1.01         1.63 o                         
   6   6   6        185.75        187.86         4.95 o                         
   7   6   6         21.97         27.04         2.52 o                         
   8   6   6          6.88         -0.99         2.68 o                         
 -10   7   6          0.27         -0.57         3.11 o                         
  -9   7   6         35.69         39.25         3.22 o                         
  -8   7   6         39.41         26.89         2.68 o                         
  -7   7   6          2.71          1.04         2.04 o                         
  -6   7   6          0.00          0.14         1.82 o                         
  -5   7   6        122.02        123.99         3.03 o                         
  -4   7   6        341.05        352.33         4.14 o                         
  -3   7   6          0.62         -0.11         0.90 o                         
  -2   7   6         32.31         38.18         1.97 o                         
  -1   7   6         39.84         51.07         2.12 o                         
   0   7   6          6.85         14.20         1.01 o                         
   1   7   6         23.42         17.79         1.42 o                         
   2   7   6        110.76         94.16         2.63 o                         
   3   7   6         66.17         59.31         2.14 o                         
   4   7   6        481.43        448.23         6.31 o                         
   5   7   6        233.46        217.23         4.11 o                         
   6   7   6         39.43         52.05         3.28 o                         
   7   7   6          4.63         -2.03         2.27 o                         
   8   7   6          1.18         -2.71         2.71 o                         
 -10   8   6          5.41          0.05         3.36 o                         
  -9   8   6         10.17         13.13         2.90 o                         
  -8   8   6         10.08          4.63         2.55 o                         
  -7   8   6          2.96          5.21         2.25 o                         
  -6   8   6          3.21          5.93         1.87 o                         
  -5   8   6         39.58         45.07         1.81 o                         
  -4   8   6         20.68         22.17         1.28 o                         
  -3   8   6         38.66         24.69         1.99 o                         
  -2   8   6         79.73         87.67         2.97 o                         
  -1   8   6         12.29         14.69         1.74 o                         
   0   8   6         24.60         22.35         2.05 o                         
   1   8   6        455.92        452.80         5.25 o                         
   2   8   6         41.39         41.88         1.86 o                         
   3   8   6        142.51        134.98         3.52 o                         
   4   8   6         27.70         30.91         2.54 o                         
   5   8   6         12.18         11.11         1.66 o                         
   6   8   6          0.00          2.23         2.04 o                         
   7   8   6         52.84         59.08         3.87 o                         
  -9   9   6          2.80          2.63         2.96 o                         
  -8   9   6          2.10         -2.44         2.44 o                         
  -7   9   6         17.17         20.22         2.34 o                         
  -6   9   6          1.09          0.84         2.03 o                         
  -5   9   6        278.31        268.54         3.68 o                         
  -4   9   6          0.67          1.85         1.39 o                         
  -3   9   6         41.46         40.24         2.30 o                         
  -2   9   6        129.22        106.80         3.20 o                         
  -1   9   6         58.39         55.56         2.32 o                         
   0   9   6         10.85         16.65         1.67 o                         
   1   9   6        423.92        411.89         4.60 o                         
   2   9   6         19.40         17.55         1.59 o                         
   3   9   6         23.27         22.40         2.16 o                         
   4   9   6         43.97         47.34         3.22 o                         
   5   9   6          4.25          0.46         2.76 o                         
   6   9   6         15.39         24.88         3.25 o                         
   7   9   6          0.83          6.72         3.21 o                         
  -8  10   6          2.04          5.30         2.99 o                         
  -7  10   6          7.43          8.58         3.93 o                         
  -6  10   6          2.33         -1.57         1.70 o                         
  -5  10   6         82.69         91.52         2.94 o                         
  -4  10   6        165.73        168.68         4.15 o                         
  -3  10   6          3.54          6.29         2.06 o                         
  -2  10   6         25.95         17.11         1.99 o                         
  -1  10   6         32.70         21.69         2.07 o                         
   0  10   6        272.10        275.69         4.61 o                         
   1  10   6          8.76          2.23         1.89 o                         
   2  10   6         79.67         80.70         2.61 o                         
   3  10   6          0.00          4.74         3.77 o                         
   4  10   6          1.11          2.96         2.29 o                         
   5  10   6          2.53          3.49         3.78 o                         
   6  10   6         38.54         40.09         3.57 o                         
  -8  11   6         40.59         41.90         4.04 o                         
  -7  11   6         23.17         20.92         2.47 o                         
  -6  11   6         10.55         10.10         2.58 o                         
  -5  11   6          1.61         -0.63         2.50 o                         
  -4  11   6         22.77         22.62         2.62 o                         
  -3  11   6        227.60        225.08         4.93 o                         
  -2  11   6          4.76         -0.51         2.05 o                         
  -1  11   6          6.28          2.10         2.00 o                         
   0  11   6        221.88        198.37         4.51 o                         
   1  11   6        225.08        222.35         4.91 o                         
   2  11   6          5.81          3.88         2.11 o                         
   3  11   6         35.79         26.82         1.98 o                         
   4  11   6         50.41         64.65         3.85 o                         
   5  11   6          1.42          3.38         2.89 o                         
  -7  12   6          3.70          7.20         2.16 o                         
  -6  12   6         24.92         33.46         3.10 o                         
  -5  12   6         27.66         26.37         4.16 o                         
  -4  12   6          4.24          0.61         2.47 o                         
  -3  12   6        241.94        238.78         5.46 o                         
  -2  12   6         60.79         62.45         3.36 o                         
  -1  12   6        179.56        201.76         7.13 o                         
   0  12   6        155.76        124.92         4.36 o                         
   1  12   6         41.46         34.28         3.42 o                         
   2  12   6         10.87         10.53         3.67 o                         
   3  12   6         28.98         22.95         2.11 o                         
   4  12   6         25.89         43.94         4.53 o                         
  -5  13   6         14.50         10.82         4.31 o                         
  -4  13   6         67.91         72.69         5.44 o                         
  -3  13   6         49.65         58.52         3.39 o                         
  -2  13   6         48.12         31.30         2.96 o                         
  -1  13   6         26.84         30.50         3.42 o                         
   0  13   6          4.19          4.56         2.48 o                         
   1  13   6         29.87         32.76         5.49 o                         
   2  13   6        226.27        265.29         8.89 o                         
   3  13   6         60.51         60.89         4.88 o                         
  -4  14   6         47.95         52.18         6.73 o                         
  -3  14   6          6.81          4.38         3.17 o                         
  -2  14   6         45.52         54.00         4.10 o                         
  -1  14   6         10.78         10.00         2.79 o                         
   0  14   6         20.72         20.55         3.29 o                         
   1  14   6          9.25         17.61         4.23 o                         
 -11   1   7          2.51         -2.65         2.65 o                         
 -10   1   7          0.76          1.25         2.37 o                         
  -9   1   7         29.60         29.62         2.32 o                         
  -8   1   7         55.13         57.74         2.53 o                         
  -7   1   7        168.49        154.92         3.52 o                         
  -6   1   7         18.70         25.94         1.70 o                         
  -5   1   7          4.11         11.70         1.35 o                         
  -4   1   7       1093.11       1097.42         9.26 o                         
  -3   1   7         28.13         20.28         1.35 o                         
  -2   1   7        969.18        986.49        10.90 o                         
  -1   1   7        547.66        530.71         6.38 o                         
   0   1   7         65.16         64.15         2.01 o                         
   1   1   7        655.22        597.11         6.01 o                         
   2   1   7        255.65        274.86         3.81 o                         
   3   1   7        151.76        151.18         3.19 o                         
   4   1   7       1587.71       1618.79        15.71 o                         
   5   1   7        222.56        245.57         4.51 o                         
   6   1   7         19.19         17.40         2.31 o                         
   7   1   7          7.25          3.89         2.70 o                         
   8   1   7          0.07         -3.09         4.24 o                         
   9   1   7          0.04         -2.64         4.01 o                         
 -11   2   7         10.71          3.39         2.47 o                         
 -10   2   7         19.60         17.52         2.97 o                         
  -9   2   7        200.46        186.44         4.59 o                         
  -8   2   7         26.23         23.88         2.12 o                         
  -7   2   7         10.45         14.06         1.59 o                         
  -6   2   7        810.28        800.85         7.91 o                         
  -5   2   7        230.08        250.76         3.56 o                         
  -4   2   7        693.62        636.60         7.16 o                         
  -3   2   7       1999.92       2082.90        17.05 o                         
  -2   2   7          3.04          4.53         1.35 o                         
  -1   2   7        920.61        871.67        11.30 o                         
   0   2   7          1.13          0.95         1.24 o                         
   1   2   7        145.99        132.28         2.99 o                         
   2   2   7        374.18        365.90         4.65 o                         
   3   2   7        802.89        821.87         8.35 o                         
   4   2   7         39.00         33.32         2.03 o                         
   5   2   7          6.88          5.54         2.10 o                         
   6   2   7         42.21         37.42         2.69 o                         
   7   2   7         85.31         78.65         3.72 o                         
   8   2   7         39.95         43.39         3.75 o                         
   9   2   7         42.89         47.13         8.73 o                         
 -11   3   7         10.56         13.41         5.24 o                         
 -10   3   7         17.12         17.39         3.18 o                         
  -9   3   7        477.33        480.62         9.08 o                         
  -8   3   7         38.78         42.19         2.88 o                         
  -7   3   7        407.74        389.21         5.40 o                         
  -6   3   7          7.58         11.78         1.84 o                         
  -5   3   7        126.66        111.64         2.86 o                         
  -4   3   7          5.07          7.29         1.38 o                         
  -3   3   7        151.31        163.79         2.84 o                         
  -2   3   7        390.09        329.02         3.82 o                         
  -1   3   7        816.50        897.20         9.28 o                         
   0   3   7       1894.36       2027.27        18.26 o                         
   1   3   7       1732.61       1656.70        14.91 o                         
   2   3   7         10.01         12.82         1.52 o                         
   3   3   7        876.08        948.83         9.05 o                         
   4   3   7        173.87        156.18         3.69 o                         
   5   3   7         10.67          8.79         2.07 o                         
   6   3   7        170.29        171.35         4.61 o                         
   7   3   7         24.59         31.55         3.08 o                         
   8   3   7         12.75          5.12         4.61 o                         
 -11   4   7          9.53          4.21         4.16 o                         
 -10   4   7         72.24         64.22         3.77 o                         
  -9   4   7         15.00         15.26         2.75 o                         
  -8   4   7         20.16         18.86         2.47 o                         
  -7   4   7         27.94         25.52         2.30 o                         
  -6   4   7          0.00          0.91         1.76 o                         
  -5   4   7          9.10          9.12         1.57 o                         
  -4   4   7          0.82          4.74         1.75 o                         
  -3   4   7          3.42          3.59         1.30 o                         
  -2   4   7        610.21        671.87         7.44 o                         
  -1   4   7        526.93        550.87         5.74 o                         
   0   4   7       1018.01       1017.45        10.49 o                         
   1   4   7         57.90         57.94         2.29 o                         
   2   4   7         20.95         41.12         1.77 o                         
   3   4   7        248.43        235.01         3.63 o                         
   4   4   7          1.46          4.30         1.74 o                         
   5   4   7         33.55         21.55         2.16 o                         
   6   4   7         21.44         20.70         2.56 o                         
   7   4   7          0.41          0.65         3.24 o                         
   8   4   7          0.77         -2.93         3.62 o                         
 -11   5   7          1.00         -1.59         4.39 o                         
 -10   5   7          6.51          4.26         3.11 o                         
  -9   5   7        189.98        191.81         5.55 o                         
  -8   5   7         38.59         44.73         2.69 o                         
  -7   5   7          4.82          7.36         2.13 o                         
  -6   5   7        235.88        244.80         4.25 o                         
  -5   5   7         11.27         13.30         1.65 o                         
  -4   5   7        695.81        656.49         6.95 o                         
  -3   5   7        350.04        403.34         5.01 o                         
  -2   5   7         12.17          4.87         1.39 o                         
  -1   5   7       4604.12       4508.75        38.47 o                         
   0   5   7        429.76        395.85         4.77 o                         
   1   5   7         23.53         39.87         1.94 o                         
   2   5   7       1099.36       1068.87        10.58 o                         
   3   5   7        125.65        121.83         2.77 o                         
   4   5   7        744.90        789.77         8.29 o                         
   5   5   7         23.24         17.16         2.07 o                         
   6   5   7        101.91        101.58         3.71 o                         
   7   5   7        155.70        172.16         5.70 o                         
   8   5   7        109.41        109.95         5.05 o                         
 -10   6   7         11.89         10.18         3.22 o                         
  -9   6   7         14.65         12.69         2.99 o                         
  -8   6   7         12.97         11.84         2.57 o                         
  -7   6   7        126.94        128.93         3.91 o                         
  -6   6   7          4.70          3.52         1.93 o                         
  -5   6   7          7.98          6.88         1.57 o                         
  -4   6   7        541.92        585.08         6.18 o                         
  -3   6   7        238.15        239.07         3.70 o                         
  -2   6   7        143.54        139.53         2.56 o                         
  -1   6   7          5.34          8.31         1.08 o                         
   0   6   7        166.97        155.11         2.95 o                         
   1   6   7        666.63        653.54         6.95 o                         
   2   6   7        235.78        229.14         3.97 o                         
   3   6   7         43.77         45.80         2.12 o                         
   4   6   7        320.39        336.25         4.55 o                         
   5   6   7        117.45         96.03         2.89 o                         
   6   6   7          0.77         -1.62         1.97 o                         
   7   6   7         13.16         12.51         2.86 o                         
   8   6   7          7.18         13.37         4.80 o                         
 -10   7   7          3.42         -3.26         3.30 o                         
  -9   7   7          1.55         -2.71         2.71 o                         
  -8   7   7          2.42          2.52         2.55 o                         
  -7   7   7         99.11         88.09         3.14 o                         
  -6   7   7        111.39        114.34         3.37 o                         
  -5   7   7         95.25        111.42         3.18 o                         
  -4   7   7        812.08        817.53         9.20 o                         
  -3   7   7          6.91         13.40         1.11 o                         
  -2   7   7          9.03         21.62         1.10 o                         
  -1   7   7        296.29        299.41         3.66 o                         
   0   7   7        529.02        541.20         5.65 o                         
   1   7   7         74.10         78.83         2.55 o                         
   2   7   7         46.36         53.40         2.17 o                         
   3   7   7          9.06          8.06         1.68 o                         
   4   7   7          6.98          4.70         1.80 o                         
   5   7   7         18.07         17.26         1.80 o                         
   6   7   7          6.55          1.21         2.10 o                         
   7   7   7         41.35         36.20         3.41 o                         
 -10   8   7         55.24         57.52         6.57 o                         
  -9   8   7          8.26          8.50         3.03 o                         
  -8   8   7         75.49         81.19         3.73 o                         
  -7   8   7          2.30          0.18         2.13 o                         
  -6   8   7        105.74         94.98         3.07 o                         
  -5   8   7        140.73        137.15         3.27 o                         
  -4   8   7         16.11         17.17         1.27 o                         
  -3   8   7         16.59         18.94         2.11 o                         
  -2   8   7         12.09         14.50         2.00 o                         
  -1   8   7        207.94        169.15         3.71 o                         
   0   8   7         27.52         33.52         1.39 o                         
   1   8   7         95.62         77.67         2.25 o                         
   2   8   7        114.40        119.50         3.15 o                         
   3   8   7         85.46         84.44         2.71 o                         
   4   8   7         18.01         16.06         1.45 o                         
   5   8   7          0.01         -0.39         1.92 o                         
   6   8   7          3.71          3.18         2.00 o                         
   7   8   7         11.28         15.34         3.12 o                         
  -9   9   7         15.81         19.30         3.92 o                         
  -8   9   7          7.70          3.17         2.87 o                         
  -7   9   7         49.33         43.38         2.63 o                         
  -6   9   7         78.81         75.66         2.90 o                         
  -5   9   7          8.35          2.58         1.24 o                         
  -4   9   7        852.33        851.79         9.94 o                         
  -3   9   7        114.82        109.75         3.74 o                         
  -2   9   7         70.16         53.91         2.44 o                         
  -1   9   7        222.84        240.10         4.36 o                         
   0   9   7        284.17        290.87         5.36 o                         
   1   9   7          3.10         -0.67         1.39 o                         
   2   9   7         32.28         30.08         1.73 o                         
   3   9   7         73.74         61.28         2.89 o                         
   4   9   7        101.34        100.16         3.80 o                         
   5   9   7         22.24         16.86         3.08 o                         
   6   9   7         13.35          8.34         3.76 o                         
  -8  10   7          0.01         -2.00         2.93 o                         
  -7  10   7         14.48         13.50         2.60 o                         
  -6  10   7          7.70         11.74         1.80 o                         
  -5  10   7          5.16          3.86         1.21 o                         
  -4  10   7          7.22          9.62         2.49 o                         
  -3  10   7          5.05          1.70         2.02 o                         
  -2  10   7          5.61          9.53         2.11 o                         
  -1  10   7          2.15          6.57         2.00 o                         
   0  10   7         59.02         63.65         2.96 o                         
   1  10   7         46.14         47.57         4.20 o                         
   2  10   7          8.00          9.52         1.78 o                         
   3  10   7          4.25          0.89         2.52 o                         
   4  10   7          5.17         -1.67         3.36 o                         
   5  10   7         17.81         28.50         3.33 o                         
   6  10   7         50.33         45.82         4.32 o                         
  -7  11   7          4.71          6.20         3.16 o                         
  -6  11   7         36.67         35.64         3.01 o                         
  -5  11   7         24.43         17.15         2.42 o                         
  -4  11   7         58.50         67.01         3.01 o                         
  -3  11   7          0.02          0.16         2.57 o                         
  -2  11   7        103.73         87.28         3.72 o                         
  -1  11   7        132.52        121.95         5.78 o                         
   0  11   7          9.69          8.91         2.65 o                         
   1  11   7        212.65        229.66         5.39 o                         
   2  11   7         79.47         83.55         4.06 o                         
   3  11   7         31.64         31.22         2.75 o                         
   4  11   7          2.35         -2.55         2.96 o                         
   5  11   7        110.77        117.66         8.72 o                         
  -6  12   7         78.79         69.24         3.73 o                         
  -5  12   7          1.59         -1.02         3.35 o                         
  -4  12   7          1.73          2.42         2.50 o                         
  -3  12   7         47.72         41.14         2.95 o                         
  -2  12   7        115.98        111.68         4.21 o                         
  -1  12   7          5.54          3.97         2.55 o                         
   0  12   7         92.21         98.38         4.66 o                         
   1  12   7          0.00         -3.37         3.37 o                         
   2  12   7         10.14         16.27         3.83 o                         
   3  12   7          0.05          0.94         3.00 o                         
   4  12   7          0.04         -3.11         3.11 o                         
  -5  13   7         86.96         70.43         3.98 o                         
  -4  13   7          1.52         -0.14         3.83 o                         
  -3  13   7         13.96          9.29         2.86 o                         
  -2  13   7         37.82         30.58         2.89 o                         
  -1  13   7          3.15          0.31         2.40 o                         
   0  13   7         83.99         93.51         6.53 o                         
   1  13   7          0.52         -0.53         3.82 o                         
   2  13   7          7.37          0.52         3.83 o                         
  -3  14   7          0.20         -0.40         4.80 o                         
  -2  14   7         12.17          4.50         3.63 o                         
  -1  14   7          1.12         -0.08         4.22 o                         
   0  14   7         16.44         12.19         3.99 o                         
 -11   0   8          2.33         13.18         6.99 o                         
 -10   0   8         50.84         42.98         4.32 o                         
  -9   0   8         20.70         16.59         3.28 o                         
  -8   0   8        251.20        258.30         6.73 o                         
  -7   0   8        603.54        667.20        10.08 o                         
  -6   0   8         41.16         47.22         2.80 o                         
  -5   0   8        810.79        900.16        11.28 o                         
  -4   0   8       1306.33       1264.01        16.37 o                         
  -3   0   8        502.71        521.56        12.54 o                         
  -2   0   8        112.86        130.92         3.66 o                         
  -1   0   8          5.77          5.52         1.83 o                         
   0   0   8         56.73         55.89         2.86 o                         
   1   0   8         57.43         66.63         3.16 o                         
   2   0   8        144.21        119.87         4.04 o                         
   3   0   8        452.24        500.29         8.37 o                         
   4   0   8         40.98         35.33         3.09 o                         
   5   0   8        734.45        795.11        12.58 o                         
   6   0   8         78.82         85.04         4.90 o                         
   7   0   8          4.36          1.68         4.12 o                         
   8   0   8         21.95         15.36         6.28 o                         
 -11   1   8          9.16          4.23         2.59 o                         
 -10   1   8          4.32          0.97         2.26 o                         
  -9   1   8         93.93         91.47         3.33 o                         
  -8   1   8          0.55         -1.87         1.87 o                         
  -7   1   8         49.44         45.10         2.40 o                         
  -6   1   8        113.60        130.48         3.08 o                         
  -5   1   8         47.76         40.78         1.68 o                         
  -4   1   8        126.84        134.77         2.64 o                         
  -3   1   8         52.23         40.60         1.90 o                         
  -2   1   8         70.81         61.41         2.57 o                         
  -1   1   8        308.97        296.50         3.67 o                         
   0   1   8         15.79          7.51         1.50 o                         
   1   1   8        165.69        180.22         3.13 o                         
   2   1   8          0.08         -0.33         1.57 o                         
   3   1   8         16.21         21.74         1.86 o                         
   4   1   8          0.09         -1.86         1.86 o                         
   5   1   8          4.97          5.21         2.21 o                         
   6   1   8         42.39         49.66         3.03 o                         
   7   1   8         76.50         81.61         4.34 o                         
   8   1   8          0.11          6.47         4.03 o                         
 -11   2   8          4.89         -0.08         3.53 o                         
 -10   2   8          6.72          4.89         4.13 o                         
  -9   2   8         18.28         15.54         3.01 o                         
  -8   2   8         62.19         49.16         2.42 o                         
  -7   2   8        372.13        388.21         5.23 o                         
  -6   2   8         35.71         37.29         1.96 o                         
  -5   2   8        202.96        214.00         3.42 o                         
  -4   2   8        396.47        398.43         4.64 o                         
  -3   2   8         26.52         32.79         1.75 o                         
  -2   2   8        107.30        102.66         2.52 o                         
  -1   2   8         13.15         10.48         1.43 o                         
   0   2   8          0.81          3.34         1.39 o                         
   1   2   8         34.89         34.95         1.64 o                         
   2   2   8          0.16          1.13         1.58 o                         
   3   2   8         24.19         21.40         1.85 o                         
   4   2   8          0.24          0.84         1.91 o                         
   5   2   8         11.10          9.88         2.46 o                         
   6   2   8         21.12         23.86         2.69 o                         
   7   2   8         16.12         14.59         3.10 o                         
   8   2   8          2.17          6.79         3.55 o                         
 -11   3   8         23.57         19.49         3.75 o                         
 -10   3   8          5.25          1.84         3.94 o                         
  -9   3   8          8.31         12.39         2.70 o                         
  -8   3   8         25.52         20.37         2.59 o                         
  -7   3   8        193.31        160.33         4.25 o                         
  -6   3   8        128.62        127.83         3.41 o                         
  -5   3   8        391.88        417.18         4.91 o                         
  -4   3   8        154.65        179.47         3.12 o                         
  -3   3   8         10.76          9.53         1.57 o                         
  -2   3   8          4.64          6.18         1.34 o                         
  -1   3   8        260.96        275.91         3.73 o                         
   0   3   8          0.33          0.79         1.57 o                         
   1   3   8        176.47        170.83         3.17 o                         
   2   3   8        149.49        141.36         3.01 o                         
   3   3   8          2.49          4.06         1.66 o                         
   4   3   8        152.59        158.80         3.79 o                         
   5   3   8        353.24        359.77         5.67 o                         
   6   3   8         89.98         95.81         4.31 o                         
   7   3   8        233.87        212.89         7.00 o                         
   8   3   8          4.20          9.23         3.60 o                         
 -11   4   8          1.05          1.57         4.64 o                         
 -10   4   8          1.83         -3.08         3.08 o                         
  -9   4   8         22.53         12.92         3.43 o                         
  -8   4   8        143.64        131.13         5.04 o                         
  -7   4   8         90.09         95.95         3.13 o                         
  -6   4   8         11.94         12.88         1.89 o                         
  -5   4   8        107.46        113.37         3.28 o                         
  -4   4   8        563.03        531.21         5.71 o                         
  -3   4   8         87.63         91.66         2.55 o                         
  -2   4   8          1.85          3.68         1.28 o                         
  -1   4   8        589.79        549.45         5.77 o                         
   0   4   8        169.92        179.43         3.95 o                         
   1   4   8         32.91         49.16         2.01 o                         
   2   4   8          0.17         -1.34         1.34 o                         
   3   4   8          3.13          5.42         1.63 o                         
   4   4   8         46.70         55.12         2.42 o                         
   5   4   8          4.17         -0.09         2.10 o                         
   6   4   8          6.28          2.42         2.47 o                         
   7   4   8        104.56        127.23         6.37 o                         
   8   4   8         23.60         38.04         4.75 o                         
 -11   5   8         19.53         14.40         3.97 o                         
 -10   5   8         39.15         42.86         3.67 o                         
  -9   5   8        108.69        108.84         4.54 o                         
  -8   5   8         43.43         38.23         2.76 o                         
  -7   5   8         56.19         47.25         2.45 o                         
  -6   5   8         28.54         32.71         2.08 o                         
  -5   5   8        183.86        192.28         3.55 o                         
  -4   5   8          3.81         11.33         1.55 o                         
  -3   5   8        182.45        213.69         3.64 o                         
  -2   5   8          0.27         -0.48         1.26 o                         
  -1   5   8       2071.72       1965.66        21.84 o                         
   0   5   8         28.74         30.12         1.81 o                         
   1   5   8         28.27         37.70         1.90 o                         
   2   5   8        110.16        112.44         3.22 o                         
   3   5   8         91.11        115.61         3.32 o                         
   4   5   8        417.06        353.10         5.48 o                         
   5   5   8        285.17        280.81         6.23 o                         
   6   5   8         31.29         29.40         2.86 o                         
   7   5   8         11.43         17.97         3.92 o                         
 -10   6   8          1.56         -0.70         3.24 o                         
  -9   6   8         29.89         36.48         3.27 o                         
  -8   6   8         32.80         29.98         2.84 o                         
  -7   6   8         32.57         28.49         2.31 o                         
  -6   6   8        189.74        203.59         4.00 o                         
  -5   6   8        712.19        721.09         7.47 o                         
  -4   6   8         16.60         18.17         1.56 o                         
  -3   6   8         54.58         54.21         2.21 o                         
  -2   6   8         38.29         41.28         1.95 o                         
  -1   6   8         48.54         37.90         1.66 o                         
   0   6   8        611.29        606.78         6.70 o                         
   1   6   8        525.81        548.39         6.11 o                         
   2   6   8         35.53         26.97         2.01 o                         
   3   6   8        605.64        600.00         6.80 o                         
   4   6   8         57.58         56.94         2.62 o                         
   5   6   8         38.30         35.99         2.19 o                         
   6   6   8          0.69          1.90         2.08 o                         
   7   6   8          0.16          7.18         3.91 o                         
 -10   7   8          0.95          4.25         5.04 o                         
  -9   7   8          0.08          5.56         2.96 o                         
  -8   7   8         10.07          8.90         2.69 o                         
  -7   7   8         15.17         11.46         2.44 o                         
  -6   7   8         10.73          5.41         1.89 o                         
  -5   7   8         22.95         31.37         2.03 o                         
  -4   7   8         88.01         68.18         2.45 o                         
  -3   7   8        104.49         92.68         2.55 o                         
  -2   7   8         62.47         61.63         1.94 o                         
  -1   7   8         97.30        119.10         2.96 o                         
   0   7   8          6.26          6.55         1.42 o                         
   1   7   8         56.39         41.91         2.01 o                         
   2   7   8         10.58         11.49         1.73 o                         
   3   7   8         11.88         13.65         2.08 o                         
   4   7   8         13.83          3.25         2.12 o                         
   5   7   8         37.23         32.71         2.74 o                         
   6   7   8         12.63         13.02         3.02 o                         
   7   7   8         38.19         34.43         2.93 o                         
  -9   8   8          0.65          1.23         2.98 o                         
  -8   8   8         53.20         55.68         3.29 o                         
  -7   8   8          4.11          1.81         2.56 o                         
  -6   8   8         54.73         56.39         2.77 o                         
  -5   8   8         10.39         19.77         1.72 o                         
  -4   8   8          2.42          2.53         1.56 o                         
  -3   8   8        143.21        130.44         3.20 o                         
  -2   8   8        216.33        196.79         4.65 o                         
  -1   8   8         65.04         69.18         2.03 o                         
   0   8   8        152.46        123.58         2.64 o                         
   1   8   8         16.26         10.05         1.54 o                         
   2   8   8         31.79         32.70         2.24 o                         
   3   8   8          0.43         -0.16         1.54 o                         
   4   8   8          2.47         -0.28         2.15 o                         
   5   8   8         60.62         63.76         3.09 o                         
   6   8   8          0.78         -2.26         3.56 o                         
  -9   9   8          2.33          1.02         3.24 o                         
  -8   9   8         37.69         42.12         3.05 o                         
  -7   9   8          0.18         -0.16         2.32 o                         
  -6   9   8         27.78         23.58         2.49 o                         
  -5   9   8         52.70         40.50         1.68 o                         
  -4   9   8          0.12         -2.05         3.07 o                         
  -3   9   8          0.28         -1.17         2.38 o                         
  -2   9   8         18.87         11.26         2.18 o                         
  -1   9   8          4.24          8.28         2.46 o                         
   0   9   8         43.24         26.64         2.76 o                         
   1   9   8          5.36          6.27         1.46 o                         
   2   9   8         33.15         26.97         2.04 o                         
   3   9   8        135.40        120.40         3.22 o                         
   4   9   8         50.20         55.92         3.44 o                         
   5   9   8          0.14          6.12         2.95 o                         
   6   9   8          8.34          0.48         4.84 o                         
  -8  10   8         59.43         63.08         4.66 o                         
  -7  10   8          6.43          5.36         2.63 o                         
  -6  10   8         97.87         92.53         3.93 o                         
  -5  10   8          9.85          8.80         2.11 o                         
  -4  10   8         39.45         28.59         3.64 o                         
  -3  10   8        218.38        204.24         5.45 o                         
  -2  10   8        197.88        202.03         5.26 o                         
  -1  10   8        268.54        283.43         6.76 o                         
   0  10   8        291.35        261.79         6.57 o                         
   1  10   8          0.11         -2.10         2.10 o                         
   2  10   8         50.04         42.67         1.90 o                         
   3  10   8          0.02         -2.40         2.40 o                         
   4  10   8          7.82          7.35         3.33 o                         
   5  10   8          3.26         -1.68         3.48 o                         
  -7  11   8          6.16          6.26         3.21 o                         
  -6  11   8        114.54        120.05         7.77 o                         
  -5  11   8          0.15         -0.88         2.46 o                         
  -4  11   8        240.92        240.06         7.01 o                         
  -3  11   8          9.58          8.54         2.46 o                         
  -2  11   8         27.52         34.21         2.66 o                         
  -1  11   8         36.34         36.49         3.27 o                         
   0  11   8         22.20         15.65         2.83 o                         
   1  11   8         11.89          8.93         2.39 o                         
   2  11   8        197.47        213.93         5.46 o                         
   3  11   8          6.77         10.40         2.44 o                         
   4  11   8        149.10        154.33         7.29 o                         
  -6  12   8         15.49         15.72         3.68 o                         
  -5  12   8         31.20         28.66         3.11 o                         
  -4  12   8          0.39          5.69         2.95 o                         
  -3  12   8         12.05         13.74         2.92 o                         
  -2  12   8         18.90          9.00         2.55 o                         
  -1  12   8          1.29          0.83         3.04 o                         
   0  12   8          9.38          4.65         2.69 o                         
   1  12   8          1.15         -1.29         2.14 o                         
   2  12   8          2.50          0.02         3.70 o                         
   3  12   8          7.25         10.44         2.90 o                         
  -5  13   8          2.99         15.83         6.16 o                         
  -4  13   8         57.50         58.31         3.64 o                         
  -3  13   8          0.02         -3.04         3.04 o                         
  -2  13   8          3.53         11.86         2.83 o                         
  -1  13   8         39.71         36.72         3.91 o                         
   0  13   8          2.64          4.01         3.66 o                         
   1  13   8          7.72          7.23         3.75 o                         
 -11   1   9          8.39          2.65         4.47 o                         
 -10   1   9         36.34         25.79         2.68 o                         
  -9   1   9        125.96        112.32         4.00 o                         
  -8   1   9          2.28         -2.06         2.06 o                         
  -7   1   9         74.39         89.29         2.93 o                         
  -6   1   9         49.48         46.99         1.90 o                         
  -5   1   9          1.34          6.46         1.47 o                         
  -4   1   9        305.15        326.93         4.06 o                         
  -3   1   9        332.84        334.45         4.07 o                         
  -2   1   9       1225.10       1234.75        11.11 o                         
  -1   1   9          8.72          3.13         1.46 o                         
   0   1   9         12.17          8.66         1.45 o                         
   1   1   9        249.73        259.30         3.81 o                         
   2   1   9        226.55        249.25         3.94 o                         
   3   1   9         99.55         96.33         2.98 o                         
   4   1   9        249.05        253.78         4.65 o                         
   5   1   9        169.17        166.18         4.61 o                         
   6   1   9        125.65        148.03         4.96 o                         
   7   1   9         48.44         64.73         4.14 o                         
   8   1   9         22.69          9.95         4.86 o                         
 -11   2   9          2.54         -2.72         5.52 o                         
 -10   2   9         11.07          0.49         3.29 o                         
  -9   2   9        137.82        144.44         4.98 o                         
  -8   2   9         13.55         12.19         2.53 o                         
  -7   2   9         74.88         71.59         2.58 o                         
  -6   2   9        189.45        209.35         3.39 o                         
  -5   2   9        197.27        188.98         3.30 o                         
  -4   2   9          1.19          3.21         1.51 o                         
  -3   2   9          2.48          1.43         1.43 o                         
  -2   2   9         17.79         12.17         1.57 o                         
  -1   2   9         25.49         23.71         1.59 o                         
   0   2   9        575.39        562.04         5.92 o                         
   1   2   9         13.27          3.33         1.47 o                         
   2   2   9          8.61         14.00         1.80 o                         
   3   2   9        275.49        258.79         4.26 o                         
   4   2   9        116.62        114.41         3.76 o                         
   5   2   9          9.38          6.66         2.52 o                         
   6   2   9         30.24         34.76         3.11 o                         
   7   2   9         22.46         34.46         3.80 o                         
 -11   3   9          0.53         -3.15         3.82 o                         
 -10   3   9          5.14          3.09         3.16 o                         
  -9   3   9        109.16        106.34         4.29 o                         
  -8   3   9         27.37         22.18         2.75 o                         
  -7   3   9        190.49        194.16         4.46 o                         
  -6   3   9         16.24         20.64         2.12 o                         
  -5   3   9          8.13         11.85         1.52 o                         
  -4   3   9        465.55        451.32         4.98 o                         
  -3   3   9         32.38         18.74         1.55 o                         
  -2   3   9        189.31        182.75         3.06 o                         
  -1   3   9        210.09        174.83         3.21 o                         
   0   3   9         28.15         17.57         1.65 o                         
   1   3   9        154.69        170.41         3.24 o                         
   2   3   9        260.31        252.43         3.88 o                         
   3   3   9        164.93        167.73         3.55 o                         
   4   3   9       1257.43       1294.69        12.80 o                         
   5   3   9          3.89          6.74         2.56 o                         
   6   3   9         28.17         28.05         3.22 o                         
   7   3   9          0.15          1.96         3.04 o                         
 -11   4   9         15.36         14.22         3.96 o                         
 -10   4   9         62.96         55.86         3.79 o                         
  -9   4   9        131.91        112.98         4.48 o                         
  -8   4   9        142.24        128.75         5.13 o                         
  -7   4   9          0.67          1.06         2.18 o                         
  -6   4   9         93.61        109.71         3.52 o                         
  -5   4   9         67.49         57.76         2.12 o                         
  -4   4   9        140.27        129.71         3.13 o                         
  -3   4   9        325.29        316.95         4.04 o                         
  -2   4   9         25.17         17.28         1.49 o                         
  -1   4   9          0.21          0.55         1.40 o                         
   0   4   9        220.37        189.49         3.46 o                         
   1   4   9        162.98        177.23         3.87 o                         
   2   4   9        375.19        398.58         5.06 o                         
   3   4   9         20.33         25.62         1.90 o                         
   4   4   9         61.23         64.06         2.70 o                         
   5   4   9         43.11         44.02         2.89 o                         
   6   4   9          8.88          5.45         2.75 o                         
   7   4   9          0.12          1.64         3.31 o                         
 -10   5   9          0.10          0.31         3.29 o                         
  -9   5   9         36.82         29.82         3.17 o                         
  -8   5   9        107.83        102.89         4.80 o                         
  -7   5   9        221.17        223.75         4.54 o                         
  -6   5   9        163.27        155.16         3.85 o                         
  -5   5   9         31.40         37.68         2.11 o                         
  -4   5   9        197.26        217.39         3.93 o                         
  -3   5   9         10.83         14.29         1.48 o                         
  -2   5   9        126.10        111.46         2.65 o                         
  -1   5   9        458.52        477.05         5.80 o                         
   0   5   9        268.91        296.68         4.55 o                         
   1   5   9        187.93        161.76         3.76 o                         
   2   5   9          0.06          0.68         1.91 o                         
   3   5   9         14.22          9.23         1.99 o                         
   4   5   9        353.36        340.05         5.11 o                         
   5   5   9         23.61         20.77         2.51 o                         
   6   5   9        127.29        133.68         4.77 o                         
   7   5   9         41.28         37.31         3.87 o                         
 -10   6   9         36.27         31.70         6.43 o                         
  -9   6   9        158.03        176.49         5.51 o                         
  -8   6   9         46.56         46.68         3.19 o                         
  -7   6   9        107.65        113.20         3.93 o                         
  -6   6   9        163.39        140.09         3.81 o                         
  -5   6   9        589.15        582.90         6.78 o                         
  -4   6   9        626.03        613.45         7.23 o                         
  -3   6   9         33.42         41.97         1.89 o                         
  -2   6   9        897.85        800.17         8.24 o                         
  -1   6   9       1219.18       1191.84        11.93 o                         
   0   6   9        161.11        170.73         3.36 o                         
   1   6   9        599.06        541.53         6.42 o                         
   2   6   9        787.63        760.66         8.39 o                         
   3   6   9        293.52        274.22         4.60 o                         
   4   6   9        253.32        280.97         8.86 o                         
   5   6   9         39.24         37.59         2.31 o                         
   6   6   9        114.86        105.87         4.88 o                         
   7   6   9         73.75         82.08         4.26 o                         
 -10   7   9          1.19         -0.41         3.93 o                         
  -9   7   9         12.78         14.17         3.03 o                         
  -8   7   9         13.26          7.17         3.03 o                         
  -7   7   9          0.16         -0.77         2.65 o                         
  -6   7   9         18.74         13.25         1.95 o                         
  -5   7   9          1.58          1.52         1.90 o                         
  -4   7   9        429.98        436.34         5.21 o                         
  -3   7   9         41.90         43.12         2.13 o                         
  -2   7   9         74.20         94.17         2.33 o                         
  -1   7   9        219.42        224.43         3.79 o                         
   0   7   9          0.07          2.69         1.64 o                         
   1   7   9          5.40          6.13         1.83 o                         
   2   7   9          8.46          6.46         1.87 o                         
   3   7   9         60.17         62.93         3.28 o                         
   4   7   9         11.40         12.04         2.55 o                         
   5   7   9         28.78         31.88         2.82 o                         
   6   7   9          1.83         -2.26         3.41 o                         
  -9   8   9        108.50        110.74         5.35 o                         
  -8   8   9          2.65          2.83         2.70 o                         
  -7   8   9         83.33         77.44         3.38 o                         
  -6   8   9        109.16        115.48         5.16 o                         
  -5   8   9        326.73        317.17         4.88 o                         
  -4   8   9        109.11        104.33         2.49 o                         
  -3   8   9          2.93          3.21         2.02 o                         
  -2   8   9        153.65        147.26         2.84 o                         
  -1   8   9        849.47        849.86        11.20 o                         
   0   8   9        295.12        261.60         4.05 o                         
   1   8   9         50.07         62.09         2.61 o                         
   2   8   9         15.13          8.70         1.97 o                         
   3   8   9          3.22          2.47         1.86 o                         
   4   8   9          0.21         -1.55         2.25 o                         
   5   8   9         79.24         78.92         3.67 o                         
   6   8   9         45.29         42.93         3.49 o                         
  -9   9   9          3.10          1.11        10.68 o                         
  -8   9   9         33.92         35.96         3.25 o                         
  -7   9   9          0.37          3.80         2.60 o                         
  -6   9   9          0.35          1.37         2.06 o                         
  -5   9   9          8.71         13.29         1.68 o                         
  -4   9   9        105.78         92.62         4.55 o                         
  -3   9   9         33.78         23.64         2.67 o                         
  -2   9   9         33.52         28.44         2.70 o                         
  -1   9   9        123.62         94.74         4.96 o                         
   0   9   9         69.08         69.69         2.38 o                         
   1   9   9          7.28          7.08         2.01 o                         
   2   9   9         29.72         28.18         2.10 o                         
   3   9   9         26.65         17.19         2.15 o                         
   4   9   9         10.89         13.79         3.22 o                         
   5   9   9         35.83         39.61         3.67 o                         
  -8  10   9          0.01         -3.15         3.31 o                         
  -7  10   9          6.53          0.98         2.14 o                         
  -6  10   9         45.59         41.13         2.37 o                         
  -5  10   9         35.59         37.69         3.51 o                         
  -4  10   9         17.16         16.40         2.79 o                         
  -3  10   9         24.70         29.58         3.03 o                         
  -2  10   9          0.24          2.40         2.76 o                         
  -1  10   9        254.37        273.06         7.11 o                         
   0  10   9          1.98          6.12         2.89 o                         
   1  10   9         79.12         65.10         3.06 o                         
   2  10   9         84.06         80.69         2.67 o                         
   3  10   9          0.18         -2.98         2.98 o                         
   4  10   9        100.23         86.86         6.26 o                         
  -7  11   9          2.05          3.22         2.61 o                         
  -6  11   9          5.39          3.78         3.64 o                         
  -5  11   9        146.21        128.47         7.07 o                         
  -4  11   9          2.55          5.93         2.82 o                         
  -3  11   9         31.17         25.22         2.84 o                         
  -2  11   9          2.17         -1.85         2.44 o                         
  -1  11   9          0.03         -0.95         4.24 o                         
   0  11   9          4.79         -2.79         2.79 o                         
   1  11   9          1.28         -3.23         3.23 o                         
   2  11   9          0.87          2.78         2.21 o                         
   3  11   9         76.28         69.36         3.52 o                         
  -6  12   9         43.38         43.25         4.03 o                         
  -5  12   9         92.39         90.78         4.91 o                         
  -4  12   9          0.39          4.50         2.97 o                         
  -3  12   9          2.32         -2.78         2.78 o                         
  -2  12   9         56.33         58.20         3.68 o                         
  -1  12   9          0.26         -0.29         3.24 o                         
   0  12   9         25.73         22.43         3.92 o                         
   1  12   9         45.88         47.13         4.27 o                         
   2  12   9          0.10          4.74         5.48 o                         
  -4  13   9         25.20         38.19        17.96 o                         
  -3  13   9          0.74         -4.26         4.26 o                         
  -2  13   9         24.67         18.13         5.31 o                         
  -1  13   9          0.00         -2.31         4.43 o                         
   0  13   9          0.87         -2.30         3.83 o                         
 -11   0  10         25.39         37.25         6.65 o                         
 -10   0  10          1.86         -5.44         5.44 o                         
  -9   0  10        122.09        111.29         5.31 o                         
  -8   0  10        200.93        174.76         6.28 o                         
  -7   0  10        202.09        205.78         5.92 o                         
  -6   0  10         93.47         85.06         3.68 o                         
  -5   0  10        149.98        144.80         4.36 o                         
  -4   0  10        183.59        150.57         4.42 o                         
  -3   0  10        468.04        496.54         7.96 o                         
  -2   0  10         67.26         69.13         3.28 o                         
  -1   0  10       1806.29       1888.29        23.18 o                         
   0   0  10         39.25         48.45         2.79 o                         
   1   0  10        495.97        478.88         7.92 o                         
   2   0  10       1217.76       1293.64        19.18 o                         
   3   0  10        423.18        415.67         8.24 o                         
   4   0  10        204.52        189.42         6.33 o                         
   5   0  10         20.30         11.48         3.66 o                         
   6   0  10          3.91         -3.04         4.54 o                         
   7   0  10         87.53         78.33         6.89 o                         
 -11   1  10          0.57         -3.34         3.34 o                         
 -10   1  10          1.25         -0.41         2.88 o                         
  -9   1  10          1.70         -2.01         2.90 o                         
  -8   1  10          0.80         -2.44         2.44 o                         
  -7   1  10         33.06         44.24         2.38 o                         
  -6   1  10         38.95         35.43         1.85 o                         
  -5   1  10        709.92        760.06         7.34 o                         
  -4   1  10         28.33         32.39         1.77 o                         
  -3   1  10        237.06        234.86         3.79 o                         
  -2   1  10        136.12        124.60         2.87 o                         
  -1   1  10        103.78        113.27         2.94 o                         
   0   1  10          7.99          7.60         1.66 o                         
   1   1  10        111.30        116.86         3.92 o                         
   2   1  10          1.18          0.95         1.97 o                         
   3   1  10          2.32         -2.15         2.17 o                         
   4   1  10          1.78          1.63         2.39 o                         
   5   1  10          1.60         -2.34         2.84 o                         
   6   1  10          0.08          3.86         3.22 o                         
   7   1  10          1.55         -0.71         3.45 o                         
 -11   2  10         26.75         22.94         4.73 o                         
 -10   2  10         10.60          7.50         3.29 o                         
  -9   2  10          0.02         -2.92         2.92 o                         
  -8   2  10          7.74         13.06         2.07 o                         
  -7   2  10         51.58         50.99         2.34 o                         
  -6   2  10         11.55         10.33         1.75 o                         
  -5   2  10        244.51        281.69         4.16 o                         
  -4   2  10          0.30          3.36         1.59 o                         
  -3   2  10        162.91        174.16         3.23 o                         
  -2   2  10         51.99         43.93         1.90 o                         
  -1   2  10        489.58        483.89         5.46 o                         
   0   2  10         44.21         43.60         1.87 o                         
   1   2  10        204.02        192.87         3.54 o                         
   2   2  10         53.50         50.82         2.34 o                         
   3   2  10        139.86        149.21         4.59 o                         
   4   2  10        402.90        411.96         6.44 o                         
   5   2  10        109.94        126.25         4.65 o                         
   6   2  10         29.26         29.83         3.23 o                         
   7   2  10         73.70         87.48         8.48 o                         
 -11   3  10          8.65         15.09         5.11 o                         
 -10   3  10         34.82         39.72         4.14 o                         
  -9   3  10         40.64         37.39         3.92 o                         
  -8   3  10         11.44          6.08         2.91 o                         
  -7   3  10        107.98        115.39         3.85 o                         
  -6   3  10         52.95         48.35         2.40 o                         
  -5   3  10        107.10        114.92         3.21 o                         
  -4   3  10        348.92        362.15         4.92 o                         
  -3   3  10         89.68         90.29         2.75 o                         
  -2   3  10          9.94          8.34         1.59 o                         
  -1   3  10        447.78        460.84         5.38 o                         
   0   3  10         13.99         12.14         1.55 o                         
   1   3  10        739.18        735.46         7.65 o                         
   2   3  10          4.18         12.22         1.81 o                         
   3   3  10         20.21         21.59         2.08 o                         
   4   3  10        702.70        737.87         9.11 o                         
   5   3  10          0.00          0.35         2.75 o                         
   6   3  10         27.22          8.94         3.52 o                         
   7   3  10        303.42        387.95        13.08 o                         
 -10   4  10         20.79         21.39         4.15 o                         
  -9   4  10         52.16         57.75         3.93 o                         
  -8   4  10          8.91         11.33         3.36 o                         
  -7   4  10         33.72         31.77         2.53 o                         
  -6   4  10         33.62         39.01         2.55 o                         
  -5   4  10         15.69         16.41         1.78 o                         
  -4   4  10         30.10         33.66         1.85 o                         
  -3   4  10         35.93         36.62         1.90 o                         
  -2   4  10        362.75        323.98         4.70 o                         
  -1   4  10         40.67         40.26         1.87 o                         
   0   4  10        487.67        520.35         6.26 o                         
   1   4  10        658.28        614.96         7.15 o                         
   2   4  10        220.80        211.61         3.77 o                         
   3   4  10         15.87         13.68         1.86 o                         
   4   4  10        118.12        131.24         5.29 o                         
   5   4  10         23.89         31.98         4.77 o                         
   6   4  10         31.97         32.88         3.31 o                         
   7   4  10          8.32         13.77         6.42 o                         
 -10   5  10         19.81         14.87         3.54 o                         
  -9   5  10          3.47          7.30         4.63 o                         
  -8   5  10         13.50         18.30         3.28 o                         
  -7   5  10          1.65         -2.10         2.10 o                         
  -6   5  10        140.99        147.65         4.28 o                         
  -5   5  10          0.72         -2.04         2.04 o                         
  -4   5  10        230.15        212.59         3.81 o                         
  -3   5  10         58.64         70.24         2.40 o                         
  -2   5  10         53.92         42.39         1.83 o                         
  -1   5  10          6.89          4.58         1.53 o                         
   0   5  10          0.16          1.56         1.84 o                         
   1   5  10          5.88          5.08         1.92 o                         
   2   5  10        112.00        121.01         3.71 o                         
   3   5  10         53.88         40.98         2.51 o                         
   4   5  10         85.88         90.69         3.42 o                         
   5   5  10          2.04         -0.36         2.95 o                         
   6   5  10         19.35         15.92         5.75 o                         
 -10   6  10          3.62         -3.56         3.56 o                         
  -9   6  10         13.55         12.12         3.18 o                         
  -8   6  10         30.29         28.63         3.17 o                         
  -7   6  10         23.38         15.12         2.41 o                         
  -6   6  10         15.40         16.26         2.23 o                         
  -5   6  10         40.94         35.88         1.97 o                         
  -4   6  10        418.31        380.87         4.76 o                         
  -3   6  10          9.95          9.94         1.65 o                         
  -2   6  10        266.32        269.32         3.93 o                         
  -1   6  10        169.52        175.09         3.65 o                         
   0   6  10        301.37        297.08         4.47 o                         
   1   6  10         53.66         38.74         2.33 o                         
   2   6  10          2.39          1.39         2.07 o                         
   3   6  10         17.49         13.19         2.59 o                         
   4   6  10         32.29         43.94         3.29 o                         
   5   6  10          2.88          2.46         3.04 o                         
   6   6  10          3.11          1.48         2.69 o                         
  -9   7  10         37.25         44.05         3.95 o                         
  -8   7  10          5.79          4.13         2.83 o                         
  -7   7  10         16.31         19.54         2.82 o                         
  -6   7  10         31.19         31.80         2.85 o                         
  -5   7  10          5.41          3.57         1.40 o                         
  -4   7  10          0.20         -1.23         1.72 o                         
  -3   7  10         55.39         48.52         2.16 o                         
  -2   7  10        355.35        366.65         5.55 o                         
  -1   7  10        920.87        889.68        11.58 o                         
   0   7  10        143.05        163.39         3.83 o                         
   1   7  10         31.31         33.37         2.13 o                         
   2   7  10        278.05        308.26         6.00 o                         
   3   7  10         37.23         38.55         2.62 o                         
   4   7  10         27.77         36.92         2.95 o                         
   5   7  10        135.99        129.56         5.06 o                         
   6   7  10          2.89         13.83         8.25 o                         
  -9   8  10          0.37         -3.27         3.27 o                         
  -8   8  10         99.93         82.95         5.22 o                         
  -7   8  10         12.18         16.61         2.45 o                         
  -6   8  10          0.02         -0.34         2.57 o                         
  -5   8  10        492.27        477.84         5.80 o                         
  -4   8  10         64.35         86.25         2.57 o                         
  -3   8  10        354.88        354.44         4.79 o                         
  -2   8  10       1142.32       1127.72        12.32 o                         
  -1   8  10         53.48         49.83         2.66 o                         
   0   8  10        444.75        462.88         9.80 o                         
   1   8  10        382.43        371.20         6.43 o                         
   2   8  10          0.17          0.41         2.15 o                         
   3   8  10        367.88        362.19         6.20 o                         
   4   8  10         62.19         51.09         4.20 o                         
   5   8  10         30.70         28.44         4.19 o                         
  -8   9  10          7.19          3.48         2.98 o                         
  -7   9  10          0.81          0.05         2.54 o                         
  -6   9  10        322.65        349.06         6.15 o                         
  -5   9  10          0.15         -0.14         1.43 o                         
  -4   9  10         68.24         60.20         2.43 o                         
  -3   9  10        135.71        138.82         4.58 o                         
  -2   9  10         21.33         25.13         2.88 o                         
  -1   9  10          1.64          0.82         1.85 o                         
   0   9  10         58.52         43.36         2.24 o                         
   1   9  10          6.37          2.65         2.30 o                         
   2   9  10        126.17        128.12         4.12 o                         
   3   9  10         13.91         17.69         3.96 o                         
   4   9  10        110.75        113.04         4.04 o                         
  -7  10  10          3.69          4.46         3.42 o                         
  -6  10  10         22.74         21.22         2.07 o                         
  -5  10  10         14.26         21.19         4.27 o                         
  -4  10  10          1.71          4.34         2.99 o                         
  -3  10  10          8.12          9.11         2.60 o                         
  -2  10  10          5.67         10.75         3.04 o                         
  -1  10  10          1.08          1.87         3.16 o                         
   0  10  10         39.21         33.93         3.60 o                         
   1  10  10          2.67          2.12         1.61 o                         
   2  10  10         49.48         51.90         2.59 o                         
   3  10  10         25.78         28.32         3.84 o                         
  -6  11  10          5.91          3.97         5.22 o                         
  -5  11  10          0.79          1.68         4.55 o                         
  -4  11  10         31.09         22.32         3.12 o                         
  -3  11  10          7.61          8.51         3.03 o                         
  -2  11  10          3.43         -2.18         3.24 o                         
  -1  11  10          9.98          5.68         4.94 o                         
   0  11  10        118.57        109.10         5.81 o                         
   1  11  10          0.00         -2.93         2.93 o                         
   2  11  10         26.57         46.18         4.07 o                         
  -5  12  10          3.89          6.61         3.87 o                         
  -4  12  10         59.97         70.80         3.93 o                         
  -3  12  10          4.94          2.89         2.95 o                         
  -2  12  10         15.94         10.53         3.31 o                         
  -1  12  10          6.13         14.16         3.78 o                         
   0  12  10          0.04         -5.17         5.17 o                         
   1  12  10         15.62         19.96         6.04 o                         
 -11   1  11          0.15         -0.05         4.37 o                         
 -10   1  11          0.11          0.56         2.57 o                         
  -9   1  11          8.29          9.34         2.38 o                         
  -8   1  11         49.58         46.04         3.20 o                         
  -7   1  11          4.89         11.39         1.99 o                         
  -6   1  11          0.48          2.75         1.85 o                         
  -5   1  11          2.86          2.10         1.67 o                         
  -4   1  11         48.85         41.68         1.96 o                         
  -3   1  11         23.06         23.80         1.90 o                         
  -2   1  11         13.15         11.58         1.68 o                         
  -1   1  11          7.95          9.93         1.74 o                         
   0   1  11         26.12         27.14         2.03 o                         
   1   1  11          0.26          2.82         1.86 o                         
   2   1  11         52.76         49.98         2.50 o                         
   3   1  11        169.85        183.52         4.56 o                         
   4   1  11         44.54         40.95         3.03 o                         
   5   1  11         65.20         67.65         3.46 o                         
   6   1  11          3.85          6.07         3.12 o                         
 -11   2  11          1.75          2.79        17.62 o                         
 -10   2  11        124.38        148.43         5.82 o                         
  -9   2  11        174.70        183.02         5.83 o                         
  -8   2  11        107.03        117.79         4.57 o                         
  -7   2  11        444.27        488.13         6.74 o                         
  -6   2  11         27.85         32.02         2.09 o                         
  -5   2  11         33.71         42.99         2.10 o                         
  -4   2  11        315.31        328.26         4.79 o                         
  -3   2  11         66.89         62.02         2.20 o                         
  -2   2  11        280.93        256.18         4.09 o                         
  -1   2  11         11.71          3.82         1.65 o                         
   0   2  11         22.19         30.99         1.90 o                         
   1   2  11         94.53         78.95         2.69 o                         
   2   2  11          1.87         -1.30         2.00 o                         
   3   2  11         23.58         31.17         2.59 o                         
   4   2  11        409.44        432.87         8.14 o                         
   5   2  11          5.47          2.91         3.46 o                         
   6   2  11         64.36         82.54         6.79 o                         
 -10   3  11         23.78         25.14         3.84 o                         
  -9   3  11          0.81          2.32         3.89 o                         
  -8   3  11         12.27         10.56         2.91 o                         
  -7   3  11         13.66         16.70         2.48 o                         
  -6   3  11        408.02        404.86         5.22 o                         
  -5   3  11        189.93        197.49         3.91 o                         
  -4   3  11        124.40        125.29         3.24 o                         
  -3   3  11        346.37        360.42         4.76 o                         
  -2   3  11         40.29         38.17         2.04 o                         
  -1   3  11        102.79         96.70         3.02 o                         
   0   3  11        239.92        252.03         4.85 o                         
   1   3  11          6.90          5.94         1.91 o                         
   2   3  11         44.75         63.91         2.62 o                         
   3   3  11         66.13         61.55         3.06 o                         
   4   3  11         64.35         67.22         4.47 o                         
   5   3  11          0.79          0.80         2.80 o                         
   6   3  11          4.44          3.93         4.00 o                         
 -10   4  11          0.26          2.74         3.63 o                         
  -9   4  11        224.22        246.65         6.86 o                         
  -8   4  11          0.00          4.28         2.91 o                         
  -7   4  11          3.54         -1.32         2.31 o                         
  -6   4  11        919.01        902.04         9.18 o                         
  -5   4  11         25.77         30.85         2.02 o                         
  -4   4  11       1102.50       1112.03        10.27 o                         
  -3   4  11         19.09         27.86         1.90 o                         
  -2   4  11         15.44         13.82         1.87 o                         
  -1   4  11        751.47        743.83         7.74 o                         
   0   4  11         15.40         12.26         2.02 o                         
   1   4  11         25.13         31.63         2.34 o                         
   2   4  11       1489.84       1449.61        13.58 o                         
   3   4  11        207.29        194.22         4.40 o                         
   4   4  11        185.51        198.34         5.54 o                         
   5   4  11         34.46         36.17         3.06 o                         
   6   4  11          1.10          0.76         4.01 o                         
 -10   5  11         44.58         59.47         4.57 o                         
  -9   5  11          4.43          9.05         3.47 o                         
  -8   5  11         53.03         46.62         3.42 o                         
  -7   5  11        110.67        129.05         4.25 o                         
  -6   5  11          4.46          2.70         2.17 o                         
  -5   5  11         36.16         38.33         2.05 o                         
  -4   5  11       1140.82       1105.78        11.38 o                         
  -3   5  11         72.87         61.45         2.33 o                         
  -2   5  11       1440.36       1441.18        12.77 o                         
  -1   5  11         38.58         37.09         2.22 o                         
   0   5  11        655.89        648.51         7.50 o                         
   1   5  11        251.63        238.03         4.65 o                         
   2   5  11          0.09         -1.67         2.19 o                         
   3   5  11        228.29        259.87         5.89 o                         
   4   5  11        351.96        350.25         8.29 o                         
   5   5  11         83.02         83.43         4.26 o                         
   6   5  11        281.79        271.51         7.93 o                         
  -9   6  11        341.63        342.62         8.10 o                         
  -8   6  11         66.17         75.74         4.25 o                         
  -7   6  11         26.96         22.56         2.86 o                         
  -6   6  11        741.13        789.42         9.22 o                         
  -5   6  11        101.57        109.81         3.30 o                         
  -4   6  11        606.91        576.68         6.34 o                         
  -3   6  11       1475.69       1589.90        13.87 o                         
  -2   6  11          0.07          4.03         1.74 o                         
  -1   6  11       1922.12       1889.51        16.90 o                         
   0   6  11        591.65        636.74         7.12 o                         
   1   6  11        131.44        151.22         4.11 o                         
   2   6  11        802.15        842.35        10.38 o                         
   3   6  11        126.16        108.36         5.39 o                         
   4   6  11        220.63        205.72         7.58 o                         
   5   6  11        131.24        127.38         8.18 o                         
  -9   7  11         14.33         18.79         4.51 o                         
  -8   7  11          0.11          1.62         2.91 o                         
  -7   7  11        481.41        506.57         9.72 o                         
  -6   7  11          1.55          5.69         2.11 o                         
  -5   7  11         96.86        101.27         3.33 o                         
  -4   7  11        633.41        636.12         8.09 o                         
  -3   7  11          9.16          9.92         1.83 o                         
  -2   7  11          1.59          1.78         1.82 o                         
  -1   7  11        801.81        789.91         9.40 o                         
   0   7  11         20.06         12.14         1.95 o                         
   1   7  11        721.40        684.58        13.35 o                         
   2   7  11          1.07          1.03         2.34 o                         
   3   7  11         55.79         59.36         3.08 o                         
   4   7  11         92.86         94.60         4.84 o                         
   5   7  11         20.48         21.12         3.46 o                         
  -8   8  11          1.18          0.81         4.38 o                         
  -7   8  11         87.06         99.08         4.35 o                         
  -6   8  11         26.05         30.41         2.79 o                         
  -5   8  11         37.19         34.61         2.04 o                         
  -4   8  11        164.28        166.02         4.30 o                         
  -3   8  11         57.27         46.91         2.19 o                         
  -2   8  11        124.07        118.50         4.23 o                         
  -1   8  11        655.52        597.65         8.62 o                         
   0   8  11         15.59         11.93         1.94 o                         
   1   8  11         78.34         58.69         2.81 o                         
   2   8  11         73.34         65.02         3.06 o                         
   3   8  11         30.94         37.80         2.80 o                         
   4   8  11          4.67          5.23         3.55 o                         
  -8   9  11          4.82          4.08         7.18 o                         
  -7   9  11          1.31          2.72         2.64 o                         
  -6   9  11         27.70         34.44         2.63 o                         
  -5   9  11         19.06         14.58         2.39 o                         
  -4   9  11         35.18         36.23         1.81 o                         
  -3   9  11         42.68         47.28         3.09 o                         
  -2   9  11          1.43          3.88         2.51 o                         
  -1   9  11         17.19         18.83         1.65 o                         
   0   9  11         19.89         27.70         2.82 o                         
   1   9  11          9.70          6.72         2.08 o                         
   2   9  11         18.51         21.61         2.91 o                         
   3   9  11         83.98        100.12         4.13 o                         
  -7  10  11          5.09          5.32         3.33 o                         
  -6  10  11         14.19         18.03         2.57 o                         
  -5  10  11          0.51          1.49         2.59 o                         
  -4  10  11         43.41         51.76         4.08 o                         
  -3  10  11          0.92          3.05         2.33 o                         
  -2  10  11          0.11         -0.90         4.36 o                         
  -1  10  11        140.72        133.62         5.77 o                         
   0  10  11         20.19         10.28         2.59 o                         
   1  10  11          3.85          1.26         2.67 o                         
   2  10  11         28.93         19.24         3.19 o                         
   3  10  11          0.26         -3.22         3.22 o                         
  -6  11  11         18.35          4.28         4.77 o                         
  -5  11  11         14.32          5.03         4.61 o                         
  -4  11  11          7.99          1.17         3.16 o                         
  -3  11  11         90.63         90.81         3.89 o                         
  -2  11  11          1.31         -0.95         3.23 o                         
  -1  11  11          1.16          0.14         3.43 o                         
   0  11  11          0.43         -4.14         4.14 o                         
   1  11  11          4.33          3.31         4.89 o                         
  -3  12  11         32.22         43.65         4.77 o                         
  -2  12  11         31.71         30.07         5.01 o                         
  -1  12  11         12.43         18.84         4.13 o                         
 -10   0  12         56.13         61.94         6.17 o                         
  -9   0  12        111.34        100.62         5.92 o                         
  -8   0  12        135.51        169.34         7.73 o                         
  -7   0  12         11.84         13.85         2.99 o                         
  -6   0  12          0.08          2.81         2.98 o                         
  -5   0  12          1.01          2.53         2.61 o                         
  -4   0  12         21.10         19.94         2.83 o                         
  -3   0  12         55.70         48.96         3.25 o                         
  -2   0  12         96.20         99.05         4.29 o                         
  -1   0  12        162.97        168.87         5.39 o                         
   0   0  12        271.53        277.35         6.54 o                         
   1   0  12        492.62        489.95         9.66 o                         
   2   0  12         36.31         25.11         3.23 o                         
   3   0  12          8.81         10.05         3.73 o                         
   4   0  12         71.40         63.72         4.93 o                         
   5   0  12         70.10         77.87         7.30 o                         
   6   0  12          0.70         -5.52         5.52 o                         
 -10   1  12          7.05          0.77         2.66 o                         
  -9   1  12          0.35          1.09         2.28 o                         
  -8   1  12        117.37        110.57         4.22 o                         
  -7   1  12          1.39          0.40         2.03 o                         
  -6   1  12          0.00          0.96         2.09 o                         
  -5   1  12         44.28         39.96         2.10 o                         
  -4   1  12          4.11          2.11         1.90 o                         
  -3   1  12         58.36         65.38         2.42 o                         
  -2   1  12        354.27        353.06         4.75 o                         
  -1   1  12         25.71         24.75         2.02 o                         
   0   1  12        307.24        295.65         4.92 o                         
   1   1  12         69.91         82.38         3.33 o                         
   2   1  12          5.05          9.46         2.40 o                         
   3   1  12        392.86        372.38         6.47 o                         
   4   1  12          1.07         -0.55         2.59 o                         
   5   1  12          3.36         -1.11         2.91 o                         
   6   1  12         86.11        105.75         6.67 o                         
 -10   2  12         19.22         16.72         3.61 o                         
  -9   2  12          8.50         14.40         3.28 o                         
  -8   2  12          9.18         17.09         2.90 o                         
  -7   2  12         29.66         35.01         2.50 o                         
  -6   2  12        114.42        125.64         3.70 o                         
  -5   2  12          5.44          7.88         2.00 o                         
  -4   2  12        104.58        113.25         3.39 o                         
  -3   2  12        227.28        217.42         4.02 o                         
  -2   2  12        223.03        196.47         3.92 o                         
  -1   2  12         50.44         50.63         2.32 o                         
   0   2  12        137.21        137.34         3.51 o                         
   1   2  12        462.36        440.11         7.11 o                         
   2   2  12         33.04         27.92         2.52 o                         
   3   2  12         17.16         12.57         2.61 o                         
   4   2  12          1.95          2.87         2.69 o                         
   5   2  12        111.12        130.86         5.05 o                         
   6   2  12         49.18         51.76         6.74 o                         
 -10   3  12         20.76         16.83         3.90 o                         
  -9   3  12         20.11         19.34         3.47 o                         
  -8   3  12         15.64         14.78         2.87 o                         
  -7   3  12         19.77         18.09         2.92 o                         
  -6   3  12         33.69         33.66         2.22 o                         
  -5   3  12        110.35        128.10         3.72 o                         
  -4   3  12        150.42        163.30         3.73 o                         
  -3   3  12        612.05        625.50         6.72 o                         
  -2   3  12        134.20        140.03         3.66 o                         
  -1   3  12         17.07         13.95         2.03 o                         
   0   3  12        134.52        144.14         4.15 o                         
   1   3  12         67.31         60.45         2.59 o                         
   2   3  12          1.12          4.46         2.28 o                         
   3   3  12        230.73        222.67         4.90 o                         
   4   3  12          2.38          4.67         2.56 o                         
   5   3  12         76.35         81.00         4.63 o                         
 -10   4  12          0.63          6.94         3.62 o                         
  -9   4  12        195.48        191.99         8.42 o                         
  -8   4  12         78.01         72.86         5.27 o                         
  -7   4  12         82.63         79.50         3.77 o                         
  -6   4  12        217.54        225.48         4.35 o                         
  -5   4  12          2.56          2.07         1.89 o                         
  -4   4  12         25.95         23.77         2.02 o                         
  -3   4  12         16.63         21.99         1.95 o                         
  -2   4  12          6.61          1.63         1.80 o                         
  -1   4  12        126.99        117.60         3.40 o                         
   0   4  12          0.89          2.13         1.97 o                         
   1   4  12          5.17          7.98         2.38 o                         
   2   4  12         52.46         52.39         2.81 o                         
   3   4  12          0.06         -0.17         2.14 o                         
   4   4  12          3.06          8.03         3.21 o                         
   5   4  12          0.14         -3.93         3.93 o                         
  -9   5  12         33.36         34.69         4.14 o                         
  -8   5  12         40.39         40.86         3.29 o                         
  -7   5  12        175.76        190.39         5.95 o                         
  -6   5  12          3.43         -1.02         1.81 o                         
  -5   5  12        813.91        824.38         8.57 o                         
  -4   5  12        146.74        133.52         3.59 o                         
  -3   5  12          6.67          4.97         1.82 o                         
  -2   5  12        565.10        536.77         7.05 o                         
  -1   5  12        576.55        577.38         7.15 o                         
   0   5  12         54.17         47.44         2.74 o                         
   1   5  12        296.44        285.53         5.65 o                         
   2   5  12         66.69         78.85         4.56 o                         
   3   5  12          9.62         12.11         2.94 o                         
   4   5  12         51.05         60.63         3.89 o                         
   5   5  12         37.86         32.83         7.30 o                         
  -9   6  12         35.31         30.90         3.99 o                         
  -8   6  12          6.79          0.15         3.33 o                         
  -7   6  12         13.87         24.94         2.93 o                         
  -6   6  12          0.16         -2.13         2.13 o                         
  -5   6  12        238.54        243.21         4.32 o                         
  -4   6  12         63.25         74.00         2.84 o                         
  -3   6  12        302.31        311.80         4.53 o                         
  -2   6  12          2.21          7.50         1.92 o                         
  -1   6  12          3.85          1.99         1.93 o                         
   0   6  12         44.34         46.43         2.66 o                         
   1   6  12         57.49         64.35         3.23 o                         
   2   6  12         74.24         90.42         4.26 o                         
   3   6  12         34.78         38.59         3.15 o                         
   4   6  12         17.25         20.25         3.98 o                         
  -9   7  12         14.52         12.11         4.18 o                         
  -8   7  12         21.57         23.49         3.45 o                         
  -7   7  12          0.01         -2.00         3.26 o                         
  -6   7  12         72.02         73.99         3.20 o                         
  -5   7  12          0.54         -2.12         2.12 o                         
  -4   7  12          0.45         -0.23         2.06 o                         
  -3   7  12         36.56         27.58         2.11 o                         
  -2   7  12          4.24          5.97         1.82 o                         
  -1   7  12         51.91         44.02         2.51 o                         
   0   7  12         32.18         33.59         2.31 o                         
   1   7  12          0.45          1.91         2.28 o                         
   2   7  12          4.40         -0.51         2.71 o                         
   3   7  12          0.06         -1.81         2.62 o                         
   4   7  12         12.25          8.89         5.65 o                         
  -8   8  12          0.09          7.40         4.08 o                         
  -7   8  12          1.58          4.74         3.12 o                         
  -6   8  12          0.60         -0.08         3.08 o                         
  -5   8  12          8.46          7.40         1.78 o                         
  -4   8  12         22.19         14.23         2.03 o                         
  -3   8  12          6.58          3.92         2.06 o                         
  -2   8  12         29.38         35.14         2.09 o                         
  -1   8  12         19.38         24.81         2.59 o                         
   0   8  12         18.84         12.25         2.34 o                         
   1   8  12         10.84          9.50         2.30 o                         
   2   8  12         46.93         30.81         3.64 o                         
   3   8  12         12.05         18.95         2.87 o                         
  -7   9  12          0.12          4.88         4.08 o                         
  -6   9  12          0.37         -0.64         3.70 o                         
  -5   9  12        156.43        171.72         6.81 o                         
  -4   9  12          4.14          3.99         1.56 o                         
  -3   9  12          7.21          1.54         1.91 o                         
  -2   9  12        340.76        333.32         4.88 o                         
  -1   9  12          2.59          2.98         2.65 o                         
   0   9  12         91.61         98.45         5.51 o                         
   1   9  12          3.10         -2.80         2.88 o                         
   2   9  12          8.37          1.14         2.61 o                         
  -6  10  12         39.84         44.51         3.80 o                         
  -5  10  12          1.39          1.53         2.88 o                         
  -4  10  12         21.91         21.67         4.15 o                         
  -3  10  12         19.43         23.17         2.58 o                         
  -2  10  12         70.58         53.77         4.40 o                         
  -1  10  12         41.74         45.99         4.09 o                         
   0  10  12         21.03         26.22         2.48 o                         
   1  10  12          7.30          1.22         3.56 o                         
  -4  11  12         18.57         24.27         3.40 o                         
  -3  11  12         11.04         11.51         3.81 o                         
  -2  11  12         28.46         26.01         4.37 o                         
  -1  11  12          9.34          0.21         4.30 o                         
   0  11  12          2.21          1.88         4.99 o                         
 -10   1  13          1.04          5.67         5.08 o                         
  -9   1  13          0.01         -2.53         2.53 o                         
  -8   1  13         14.89         19.83         2.58 o                         
  -7   1  13          0.38         -2.21         2.21 o                         
  -6   1  13        127.99        137.12         4.21 o                         
  -5   1  13        169.20        176.93         4.67 o                         
  -4   1  13        151.62        165.01         4.21 o                         
  -3   1  13         57.74         55.67         2.57 o                         
  -2   1  13          6.48          3.94         2.08 o                         
  -1   1  13          3.41          2.19         2.11 o                         
   0   1  13         13.08         16.31         2.26 o                         
   1   1  13        319.68        281.23         5.21 o                         
   2   1  13         25.97         25.02         2.74 o                         
   3   1  13          0.93          3.02         3.15 o                         
   4   1  13         24.31         19.12         3.04 o                         
   5   1  13         51.75         52.74         4.46 o                         
 -10   2  13         25.77         27.13         3.89 o                         
  -9   2  13        100.94         87.06         4.67 o                         
  -8   2  13         61.27         60.71         3.68 o                         
  -7   2  13         24.40         22.04         2.72 o                         
  -6   2  13         57.55         53.96         2.76 o                         
  -5   2  13          0.39          0.27         2.35 o                         
  -4   2  13        329.95        319.07         4.83 o                         
  -3   2  13        112.65        115.73         3.57 o                         
  -2   2  13         16.96         16.04         2.15 o                         
  -1   2  13          1.58          1.24         2.29 o                         
   0   2  13        147.23        154.76         4.00 o                         
   1   2  13         14.73         18.49         2.45 o                         
   2   2  13         51.98         55.14         3.08 o                         
   3   2  13         30.52         34.64         2.87 o                         
   4   2  13         79.47         72.77         4.19 o                         
   5   2  13          4.00         10.11         3.57 o                         
 -10   3  13         17.62         23.38         4.56 o                         
  -9   3  13          8.55          6.98         3.41 o                         
  -8   3  13         22.48         36.98         3.36 o                         
  -7   3  13          5.98          9.52         2.55 o                         
  -6   3  13        102.30        118.93         4.04 o                         
  -5   3  13         26.46         27.37         2.27 o                         
  -4   3  13          0.02         -1.17         1.93 o                         
  -3   3  13         29.20         25.04         2.18 o                         
  -2   3  13        128.70        115.73         3.53 o                         
  -1   3  13          3.49          0.57         2.03 o                         
   0   3  13        286.40        282.60         4.94 o                         
   1   3  13          1.03          3.52         2.87 o                         
   2   3  13          4.88          8.82         2.42 o                         
   3   3  13          0.24          2.85         2.62 o                         
   4   3  13         67.26         67.00         4.44 o                         
   5   3  13          1.54         11.06         4.65 o                         
  -9   4  13         71.82         67.84         4.30 o                         
  -8   4  13         17.01         16.26         3.19 o                         
  -7   4  13         22.65         23.45         3.13 o                         
  -6   4  13        268.51        268.31         5.36 o                         
  -5   4  13         43.78         51.34         2.64 o                         
  -4   4  13        208.86        203.35         4.27 o                         
  -3   4  13        181.63        191.55         4.72 o                         
  -2   4  13          9.41          5.35         1.97 o                         
  -1   4  13          1.57          1.09         2.00 o                         
   0   4  13         87.43         80.98         3.14 o                         
   1   4  13         17.37         17.71         2.85 o                         
   2   4  13         19.15         18.09         2.75 o                         
   3   4  13          0.73         -0.76         2.27 o                         
   4   4  13         50.92         50.62         3.98 o                         
  -9   5  13         46.00         53.31         4.45 o                         
  -8   5  13          2.03          8.73         3.10 o                         
  -7   5  13          2.22         -1.78         2.78 o                         
  -6   5  13        275.87        298.62         5.71 o                         
  -5   5  13        107.89        101.75         3.44 o                         
  -4   5  13         78.39         77.46         3.03 o                         
  -3   5  13         42.73         45.98         2.37 o                         
  -2   5  13         71.73         68.25         2.69 o                         
  -1   5  13        167.24        163.30         4.16 o                         
   0   5  13          0.05          1.94         2.20 o                         
   1   5  13         56.13         49.27         3.66 o                         
   2   5  13        138.94        149.40         5.91 o                         
   3   5  13         24.20         16.47         3.29 o                         
   4   5  13         16.23         23.73         3.75 o                         
  -9   6  13          9.95         29.72         9.62 o                         
  -8   6  13         24.69         18.67         3.47 o                         
  -7   6  13          4.97          4.02         3.41 o                         
  -6   6  13         11.64         14.27         2.43 o                         
  -5   6  13         44.92         48.29         2.56 o                         
  -4   6  13        191.83        201.30         4.46 o                         
  -3   6  13        181.66        207.07         4.29 o                         
  -2   6  13        105.59        100.03         3.13 o                         
  -1   6  13        126.27        112.70         4.09 o                         
   0   6  13        125.86        125.78         4.25 o                         
   1   6  13         36.84         41.23         3.10 o                         
   2   6  13         19.23         12.09         3.15 o                         
   3   6  13         24.94         26.59         3.36 o                         
  -8   7  13          1.20          8.67         3.49 o                         
  -7   7  13         13.05         15.62         3.11 o                         
  -6   7  13         28.40         29.10         3.08 o                         
  -5   7  13          1.65          1.26         2.20 o                         
  -4   7  13         80.02         81.20         3.58 o                         
  -3   7  13          4.33          1.98         2.13 o                         
  -2   7  13         95.90         75.92         2.98 o                         
  -1   7  13         75.99         97.82         5.79 o                         
   0   7  13          2.54          1.78         2.22 o                         
   1   7  13         55.52         49.22         3.03 o                         
   2   7  13         73.28         67.89         6.08 o                         
   3   7  13          1.15          1.39         4.34 o                         
  -7   8  13          4.96          4.23         2.97 o                         
  -6   8  13         19.09          6.24         4.85 o                         
  -5   8  13         17.59         12.62         2.67 o                         
  -4   8  13          0.22         -0.73         2.51 o                         
  -3   8  13          0.28         -0.23         1.80 o                         
  -2   8  13          0.14          3.41         2.11 o                         
  -1   8  13        160.11        160.48         5.45 o                         
   0   8  13         40.91         32.40         3.80 o                         
   1   8  13          0.13         -1.64         2.51 o                         
   2   8  13          0.90         -2.57         2.57 o                         
  -6   9  13         85.36         92.36         4.93 o                         
  -5   9  13          7.13          8.18         1.92 o                         
  -4   9  13          0.26          4.87         2.95 o                         
  -3   9  13         99.02         97.36         3.82 o                         
  -2   9  13        110.48         97.93         4.34 o                         
  -1   9  13         29.57         31.20         2.45 o                         
   0   9  13        145.66        146.93         4.97 o                         
   1   9  13          3.30         -3.24         3.24 o                         
  -5  10  13         11.10         15.09         3.95 o                         
  -4  10  13         15.83         16.93         4.29 o                         
  -3  10  13          7.24          2.87         4.48 o                         
  -2  10  13        102.51         99.16         7.02 o                         
  -1  10  13          3.40          2.61         2.53 o                         
   0  10  13         40.66         40.35         4.07 o                         
  -9   0  14         27.16         26.90         4.73 o                         
  -8   0  14         93.11        110.62         9.31 o                         
  -7   0  14         26.09         32.30         3.79 o                         
  -6   0  14          6.61          7.71         3.38 o                         
  -5   0  14        296.03        273.76         9.67 o                         
  -4   0  14        216.88        193.92         6.77 o                         
  -3   0  14         33.68         28.14         4.06 o                         
  -2   0  14        393.25        314.28         8.09 o                         
  -1   0  14          0.00          0.63         3.46 o                         
   0   0  14          2.23          3.71         3.50 o                         
   1   0  14        325.45        313.71         9.46 o                         
   2   0  14         40.89         42.60         4.38 o                         
   3   0  14        273.95        304.91         9.22 o                         
   4   0  14         34.91         40.78         5.31 o                         
  -9   1  14          8.11         12.93         3.82 o                         
  -8   1  14         91.60        117.20         5.60 o                         
  -7   1  14          6.45         13.16         2.92 o                         
  -6   1  14         17.56         11.75         2.74 o                         
  -5   1  14          3.23          2.07         2.63 o                         
  -4   1  14          5.27          4.23         2.55 o                         
  -3   1  14         82.44         74.55         3.08 o                         
  -2   1  14         47.86         44.01         2.90 o                         
  -1   1  14         28.35         16.20         2.71 o                         
   0   1  14        196.66        192.15         4.82 o                         
   1   1  14          0.34          3.25         2.50 o                         
   2   1  14         43.38         53.57         3.14 o                         
   3   1  14        257.01        264.90         6.19 o                         
   4   1  14         70.86         77.88         4.26 o                         
  -9   2  14          0.00          0.71         3.87 o                         
  -8   2  14         55.46         74.51         3.90 o                         
  -7   2  14        121.22        127.98         4.54 o                         
  -6   2  14          8.24         11.03         3.03 o                         
  -5   2  14        229.54        214.69         5.20 o                         
  -4   2  14          1.93          1.69         2.37 o                         
  -3   2  14          6.33          4.29         2.37 o                         
  -2   2  14         29.14         25.17         2.56 o                         
  -1   2  14          9.00          5.89         2.61 o                         
   0   2  14          5.84          3.49         2.32 o                         
   1   2  14          7.75          4.91         2.45 o                         
   2   2  14         29.75         25.44         2.76 o                         
   3   2  14         42.45         36.90         3.83 o                         
   4   2  14         30.45         22.83         3.73 o                         
  -9   3  14          1.75          3.71         4.03 o                         
  -8   3  14          0.03         -0.13         3.21 o                         
  -7   3  14         28.59         25.17         3.24 o                         
  -6   3  14          9.88          4.55         2.54 o                         
  -5   3  14         94.45         97.68         3.70 o                         
  -4   3  14        112.83        112.40         4.38 o                         
  -3   3  14         20.76         17.11         2.34 o                         
  -2   3  14         99.25         84.70         3.29 o                         
  -1   3  14         86.79         89.00         3.57 o                         
   0   3  14        138.41        133.70         4.44 o                         
   1   3  14          0.20          4.06         2.95 o                         
   2   3  14         89.14        104.22         4.62 o                         
   3   3  14          1.97          1.37         5.54 o                         
   4   3  14         11.49          3.49         5.29 o                         
  -9   4  14         23.07         36.48         6.84 o                         
  -8   4  14         67.58         69.11         5.10 o                         
  -7   4  14          0.01         -2.90         3.26 o                         
  -6   4  14         21.95         17.57         2.93 o                         
  -5   4  14        118.87        111.97         4.28 o                         
  -4   4  14        114.23         96.47         3.68 o                         
  -3   4  14          7.88          7.15         2.31 o                         
  -2   4  14        240.56        237.19         5.52 o                         
  -1   4  14         39.25         35.90         3.07 o                         
   0   4  14        215.89        213.18         5.63 o                         
   1   4  14          5.06          2.13         3.23 o                         
   2   4  14          1.29         -3.35         3.35 o                         
   3   4  14          1.35          0.95         2.58 o                         
  -8   5  14          3.62          3.74         3.67 o                         
  -7   5  14         31.39         47.32         3.98 o                         
  -6   5  14         99.16         94.55         5.06 o                         
  -5   5  14         10.20          6.88         2.51 o                         
  -4   5  14          1.31          0.03         3.21 o                         
  -3   5  14         87.07         97.04         5.21 o                         
  -2   5  14          3.53          2.80         2.36 o                         
  -1   5  14          0.02         -1.98         2.44 o                         
   0   5  14        160.92        152.18         5.54 o                         
   1   5  14         46.01         43.96         3.47 o                         
   2   5  14         12.65         17.34         3.69 o                         
   3   5  14          8.62          8.66         3.36 o                         
  -8   6  14         18.70         23.19         5.11 o                         
  -7   6  14          4.42          1.66         3.94 o                         
  -6   6  14         12.24          5.75         3.50 o                         
  -5   6  14          9.97          6.24         2.57 o                         
  -4   6  14          3.16          4.47         2.80 o                         
  -3   6  14        157.50        155.67         5.71 o                         
  -2   6  14          0.23         -2.14         2.14 o                         
  -1   6  14        100.24         90.49         6.46 o                         
   0   6  14         14.24         11.19         3.02 o                         
   1   6  14          1.75         -1.75         3.11 o                         
   2   6  14         17.00         10.53         3.59 o                         
  -7   7  14          3.55          8.04         3.26 o                         
  -6   7  14          4.76         -0.02         2.90 o                         
  -5   7  14          4.09          1.62         2.62 o                         
  -4   7  14          3.35         -1.92         2.38 o                         
  -3   7  14          1.56          1.17         2.70 o                         
  -2   7  14         42.52         39.65         3.50 o                         
  -1   7  14          7.43          9.71         2.87 o                         
   0   7  14          7.52          2.20         2.90 o                         
   1   7  14         23.33         21.12         3.25 o                         
   2   7  14         28.20         18.82         3.15 o                         
  -6   8  14         71.01         72.56         4.55 o                         
  -5   8  14          5.64          3.02         3.26 o                         
  -4   8  14         13.78          8.10         2.93 o                         
  -3   8  14        190.00        195.33         6.45 o                         
  -2   8  14          5.24          0.49         3.36 o                         
  -1   8  14        168.17        196.83         8.83 o                         
   0   8  14          3.26         -3.30         3.30 o                         
   1   8  14          4.70          7.42         3.29 o                         
  -5   9  14          0.49          0.63         3.39 o                         
  -4   9  14          2.08          0.02         4.03 o                         
  -3   9  14          2.24         -3.23         3.23 o                         
  -2   9  14         59.47         44.93         3.87 o                         
  -1   9  14          8.24          7.27         2.90 o                         
  -9   1  15         38.50         43.78         4.13 o                         
  -8   1  15          1.22          8.50         3.21 o                         
  -7   1  15         42.37         39.56         3.09 o                         
  -6   1  15          5.22          4.25         2.68 o                         
  -5   1  15          5.36          7.49         2.84 o                         
  -4   1  15         95.18         86.51         5.60 o                         
  -3   1  15          5.41         11.64         2.63 o                         
  -2   1  15          0.92          3.11         2.63 o                         
  -1   1  15        285.93        273.09         6.64 o                         
   0   1  15        154.25        165.20         5.43 o                         
   1   1  15          0.66         -1.52         2.80 o                         
   2   1  15          0.23          3.20         3.15 o                         
   3   1  15         14.30         22.43         3.50 o                         
  -9   2  15          0.07         -0.84         9.23 o                         
  -8   2  15         18.54         18.70         3.02 o                         
  -7   2  15         46.38         44.37         3.66 o                         
  -6   2  15          0.98          4.45         2.70 o                         
  -5   2  15        268.65        283.74         6.51 o                         
  -4   2  15          1.91          2.12         2.59 o                         
  -3   2  15         67.61         65.67         3.16 o                         
  -2   2  15          9.28          6.28         2.60 o                         
  -1   2  15         50.31         46.99         3.20 o                         
   0   2  15          2.14          6.16         2.65 o                         
   1   2  15         50.97         45.27         4.04 o                         
   2   2  15          0.46          4.43         3.12 o                         
   3   2  15          0.01         -3.43         3.43 o                         
  -8   3  15         22.12         20.08         3.65 o                         
  -7   3  15          1.18          5.64         2.78 o                         
  -6   3  15         51.30         55.77         3.25 o                         
  -5   3  15         38.95         49.78         4.00 o                         
  -4   3  15        235.21        270.12         5.97 o                         
  -3   3  15         43.28         42.55         2.94 o                         
  -2   3  15          7.53          5.09         2.59 o                         
  -1   3  15         12.74         15.75         2.72 o                         
   0   3  15         11.91         11.37         3.62 o                         
   1   3  15         11.67          1.71         3.23 o                         
   2   3  15          7.63         -1.17         3.44 o                         
  -8   4  15          5.45          9.27         3.77 o                         
  -7   4  15          1.99          1.63         2.82 o                         
  -6   4  15          6.13          6.84         2.84 o                         
  -5   4  15         15.09          9.48         3.12 o                         
  -4   4  15         44.40         38.71         3.14 o                         
  -3   4  15         18.31         21.46         2.90 o                         
  -2   4  15          1.33          0.06         2.68 o                         
  -1   4  15          1.07         -0.71         2.68 o                         
   0   4  15          0.06          1.63         3.27 o                         
   1   4  15         40.33         35.19         4.68 o                         
   2   4  15          5.20          3.31         3.38 o                         
  -7   5  15          4.37         -0.09         2.89 o                         
  -6   5  15         79.07         74.12         3.99 o                         
  -5   5  15          1.61         -0.55         3.49 o                         
  -4   5  15         17.01         13.89         2.89 o                         
  -3   5  15         76.13         62.00         3.41 o                         
  -2   5  15          0.97          2.47         2.89 o                         
  -1   5  15        248.27        258.77         9.79 o                         
   0   5  15          1.98          0.70         3.63 o                         
   1   5  15         69.09         74.21         5.34 o                         
   2   5  15         27.27         30.53         4.28 o                         
  -7   6  15          3.67          7.26         3.84 o                         
  -6   6  15          0.09          4.91         2.77 o                         
  -5   6  15          3.76         -1.18         2.93 o                         
  -4   6  15         34.87         40.40         2.99 o                         
  -3   6  15          0.51          4.05         3.03 o                         
  -2   6  15          4.79          2.69         2.88 o                         
  -1   6  15         27.72         22.29         3.70 o                         
   0   6  15         15.96         20.42         3.41 o                         
   1   6  15          1.49         -1.71         3.60 o                         
  -6   7  15          7.38          2.97         3.91 o                         
  -5   7  15          6.24          0.87         3.01 o                         
  -4   7  15         15.47         20.46         3.07 o                         
  -3   7  15         10.34         13.63         2.91 o                         
  -2   7  15         11.72         14.45         3.10 o                         
  -1   7  15         58.86         64.32         4.95 o                         
   0   7  15          6.34          7.21         3.74 o                         
  -5   8  15          3.49         30.67        13.39 o                         
  -4   8  15          8.83          5.55         3.48 o                         
  -3   8  15          0.15          4.10         5.90 o                         
  -2   8  15          3.50          8.01         5.55 o                         
  -1   8  15          3.53          1.08         5.51 o                         
  -8   0  16          0.55          3.52         3.90 o                         
  -7   0  16          5.41         -3.99         3.99 o                         
  -6   0  16        273.77        275.79        11.11 o                         
  -5   0  16        247.87        265.85         9.50 o                         
  -4   0  16          0.07         -0.65         4.23 o                         
  -3   0  16        112.55        127.99         8.90 o                         
  -2   0  16          0.01         10.43         3.87 o                         
  -1   0  16         15.69         20.99         4.37 o                         
   0   0  16        121.25        132.19         7.21 o                         
   1   0  16         45.64         39.45         4.83 o                         
   2   0  16         56.50         74.27        11.47 o                         
  -8   1  16         14.11         11.46         3.40 o                         
  -7   1  16          0.60         -2.81         2.81 o                         
  -6   1  16         52.63         48.56         3.52 o                         
  -5   1  16         19.37         25.91         3.11 o                         
  -4   1  16         81.31         83.02         3.68 o                         
  -3   1  16         63.73         71.34         3.88 o                         
  -2   1  16         22.27         17.36         3.16 o                         
  -1   1  16          8.01         14.71         3.71 o                         
   0   1  16         69.03         72.62         3.74 o                         
   1   1  16          0.34          3.21         3.15 o                         
   2   1  16          9.79         11.53         3.92 o                         
  -8   2  16         36.42         36.72         5.39 o                         
  -7   2  16         49.60         47.43         3.41 o                         
  -6   2  16          1.86          1.01         2.90 o                         
  -5   2  16         95.40        102.14         5.35 o                         
  -4   2  16        121.06        135.19         6.04 o                         
  -3   2  16          1.46          7.36         2.70 o                         
  -2   2  16        179.72        180.69         5.69 o                         
  -1   2  16        114.66        122.26         5.03 o                         
   0   2  16         48.86         44.87         3.80 o                         
   1   2  16        111.11        102.01         6.91 o                         
  -7   3  16          2.86          5.76         4.53 o                         
  -6   3  16          2.48          8.18         3.15 o                         
  -5   3  16          5.11          5.17         3.15 o                         
  -4   3  16         10.18         12.05         2.92 o                         
  -3   3  16          5.89         10.99         3.39 o                         
  -2   3  16          0.00          0.84         3.30 o                         
  -1   3  16        150.16        171.22         6.09 o                         
   0   3  16         12.18         15.47         3.77 o                         
   1   3  16         13.97         23.88         4.73 o                         
  -7   4  16          0.11         -1.95         4.07 o                         
  -6   4  16          0.36          2.27         3.08 o                         
  -5   4  16          0.38         -0.53         4.22 o                         
  -4   4  16          7.42          8.58         3.18 o                         
  -3   4  16         13.42         16.88         3.05 o                         
  -2   4  16         25.69         17.29         3.73 o                         
  -1   4  16          0.64          4.09         3.05 o                         
   0   4  16         28.04         36.03         4.34 o                         
   1   4  16          4.94         -1.49         3.90 o                         
  -6   5  16          6.30          2.83         3.40 o                         
  -5   5  16         52.37         55.80         3.74 o                         
  -4   5  16          3.34          8.51         3.18 o                         
  -3   5  16          7.70         12.37         3.03 o                         
  -2   5  16         33.50         45.14         3.89 o                         
  -1   5  16        131.89        163.43         6.25 o                         
   0   5  16          0.01          2.20         4.37 o                         
  -5   6  16         21.15         16.76         4.31 o                         
  -4   6  16          9.75          6.23         3.28 o                         
  -3   6  16         49.20         53.57         4.30 o                         
  -2   6  16          8.14         10.96         3.74 o                         
  -1   6  16         75.65         96.63         8.12 o                         
  -3   7  16         81.66         89.06         9.58 o                         
  -6   1  17          0.11          5.37         3.15 o                         
  -5   1  17          0.53          5.28         3.16 o                         
  -4   1  17         13.55         18.83         3.57 o                         
  -3   1  17         31.32         47.71         5.33 o                         
  -2   1  17        102.85        120.23         5.02 o                         
  -1   1  17          1.35          1.24         3.39 o                         
   0   1  17         63.79         64.77         4.24 o                         
  -6   2  17          2.04         10.62         3.42 o                         
  -5   2  17         48.02         52.41         3.91 o                         
  -4   2  17          2.29         -0.83         3.90 o                         
  -3   2  17          0.06          2.63         3.46 o                         
  -2   2  17          0.10          2.24         3.48 o                         
  -1   2  17         79.79         92.73         5.75 o                         
   0   2  17         29.28         31.57         9.14 o                         
  -6   3  17          1.79         -3.78         3.78 o                         
  -5   3  17         34.47         36.49         3.67 o                         
  -4   3  17          1.52          0.05         4.01 o                         
  -3   3  17          2.22          0.21         3.19 o                         
  -2   3  17          2.17         -0.41         4.02 o                         
  -1   3  17          8.24         10.58         4.28 o                         
  -5   4  17         45.33         42.97         3.80 o                         
  -4   4  17         33.80         49.23         3.86 o                         
  -3   4  17          2.70          1.84         5.41 o                         
  -2   4  17         64.74         67.76         4.24 o                         
  -3   5  17         25.47         35.61         6.33 o                         
                                                                                
