# Supplementary material for: The fumarate salts of the N-isopropyl-N-methyl derivatives of DMT and psilocin
Source: Acta Crystallogr E Crystallogr Commun. 2019 Aug 16;75(Pt 9):1316–20. doi: 10.1107/S2056989019011253 (PMC6727059; doi:10.1107/S2056989019011253)
Supplement: Supplementary file 3 [file e-75-01316-4-HO-MiPTsup3.hkl]

data_4-HO-MiPT                                                                 
_shelx_title ' umd1765f_a.res in C2/c'                                          
_shelx_refln_list_code          4                                               
_shelx_F_calc_maximum      344.30                                               
_exptl_crystal_F_000      1568.00                                               
_reflns_d_resolution_high  0.8283                                               
                                                                                
loop_                                                                           
 _space_group_symop_operation_xyz                                               
 'x, y, z'                                                                      
 '-x, y, -z+1/2'                                                                
 'x+1/2, y+1/2, z'                                                              
 '-x+1/2, y+1/2, -z+1/2'                                                        
 '-x, -y, -z'                                                                   
 'x, -y, z-1/2'                                                                 
 '-x+1/2, -y+1/2, -z'                                                           
 'x+1/2, -y+1/2, z-1/2'                                                         
                                                                                
_cell_length_a    29.5065                                                       
_cell_length_b     8.7445                                                       
_cell_length_c    17.3659                                                       
_cell_angle_alpha  90.000                                                       
_cell_angle_beta  123.389                                                       
_cell_angle_gamma  90.000                                                       
                                                                                
_shelx_F_squared_multiplier     1.000                                           
                                                                                
loop_                                                                           
 _refln_index_h                                                                 
 _refln_index_k                                                                 
 _refln_index_l                                                                 
 _refln_F_squared_calc                                                          
 _refln_F_squared_meas                                                          
 _refln_F_squared_sigma                                                         
 _refln_observed_status                                                         
   4   0   0       2013.15       2056.58        13.64 o                         
   6   0   0      10067.49       9116.40        54.65 o                         
   8   0   0      10451.24      10150.70        71.70 o                         
  10   0   0         23.29         21.27         3.51 o                         
  12   0   0       6200.78       6197.83        39.81 o                         
  14   0   0       1078.63       1101.69        10.60 o                         
  16   0   0        299.67        330.72         7.49 o                         
  18   0   0        553.53        542.42         9.01 o                         
  20   0   0        807.81        804.09        11.22 o                         
  22   0   0          5.56         19.86         7.35 o                         
  24   0   0        525.15        622.01        18.10 o                         
  26   0   0        409.97        332.54        15.97 o                         
  28   0   0          5.80          7.95        13.93 o                         
   3   1   0       1147.18       1025.12         6.40 o                         
   5   1   0       1788.63       1676.95         8.32 o                         
   7   1   0       6049.76       5481.12        30.20 o                         
   9   1   0       2890.39       3084.68        15.89 o                         
  11   1   0        665.63        617.89         6.03 o                         
  13   1   0        873.86        896.90         7.27 o                         
  15   1   0       1298.86       1119.37         8.99 o                         
  17   1   0        183.46        207.76         5.22 o                         
  19   1   0         22.28         27.32         3.55 o                         
  21   1   0       1296.66       1250.84        11.23 o                         
  23   1   0       1817.63       1750.81        15.30 o                         
  25   1   0         30.37         44.43         5.95 o                         
  27   1   0        339.13        379.98        17.61 o                         
  29   1   0         13.13         28.84        16.06 o                         
   0   2   0        915.17       1067.27         7.45 o                         
   2   2   0       1193.37       1021.42         6.94 o                         
   4   2   0      27135.46      27587.80       214.84 o                         
   6   2   0       2393.43       2153.97        11.41 o                         
   8   2   0        582.97        634.66         5.49 o                         
  10   2   0       1216.01       1294.47         8.17 o                         
  12   2   0         45.81         47.66         2.66 o                         
  14   2   0         41.59         44.53         2.85 o                         
  16   2   0        224.50        240.98         5.32 o                         
  18   2   0        763.29        730.26         7.78 o                         
  20   2   0          1.30         28.38         4.12 o                         
  22   2   0       1290.10       1250.96        11.69 o                         
  24   2   0        703.55        697.89        12.95 o                         
  26   2   0          8.83         25.50         6.12 o                         
  28   2   0         61.22         91.89        13.42 o                         
   1   3   0       6465.24       6182.88        29.51 o                         
   3   3   0       2257.21       2212.47        12.39 o                         
   5   3   0       4217.56       4389.42        24.28 o                         
   7   3   0      13431.20      13689.15        62.49 o                         
   9   3   0       4308.54       4409.26        23.15 o                         
  11   3   0        254.49        202.49         4.28 o                         
  13   3   0       7286.12       7441.16        34.24 o                         
  15   3   0       1390.83       1439.80        10.42 o                         
  17   3   0        337.34        255.13         6.20 o                         
  19   3   0        551.32        584.60         8.61 o                         
  21   3   0        112.73        153.82         6.40 o                         
  23   3   0         19.41         14.00         6.51 o                         
  25   3   0         34.53         30.86         6.78 o                         
  27   3   0          1.13         -1.61         8.50 o                         
   0   4   0       2853.88       3036.38        24.76 o                         
   2   4   0        831.49        995.77         7.21 o                         
   4   4   0       2005.84       1986.70        12.00 o                         
   6   4   0        615.05        579.68         5.36 o                         
   8   4   0       8313.55       8210.48        40.51 o                         
  10   4   0       1300.79       1297.69         9.66 o                         
  12   4   0        246.96        239.52         4.88 o                         
  14   4   0          2.91          4.86         2.89 o                         
  16   4   0        417.74        466.35         7.29 o                         
  18   4   0        146.67        148.17         5.91 o                         
  20   4   0         19.05         14.35         5.04 o                         
  22   4   0        190.85        202.93         8.45 o                         
  24   4   0         75.31         61.50         7.47 o                         
  26   4   0         20.56         19.05         8.87 o                         
   1   5   0       1272.62       1250.42         8.89 o                         
   3   5   0       2836.71       2856.66        15.68 o                         
   5   5   0       3578.42       3576.62        20.03 o                         
   7   5   0        281.70        251.30         4.40 o                         
   9   5   0       3245.15       3052.24        18.49 o                         
  11   5   0         29.81         31.30         3.21 o                         
  13   5   0          0.66          6.25         3.30 o                         
  15   5   0         54.22         39.83         3.28 o                         
  17   5   0          1.54         -3.57         3.96 o                         
  19   5   0        415.38        468.18        10.29 o                         
  21   5   0          3.49          2.51         5.99 o                         
  23   5   0        155.21        168.23        11.65 o                         
  25   5   0        120.55        125.79         9.61 o                         
   0   6   0       1979.58       1788.11        16.03 o                         
   2   6   0        443.54        387.71         5.72 o                         
   4   6   0          9.41          0.91         2.58 o                         
   6   6   0         39.20         42.24         2.71 o                         
   8   6   0         10.10          2.72         2.82 o                         
  10   6   0        195.87        226.04         5.59 o                         
  12   6   0         19.79         21.80         4.13 o                         
  14   6   0         31.02         42.97         4.32 o                         
  16   6   0          8.92          0.08         4.96 o                         
  18   6   0         73.83         74.78         6.92 o                         
  20   6   0          8.62         -1.52         5.84 o                         
  22   6   0        102.74        119.34        10.12 o                         
  24   6   0          0.02         14.44         9.52 o                         
   1   7   0       1625.13       1571.42        12.08 o                         
   3   7   0          0.09          0.57         3.05 o                         
   5   7   0        623.50        572.09         6.65 o                         
   7   7   0       2774.53       2585.12        18.63 o                         
   9   7   0        339.17        295.82         8.40 o                         
  11   7   0       1003.33        998.05        14.76 o                         
  13   7   0         48.60         50.20         6.01 o                         
  15   7   0         45.45         44.01         5.09 o                         
  17   7   0          8.37          3.99         7.10 o                         
  19   7   0         27.62         23.32         6.72 o                         
  21   7   0        131.46        118.04        11.44 o                         
   0   8   0         30.99         28.50         6.50 o                         
   2   8   0        473.13        416.98         8.50 o                         
   4   8   0        695.65        631.82        10.87 o                         
   6   8   0        941.15        904.60        10.21 o                         
   8   8   0        620.17        582.66        10.46 o                         
  10   8   0         88.29         85.67         6.97 o                         
  12   8   0         38.66         33.00         6.64 o                         
  14   8   0        138.44        151.63         8.73 o                         
  16   8   0         40.17         28.82         8.13 o                         
  18   8   0        440.33        466.81        20.83 o                         
   1   9   0          6.20          8.30         6.84 o                         
   3   9   0        140.48        145.04         6.12 o                         
   5   9   0         47.35         19.65         5.92 o                         
   7   9   0         35.94         43.13         7.11 o                         
   9   9   0        343.30        315.87        11.49 o                         
  11   9   0        702.77        758.17        18.66 o                         
  13   9   0        205.02        243.74        12.12 o                         
  15   9   0        393.19        373.54        17.58 o                         
   0  10   0          5.36         -0.83        15.48 o                         
   2  10   0          6.26          6.96         8.60 o                         
   4  10   0        209.66        240.77        14.07 o                         
   6  10   0        582.63        676.57        26.42 o                         
   8  10   0         41.04         33.98        11.65 o                         
 -29   1   1          3.95         15.91         8.09 o                         
 -27   1   1         18.74         25.25         7.97 o                         
 -25   1   1        464.75        503.36        12.09 o                         
 -23   1   1       1936.59       1866.51        14.26 o                         
 -21   1   1        355.85        278.03         6.46 o                         
 -19   1   1         32.30         62.70         3.85 o                         
 -17   1   1         43.06         42.87         3.33 o                         
 -15   1   1        587.35        659.03         6.60 o                         
 -13   1   1        207.12        264.02         4.78 o                         
 -11   1   1        644.30        545.59         5.99 o                         
  -9   1   1        202.97        224.74         3.62 o                         
  -7   1   1       1527.53       1598.30         8.69 o                         
  -5   1   1      16082.23      15749.01        70.44 o                         
  -3   1   1       4640.90       4563.57        23.95 o                         
   1   1   1       8814.80       9173.52       113.05 o                         
   3   1   1      16520.41      16500.09        94.13 o                         
   5   1   1      18067.61      17721.89        76.86 o                         
   7   1   1       6576.08       6329.95        28.70 o                         
   9   1   1        913.04       1010.55         7.08 o                         
  11   1   1        146.29        193.47         4.48 o                         
  13   1   1       1905.80       2123.45        11.88 o                         
  15   1   1         53.46         49.67         3.37 o                         
  17   1   1       3610.32       3669.42        20.00 o                         
  19   1   1       1593.01       1599.05        12.21 o                         
  21   1   1        269.88        309.65         9.11 o                         
  23   1   1         21.88         47.95         6.38 o                         
  25   1   1          1.63         -3.19         6.47 o                         
  27   1   1         10.55         39.72         9.14 o                         
 -30   2   1         28.53         45.57        20.01 o                         
 -28   2   1        120.17        107.86         9.54 o                         
 -26   2   1          0.75          1.51         5.42 o                         
 -24   2   1         18.33         20.06         5.74 o                         
 -22   2   1        359.19        306.34         7.72 o                         
 -20   2   1       1006.61        961.87         8.98 o                         
 -18   2   1          2.16          2.98         3.03 o                         
 -16   2   1          0.62         17.02         3.06 o                         
 -14   2   1       1014.84       1020.36         7.38 o                         
 -12   2   1       8308.58       8542.14        44.78 o                         
 -10   2   1       1099.86       1092.52         7.77 o                         
  -8   2   1         26.60         78.38         3.41 o                         
  -6   2   1        809.42        813.03         5.76 o                         
  -4   2   1        268.99        247.74         4.24 o                         
  -2   2   1      10665.14      10420.66        45.13 o                         
   0   2   1       6574.80       6448.69        27.79 o                         
   2   2   1       3820.22       3259.92        16.09 o                         
   4   2   1      45662.34      47858.13       484.83 o                         
   6   2   1      10968.23      10546.44        50.49 o                         
   8   2   1         80.13        111.27         2.80 o                         
  10   2   1        531.71        488.77         5.20 o                         
  12   2   1       3679.84       3493.53        17.84 o                         
  14   2   1         65.17         73.95         3.39 o                         
  16   2   1        837.71        807.36         7.87 o                         
  18   2   1        106.97        116.24         4.29 o                         
  20   2   1          3.23         24.12         4.45 o                         
  22   2   1        177.55        198.25         7.63 o                         
  24   2   1        241.28        270.07         9.67 o                         
  26   2   1        205.07        221.42         9.73 o                         
  28   2   1         10.79         42.04        10.94 o                         
 -29   3   1         13.30         19.09         9.53 o                         
 -27   3   1         93.49        143.77        10.27 o                         
 -25   3   1        415.10        380.12        10.42 o                         
 -23   3   1         87.52        120.15         6.66 o                         
 -21   3   1        101.49        100.18         5.28 o                         
 -19   3   1       1931.59       1858.78        13.10 o                         
 -17   3   1       3245.86       3190.50        17.96 o                         
 -15   3   1         43.59        139.63         4.58 o                         
 -13   3   1       2684.44       2712.58        15.20 o                         
 -11   3   1        184.76        225.72         4.34 o                         
  -9   3   1       1669.90       1635.77         9.96 o                         
  -7   3   1        112.44        101.97         3.64 o                         
  -5   3   1        496.00        444.76         5.33 o                         
  -3   3   1        486.99        532.12         4.64 o                         
  -1   3   1       3514.11       3228.04        17.04 o                         
   1   3   1       2283.80       2153.55        11.87 o                         
   3   3   1        868.78        903.76         6.21 o                         
   5   3   1       2347.38       2445.29        17.59 o                         
   7   3   1      16073.50      16469.30        90.84 o                         
   9   3   1         54.60         46.13         2.58 o                         
  11   3   1        129.46        136.89         3.56 o                         
  13   3   1        502.29        514.11         6.39 o                         
  15   3   1        132.64        180.09         5.03 o                         
  17   3   1         24.05         15.47         4.12 o                         
  19   3   1        242.49        252.93         7.53 o                         
  21   3   1         26.92         25.40         5.88 o                         
  23   3   1         81.60         60.81         6.58 o                         
  25   3   1        224.42        278.14        11.28 o                         
  27   3   1          2.51          8.56         9.49 o                         
 -28   4   1         34.82         14.99         9.33 o                         
 -26   4   1         61.05         99.19        11.00 o                         
 -24   4   1        208.18        156.13         7.67 o                         
 -22   4   1          1.49          1.28         5.40 o                         
 -20   4   1        345.01        261.39         7.47 o                         
 -18   4   1          1.86         18.11         4.23 o                         
 -16   4   1         75.69         63.57         3.32 o                         
 -14   4   1       1783.65       1988.11        12.75 o                         
 -12   4   1        306.63        267.54         4.62 o                         
 -10   4   1       2954.99       3151.27        18.03 o                         
  -8   4   1        204.53        210.46         5.08 o                         
  -6   4   1       3272.75       3308.37        19.79 o                         
  -4   4   1      12389.19      12453.04        56.79 o                         
  -2   4   1      12252.25      12513.82        55.82 o                         
   0   4   1       2490.06       2809.31        14.83 o                         
   2   4   1        353.72        349.60         4.77 o                         
   4   4   1       8131.58       8720.85        42.86 o                         
   6   4   1        152.06        149.58         3.54 o                         
   8   4   1        687.14        656.12         6.38 o                         
  10   4   1        951.20        953.23         7.84 o                         
  12   4   1       1894.30       1987.22        12.87 o                         
  14   4   1        163.64        162.92         4.67 o                         
  16   4   1        320.54        285.84         6.99 o                         
  18   4   1         36.47         41.72         5.20 o                         
  20   4   1          1.18          7.57         6.19 o                         
  22   4   1         10.22          9.78         5.95 o                         
  24   4   1        126.02        164.49         9.93 o                         
  26   4   1          6.43          5.44        10.98 o                         
 -27   5   1          3.45        -14.99        30.76 o                         
 -25   5   1        111.28        123.57         9.22 o                         
 -23   5   1        125.98        153.76         8.07 o                         
 -21   5   1          0.12         13.48         5.10 o                         
 -19   5   1        196.47        181.98         6.25 o                         
 -17   5   1        284.92        289.98         7.21 o                         
 -15   5   1        161.90        179.65         5.14 o                         
 -13   5   1         55.56         79.92         3.97 o                         
 -11   5   1       1930.39       1924.56        13.25 o                         
  -9   5   1        244.03        285.35         6.00 o                         
  -7   5   1         96.95        119.33         3.74 o                         
  -5   5   1       1665.41       1645.31        10.47 o                         
  -3   5   1       1714.80       1706.67        10.12 o                         
  -1   5   1          4.56          0.50         2.05 o                         
   1   5   1         61.56         38.28         2.55 o                         
   3   5   1         49.85         60.64         2.80 o                         
   5   5   1      10730.55      11176.18        53.18 o                         
   7   5   1        473.06        456.09         5.60 o                         
   9   5   1        889.78        923.76         8.04 o                         
  11   5   1        311.94        277.58         5.56 o                         
  13   5   1         16.87         17.45         3.16 o                         
  15   5   1         68.51         77.61         4.37 o                         
  17   5   1        308.76        288.59         6.98 o                         
  19   5   1          6.81          7.42         6.36 o                         
  21   5   1        453.24        494.19        12.07 o                         
  23   5   1          0.97         12.59         9.98 o                         
  25   5   1        582.39        642.23        24.59 o                         
 -24   6   1        113.98        136.60        10.32 o                         
 -22   6   1        274.33        309.76        15.25 o                         
 -20   6   1        166.31        158.49         6.57 o                         
 -18   6   1         14.69         10.13         5.67 o                         
 -16   6   1          0.05         -5.74         5.74 o                         
 -14   6   1        619.49        588.39        10.56 o                         
 -12   6   1         56.57         49.22         3.86 o                         
 -10   6   1          0.69         21.02         3.10 o                         
  -8   6   1        319.08        276.01         6.32 o                         
  -6   6   1        241.91        251.63         4.99 o                         
  -4   6   1        349.62        364.54         5.42 o                         
  -2   6   1       1523.84       1397.01         9.80 o                         
   0   6   1       1866.57       1665.97        11.49 o                         
   2   6   1         48.35         58.21         3.00 o                         
   4   6   1         33.99         53.43         2.91 o                         
   6   6   1       1236.55       1254.05        10.13 o                         
   8   6   1         31.65         45.95         3.66 o                         
  10   6   1        456.11        384.51         7.27 o                         
  12   6   1        100.81         93.68         4.19 o                         
  14   6   1         52.48         50.33         5.18 o                         
  16   6   1        520.06        504.54        12.26 o                         
  18   6   1        476.33        504.15         8.71 o                         
  20   6   1        164.18        175.88         8.62 o                         
  22   6   1        125.89        199.52        10.92 o                         
 -23   7   1          5.87          6.36        29.84 o                         
 -21   7   1          3.38          1.98         7.47 o                         
 -19   7   1         77.34         84.69         6.87 o                         
 -17   7   1        151.96        154.65         7.02 o                         
 -15   7   1          0.01         -0.47         5.79 o                         
 -13   7   1        437.62        506.22        10.27 o                         
 -11   7   1         76.48         84.39         5.68 o                         
  -9   7   1       2407.84       2453.02        17.55 o                         
  -7   7   1       4699.54       4781.35        26.08 o                         
  -5   7   1       1349.10       1401.41        10.53 o                         
  -3   7   1         54.09         79.00         4.05 o                         
  -1   7   1       3886.43       3821.89        22.21 o                         
   1   7   1       1952.58       1899.29        13.05 o                         
   3   7   1        983.64        981.88         9.10 o                         
   5   7   1        555.52        563.24         7.15 o                         
   7   7   1        377.02        363.98         7.39 o                         
   9   7   1         18.30         14.97         4.50 o                         
  11   7   1         36.87         28.48         4.28 o                         
  13   7   1          0.03          8.69         4.80 o                         
  15   7   1          6.50          2.49         6.73 o                         
  17   7   1          0.04         -5.81         5.81 o                         
  19   7   1        121.11        116.83         9.80 o                         
  21   7   1          6.68         25.29        10.59 o                         
 -20   8   1         73.10         89.86        12.94 o                         
 -18   8   1         22.00          1.89         9.00 o                         
 -16   8   1        130.40        138.99         8.88 o                         
 -14   8   1        334.48        340.08        11.90 o                         
 -12   8   1       1590.05       1590.38        23.61 o                         
 -10   8   1          0.49         21.14         5.66 o                         
  -8   8   1         34.79         16.46         5.75 o                         
  -6   8   1         31.44         33.04         4.33 o                         
  -4   8   1          1.20         -3.82         3.82 o                         
  -2   8   1        418.38        393.45         9.03 o                         
   0   8   1          3.72         -0.21         4.36 o                         
   2   8   1        107.48        105.09         5.24 o                         
   4   8   1        474.95        501.72        10.26 o                         
   6   8   1         67.73         52.34         4.81 o                         
   8   8   1         63.26         71.10         5.02 o                         
  10   8   1        212.39        200.36         7.39 o                         
  12   8   1        186.52        186.53         7.63 o                         
  14   8   1          3.16         13.84         7.35 o                         
  16   8   1         74.10         96.02        10.87 o                         
  18   8   1         68.03         57.77        16.06 o                         
 -15   9   1         28.76         39.61         9.36 o                         
 -13   9   1         14.32         10.95         9.93 o                         
 -11   9   1         40.91         43.96         7.80 o                         
  -9   9   1        235.04        216.76         9.54 o                         
  -7   9   1        168.66        142.68         7.24 o                         
  -5   9   1        178.52        164.57         6.64 o                         
  -3   9   1          4.63          6.96         5.03 o                         
  -1   9   1       1079.22       1141.04        14.87 o                         
   1   9   1         15.40         12.65         5.63 o                         
   3   9   1         87.67        109.93         6.79 o                         
   5   9   1         71.22         77.13         6.44 o                         
   7   9   1        131.65        116.20         8.34 o                         
   9   9   1         45.55         47.65         7.75 o                         
  11   9   1          0.76         21.04        11.07 o                         
  13   9   1         68.05        108.66        14.13 o                         
 -10  10   1        300.68        373.81        37.73 o                         
  -8  10   1         54.66         56.07        11.19 o                         
  -6  10   1         36.04         36.14        12.87 o                         
  -4  10   1          1.89          3.06         9.56 o                         
  -2  10   1         38.85         29.83        11.67 o                         
   0  10   1         32.46         47.48        11.27 o                         
   2  10   1          3.87         24.39         8.71 o                         
   4  10   1          6.11          1.23        13.44 o                         
   6  10   1         78.60         80.49        11.92 o                         
   8  10   1         24.57         37.63        12.59 o                         
 -30   0   2          7.77          0.59        12.53 o                         
 -28   0   2        569.93        658.25        19.03 o                         
 -26   0   2        535.85        529.61        17.44 o                         
 -24   0   2        512.33        455.40        10.76 o                         
 -22   0   2         65.65         54.02         5.70 o                         
 -20   0   2        336.16        314.66         8.60 o                         
 -18   0   2       1672.61       1776.07        16.42 o                         
 -16   0   2        152.25        181.77         6.29 o                         
 -14   0   2       1702.27       1811.72        15.30 o                         
 -12   0   2       3295.87       3545.56        24.68 o                         
 -10   0   2      88326.51      89781.82      1061.81 o                         
  -8   0   2     118545.25     107035.12      3180.79 o                         
   2   0   2       1511.79       1435.35        10.59 o                         
   4   0   2      11553.06      10832.02        62.68 o                         
   6   0   2       1769.64       1753.24        13.41 o                         
   8   0   2        245.99        280.38         6.30 o                         
  10   0   2       2392.73       2488.75        18.03 o                         
  12   0   2        125.52        189.68         5.74 o                         
  14   0   2        669.47        787.42        10.80 o                         
  16   0   2          3.72         12.49         4.54 o                         
  18   0   2         99.83        146.42         8.53 o                         
  20   0   2       4710.96       4570.82        43.79 o                         
  22   0   2       1657.87       1851.19        24.68 o                         
  24   0   2        276.76        181.51        13.05 o                         
  26   0   2         64.40         75.85        17.62 o                         
 -31   1   2          5.41         56.10        11.61 o                         
 -29   1   2         54.18         45.00         8.33 o                         
 -27   1   2          1.90         10.36         5.09 o                         
 -25   1   2         11.84          1.48         6.26 o                         
 -23   1   2        458.48        486.72         8.96 o                         
 -21   1   2        731.08        600.44         7.73 o                         
 -19   1   2        109.78        147.21         4.30 o                         
 -17   1   2        147.81        157.36         4.10 o                         
 -15   1   2       2919.95       2845.34        15.04 o                         
 -13   1   2       4946.75       4898.37        23.00 o                         
 -11   1   2         15.40         50.44         2.37 o                         
  -9   1   2         62.01        143.83         3.10 o                         
  -7   1   2       6951.27       6858.23        28.97 o                         
  -5   1   2         93.88         54.77         1.72 o                         
  -3   1   2        476.26        313.86         2.50 o                         
  -1   1   2        278.36        307.38         2.75 o                         
   1   1   2      43643.54      42534.56       331.07 o                         
   3   1   2         50.07         91.76         2.13 o                         
   5   1   2      13407.07      12805.94        59.66 o                         
   7   1   2        842.59        983.43         6.91 o                         
   9   1   2         51.88         75.10         2.69 o                         
  11   1   2       5857.25       6197.48        29.09 o                         
  13   1   2        684.31        758.35         6.94 o                         
  15   1   2        104.95        121.39         3.87 o                         
  17   1   2       1921.23       1768.39        12.55 o                         
  19   1   2        606.40        640.41         9.68 o                         
  21   1   2       1610.83       1758.87        15.99 o                         
  23   1   2        187.36        188.10         8.07 o                         
  25   1   2        127.08        141.87         8.82 o                         
  27   1   2          1.08         -3.21        10.18 o                         
 -30   2   2          3.39         41.32         9.53 o                         
 -28   2   2         51.91         69.24         7.29 o                         
 -26   2   2          0.13         -2.55         5.40 o                         
 -24   2   2         34.13         35.02         4.60 o                         
 -22   2   2         64.66         71.89         4.33 o                         
 -20   2   2        179.24        190.03         5.06 o                         
 -18   2   2       2500.93       2493.63        14.39 o                         
 -16   2   2        971.99        997.07         8.27 o                         
 -14   2   2       1368.66       1518.17         9.56 o                         
 -12   2   2        835.53        890.64         7.02 o                         
 -10   2   2       1255.90       1144.65         8.66 o                         
  -8   2   2      12064.83      12040.24        54.56 o                         
  -6   2   2       2216.09       1960.30        11.98 o                         
  -4   2   2       3349.29       3170.33        15.81 o                         
  -2   2   2      54540.30      52218.21       731.70 o                         
   0   2   2      58672.52      59690.60       785.41 o                         
   2   2   2      10694.47      10562.79        47.61 o                         
   4   2   2        132.63        143.96         2.92 o                         
   6   2   2        108.75         94.36         2.83 o                         
   8   2   2       4408.88       4541.73        21.33 o                         
  10   2   2        407.78        404.81         4.68 o                         
  12   2   2       7703.17       8099.57        39.02 o                         
  14   2   2         37.16         64.32         3.42 o                         
  16   2   2         90.18         94.19         4.04 o                         
  18   2   2        252.47        227.56         5.95 o                         
  20   2   2         23.73         36.82         4.87 o                         
  22   2   2        102.34        104.07         6.42 o                         
  24   2   2          1.19         -6.50         6.50 o                         
  26   2   2        332.08        397.64        25.36 o                         
 -29   3   2         64.57         54.31        10.08 o                         
 -27   3   2        583.89        659.49        17.68 o                         
 -25   3   2         23.25         30.39         6.03 o                         
 -23   3   2        553.67        462.28         9.63 o                         
 -21   3   2         22.89         28.97         4.79 o                         
 -19   3   2          0.02          7.85         3.45 o                         
 -17   3   2       2776.99       2765.44        16.41 o                         
 -15   3   2        159.54        243.79         5.21 o                         
 -13   3   2        591.77        681.01         6.50 o                         
 -11   3   2        277.16        288.92         4.21 o                         
  -9   3   2       1716.87       1794.56        11.35 o                         
  -7   3   2       8607.76       8307.01        64.26 o                         
  -5   3   2       4830.07       4499.87        22.35 o                         
  -3   3   2         19.02         14.29         1.83 o                         
  -1   3   2        793.72        855.23         5.43 o                         
   1   3   2       2936.88       3018.56        14.44 o                         
   3   3   2      55693.30      58579.19       590.72 o                         
   5   3   2        880.77        918.88         6.45 o                         
   7   3   2       4971.82       5212.83        24.72 o                         
   9   3   2       2320.52       2503.00        14.21 o                         
  11   3   2        139.06        165.37         4.13 o                         
  13   3   2         25.88         26.81         3.27 o                         
  15   3   2        684.35        643.51         7.61 o                         
  17   3   2          0.10         -4.05         4.05 o                         
  19   3   2        772.33        785.25        11.96 o                         
  21   3   2         92.13         76.21         6.58 o                         
  23   3   2        485.88        469.14        12.34 o                         
  25   3   2          8.36          4.71        11.57 o                         
 -28   4   2         10.17          4.23         8.69 o                         
 -26   4   2         14.95         19.99         6.69 o                         
 -24   4   2        191.54        165.24         6.72 o                         
 -22   4   2          4.53          1.27         4.75 o                         
 -20   4   2          9.89         11.53         4.51 o                         
 -18   4   2          0.02          6.16         3.45 o                         
 -16   4   2       3398.75       3549.29        20.94 o                         
 -14   4   2         64.37        100.10         4.03 o                         
 -12   4   2       3431.94       3535.72        21.15 o                         
 -10   4   2       1020.14       1060.08         9.18 o                         
  -8   4   2          0.21         12.99         2.84 o                         
  -6   4   2        812.33        911.26         7.22 o                         
  -4   4   2       1658.20       1589.94         9.44 o                         
  -2   4   2       1277.41       1273.39         7.77 o                         
   0   4   2       2813.30       2958.45        15.07 o                         
   2   4   2         83.70        126.73         3.49 o                         
   4   4   2       2043.27       2076.63        12.15 o                         
   6   4   2        306.96        270.27         4.81 o                         
   8   4   2       2430.95       2595.42        14.58 o                         
  10   4   2       2785.43       2806.95        15.96 o                         
  12   4   2        548.27        483.64         6.65 o                         
  14   4   2        148.83        140.64         4.25 o                         
  16   4   2        223.24        204.95         6.82 o                         
  18   4   2        393.62        370.77        11.71 o                         
  20   4   2        169.52        176.34         8.32 o                         
  22   4   2        112.45        124.53        11.51 o                         
  24   4   2        572.36        640.05        21.93 o                         
 -27   5   2        536.69        664.06        20.68 o                         
 -25   5   2        362.56        333.49        14.08 o                         
 -23   5   2        125.41        153.68         7.08 o                         
 -21   5   2        137.38        151.23         6.83 o                         
 -19   5   2       1006.46        987.67        13.54 o                         
 -17   5   2        232.50        207.67         6.15 o                         
 -15   5   2       1523.57       1507.84        12.33 o                         
 -13   5   2        120.64        140.42         5.05 o                         
 -11   5   2        523.23        481.68         7.31 o                         
  -9   5   2       5236.46       5212.78        28.48 o                         
  -7   5   2         72.97         62.05         3.38 o                         
  -5   5   2       2010.64       2038.95        12.05 o                         
  -3   5   2        952.72        976.77         7.22 o                         
  -1   5   2       7706.27       7769.60        36.69 o                         
   1   5   2        100.03        155.28         3.70 o                         
   3   5   2        927.44        782.57         7.08 o                         
   5   5   2        563.62        459.60         5.86 o                         
   7   5   2         44.00         56.40         3.38 o                         
   9   5   2         47.57         43.95         2.91 o                         
  11   5   2        205.11        207.11         5.25 o                         
  13   5   2        153.02        144.65         5.18 o                         
  15   5   2        392.99        387.19         7.40 o                         
  17   5   2         20.82         21.43         5.38 o                         
  19   5   2         41.53         33.24         6.49 o                         
  21   5   2          0.73         21.16         8.25 o                         
  23   5   2        660.78        685.11        17.73 o                         
 -26   6   2         67.75         94.79        15.04 o                         
 -24   6   2         55.55         67.59         9.86 o                         
 -22   6   2          0.04         12.10         6.61 o                         
 -20   6   2          3.40          1.46         7.37 o                         
 -18   6   2         44.44         46.39         6.66 o                         
 -16   6   2        355.56        325.16         8.46 o                         
 -14   6   2         17.73          8.78         3.41 o                         
 -12   6   2        830.44        748.41         9.42 o                         
 -10   6   2       1255.80       1290.02        11.28 o                         
  -8   6   2        154.80        132.77         3.89 o                         
  -6   6   2        101.27        114.40         3.48 o                         
  -4   6   2       1936.79       1975.51        12.23 o                         
  -2   6   2       2675.95       2644.41        14.94 o                         
   0   6   2        147.12        146.94         4.23 o                         
   2   6   2       2120.42       2225.71        12.61 o                         
   4   6   2        286.43        285.49         5.65 o                         
   6   6   2         45.09         50.17         3.13 o                         
   8   6   2        110.82        144.79         4.33 o                         
  10   6   2         27.49         28.64         2.89 o                         
  12   6   2        861.28        840.97        10.09 o                         
  14   6   2        376.57        368.01        10.29 o                         
  16   6   2          2.08         16.12         4.58 o                         
  18   6   2         85.19         91.28         6.67 o                         
  20   6   2         45.26         45.89        10.33 o                         
  22   6   2          6.92         17.98        10.40 o                         
 -23   7   2         49.43         52.12         9.64 o                         
 -21   7   2         53.64         30.60         7.18 o                         
 -19   7   2          8.75          7.59         6.45 o                         
 -17   7   2         81.62         74.62         5.65 o                         
 -15   7   2        404.40        374.99         9.98 o                         
 -13   7   2        147.91        156.26         5.75 o                         
 -11   7   2         79.42         79.99         5.13 o                         
  -9   7   2        291.50        302.32         7.02 o                         
  -7   7   2       2776.65       2655.21        17.11 o                         
  -5   7   2         88.73         78.08         3.49 o                         
  -3   7   2        210.76        213.73         5.85 o                         
  -1   7   2       1513.90       1376.59        11.22 o                         
   1   7   2        595.15        527.64         7.66 o                         
   3   7   2        107.86        125.47         4.22 o                         
   5   7   2        130.42        132.05         4.47 o                         
   7   7   2        203.21        204.72         5.54 o                         
   9   7   2        222.99        262.85         7.34 o                         
  11   7   2        535.97        510.06         8.94 o                         
  13   7   2       1251.90       1234.32        14.20 o                         
  15   7   2         19.87         -3.70         7.48 o                         
  17   7   2         28.99         28.24         6.78 o                         
  19   7   2          3.11         -0.81        10.91 o                         
 -20   8   2         62.51         44.55        12.18 o                         
 -18   8   2          0.00         14.00        10.13 o                         
 -16   8   2          6.32         -5.51         9.12 o                         
 -14   8   2        625.25        620.73        11.35 o                         
 -12   8   2        951.79        874.61        12.53 o                         
 -10   8   2         29.73         27.28         5.93 o                         
  -8   8   2        984.13        981.98        12.25 o                         
  -6   8   2         19.09         23.90         4.86 o                         
  -4   8   2        505.05        470.31         9.44 o                         
  -2   8   2       2128.25       2073.54        15.79 o                         
   0   8   2        409.92        402.04         8.28 o                         
   2   8   2        112.69        107.21         5.59 o                         
   4   8   2        640.49        648.27         9.84 o                         
   6   8   2        150.95        107.46         4.92 o                         
   8   8   2        675.35        628.76        10.07 o                         
  10   8   2        622.69        654.84        13.15 o                         
  12   8   2        258.12        284.16        11.01 o                         
  14   8   2         29.88         22.62        11.11 o                         
  16   8   2        191.36        182.73        11.22 o                         
 -17   9   2        419.65        387.50        38.61 o                         
 -15   9   2          7.23         22.39         8.67 o                         
 -13   9   2          0.24         -4.82         7.72 o                         
 -11   9   2          8.57         10.94         8.55 o                         
  -9   9   2         61.83         48.13         6.27 o                         
  -7   9   2          1.48          8.01         5.72 o                         
  -5   9   2        254.27        255.92         8.49 o                         
  -3   9   2        155.05        136.40         6.56 o                         
  -1   9   2         11.21          2.16         5.55 o                         
   1   9   2        517.97        537.26        10.84 o                         
   3   9   2        159.23        189.39         7.60 o                         
   5   9   2        903.38        892.78        12.10 o                         
   7   9   2        248.35        238.69         9.33 o                         
   9   9   2        325.10        246.63        11.11 o                         
  11   9   2          0.09         -0.84         8.61 o                         
  13   9   2         42.66         70.33        10.39 o                         
 -10  10   2        151.61        172.12        12.47 o                         
  -8  10   2          9.01         11.59        11.16 o                         
  -6  10   2         95.81         96.44        10.65 o                         
  -4  10   2        498.80        537.10        15.47 o                         
  -2  10   2        134.61        141.45        10.27 o                         
   0  10   2        589.96        680.83        24.45 o                         
   2  10   2        299.03        311.28        15.81 o                         
   4  10   2          3.61         57.02        18.41 o                         
   6  10   2         20.11         19.56        12.04 o                         
 -31   1   3         15.65         47.25         9.40 o                         
 -29   1   3          2.03         -0.92         8.27 o                         
 -27   1   3          0.93         -5.74         5.74 o                         
 -25   1   3         19.67         20.77         5.34 o                         
 -23   1   3          0.01         -3.93         3.93 o                         
 -21   1   3          0.43          2.79         2.84 o                         
 -19   1   3         57.57         62.69         3.32 o                         
 -17   1   3          1.74         -2.58         2.58 o                         
 -15   1   3        263.78        258.42         4.53 o                         
 -13   1   3       1729.79       1664.13         9.79 o                         
 -11   1   3       6654.25       6439.69        29.38 o                         
  -9   1   3          0.01         39.05         2.00 o                         
  -7   1   3       1251.36       1282.65         6.62 o                         
  -5   1   3       8304.17       7878.54        30.94 o                         
  -3   1   3      65135.31      64733.29       835.13 o                         
  -1   1   3       6363.10       6226.29        27.57 o                         
   1   1   3      33935.52      36321.71       170.38 o                         
   3   1   3       3041.38       3104.06        15.28 o                         
   5   1   3        243.67        125.38         2.97 o                         
   7   1   3       4864.78       5116.97        23.23 o                         
   9   1   3       2819.88       2869.06        15.06 o                         
  11   1   3         86.38         66.00         3.11 o                         
  13   1   3         39.81         33.27         2.79 o                         
  15   1   3        234.68        208.78         5.45 o                         
  17   1   3         49.46         54.50         4.75 o                         
  19   1   3         28.96         41.41         5.25 o                         
  21   1   3        765.86        809.95        14.36 o                         
  23   1   3        323.69        270.22        13.04 o                         
  25   1   3         10.98         26.95         9.72 o                         
 -30   2   3        119.10        107.56         9.47 o                         
 -28   2   3         42.70         37.66         7.30 o                         
 -26   2   3        354.36        347.30        10.04 o                         
 -24   2   3        284.32        219.37         6.38 o                         
 -22   2   3       1771.32       1768.36        12.77 o                         
 -20   2   3        126.51         97.32         4.15 o                         
 -18   2   3        363.88        314.80         6.12 o                         
 -16   2   3         78.43        114.55         3.68 o                         
 -14   2   3        106.54        138.43         3.61 o                         
 -12   2   3       9776.14       9957.96        45.35 o                         
 -10   2   3        236.52        284.18         4.15 o                         
  -8   2   3        255.53        294.33         3.53 o                         
  -6   2   3       1884.56       1677.95        10.74 o                         
  -4   2   3       5820.85       6012.35        26.03 o                         
  -2   2   3     101763.88      92399.97      1284.39 o                         
   0   2   3      38100.76      40488.10       273.47 o                         
   2   2   3      13292.75      12818.70        62.79 o                         
   4   2   3       2564.57       2573.83        14.05 o                         
   6   2   3        302.52        310.79         4.14 o                         
   8   2   3       1852.67       1683.13        10.96 o                         
  10   2   3       1054.59       1027.33         7.84 o                         
  12   2   3         51.47         55.97         3.32 o                         
  14   2   3        319.20        367.18         6.14 o                         
  16   2   3        878.73        935.80         9.43 o                         
  18   2   3         62.78         99.07         5.37 o                         
  20   2   3        589.00        623.45        12.62 o                         
  22   2   3          2.83         -1.26         6.11 o                         
  24   2   3        739.84        733.09        16.10 o                         
  26   2   3         50.07         54.08        30.51 o                         
 -31   3   3         12.05          1.29        30.62 o                         
 -29   3   3         17.22         28.41         8.35 o                         
 -27   3   3          0.63         11.97         6.37 o                         
 -25   3   3         41.40         41.09         6.11 o                         
 -23   3   3        992.80        913.50        11.08 o                         
 -21   3   3        335.08        388.07         7.24 o                         
 -19   3   3         78.19        103.71         3.77 o                         
 -17   3   3          8.06         11.93         3.00 o                         
 -15   3   3        799.48        766.22         7.02 o                         
 -13   3   3         40.93         39.00         2.61 o                         
 -11   3   3       1955.25       2145.83        13.77 o                         
  -9   3   3        284.39        222.11         4.07 o                         
  -7   3   3       1116.25        960.57         7.16 o                         
  -5   3   3       6055.84       5870.20        26.68 o                         
  -3   3   3       5392.20       5508.49        24.37 o                         
  -1   3   3       3287.01       3517.01        16.27 o                         
   1   3   3      38108.15      40024.40       182.52 o                         
   3   3   3       2796.11       2673.06        14.86 o                         
   5   3   3       1115.18       1158.42         7.72 o                         
   7   3   3        323.12        362.93         4.91 o                         
   9   3   3       1391.07       1319.83         9.60 o                         
  11   3   3          1.73         -2.60         2.60 o                         
  13   3   3        206.85        206.11         5.89 o                         
  15   3   3          0.59         13.34         3.80 o                         
  17   3   3         48.33         23.24         4.34 o                         
  19   3   3        232.56        284.91         9.47 o                         
  21   3   3         15.12          8.63         5.86 o                         
  23   3   3        103.50        134.99        11.49 o                         
  25   3   3        315.29        390.30        18.45 o                         
 -30   4   3          6.90        -28.57        28.57 o                         
 -28   4   3         18.00         27.74         9.11 o                         
 -26   4   3          3.44          5.02         6.64 o                         
 -24   4   3        308.14        339.50         9.19 o                         
 -22   4   3        863.85        815.44        10.56 o                         
 -20   4   3       1840.14       1771.41        14.06 o                         
 -18   4   3         14.58          9.15         3.19 o                         
 -16   4   3        244.65        228.59         5.42 o                         
 -14   4   3       2184.77       2097.98        13.95 o                         
 -12   4   3       4747.91       4826.95        27.42 o                         
 -10   4   3         89.26         76.58         3.45 o                         
  -8   4   3       1966.38       2047.08        12.49 o                         
  -6   4   3       1005.11        988.89         7.09 o                         
  -4   4   3        519.38        634.35         5.38 o                         
  -2   4   3         43.19         64.75         2.37 o                         
   0   4   3       2784.47       2649.96        13.71 o                         
   2   4   3      12633.84      13109.45        62.91 o                         
   4   4   3         72.11        127.77         3.57 o                         
   6   4   3        506.97        571.28         6.32 o                         
   8   4   3        849.57        911.02         7.99 o                         
  10   4   3          5.51          8.07         3.16 o                         
  12   4   3          5.38         17.70         3.51 o                         
  14   4   3        190.03        139.11         4.97 o                         
  16   4   3        213.28        246.97         8.33 o                         
  18   4   3        138.09        134.23         8.14 o                         
  20   4   3        322.24        311.58        14.56 o                         
  22   4   3         97.49         74.23         8.72 o                         
  24   4   3         53.65         73.27        11.01 o                         
 -27   5   3          0.44         29.04        10.98 o                         
 -25   5   3         16.03         26.37         6.91 o                         
 -23   5   3         12.75         12.64         4.88 o                         
 -21   5   3          0.68          2.72         4.31 o                         
 -19   5   3        115.10        107.46         5.50 o                         
 -17   5   3       1096.40       1160.23        12.51 o                         
 -15   5   3        902.14        895.19        10.55 o                         
 -13   5   3         22.41         36.77         3.94 o                         
 -11   5   3         40.09         47.78         3.58 o                         
  -9   5   3       2597.67       2556.50        15.83 o                         
  -7   5   3        345.85        337.56         4.51 o                         
  -5   5   3        706.06        644.56         5.89 o                         
  -3   5   3       1628.36       1556.75         9.27 o                         
  -1   5   3        202.65        210.07         4.47 o                         
   1   5   3        663.08        619.79         6.33 o                         
   3   5   3        193.04        212.55         4.67 o                         
   5   5   3         80.72         97.11         3.61 o                         
   7   5   3       2155.37       2173.01        12.69 o                         
   9   5   3          1.67         11.13         3.26 o                         
  11   5   3        618.86        653.66         8.15 o                         
  13   5   3        648.82        655.29         9.32 o                         
  15   5   3        117.93         94.41         5.44 o                         
  17   5   3        124.46        108.36         7.26 o                         
  19   5   3        933.97       1083.69        16.96 o                         
  21   5   3          3.04         17.73         8.99 o                         
  23   5   3        125.68         91.48        27.76 o                         
 -26   6   3         47.14         59.16        10.76 o                         
 -24   6   3         53.04         66.42         8.98 o                         
 -22   6   3         16.59          5.96         6.64 o                         
 -20   6   3          1.62         -3.45         5.86 o                         
 -18   6   3         15.08         11.67         5.03 o                         
 -16   6   3        258.08        205.14         7.67 o                         
 -14   6   3        132.72        121.00         5.32 o                         
 -12   6   3        615.13        646.08         8.88 o                         
 -10   6   3        385.43        390.90         7.03 o                         
  -8   6   3       3444.04       3233.05        22.80 o                         
  -6   6   3       3202.62       3030.41        16.65 o                         
  -4   6   3        338.11        362.08         5.34 o                         
  -2   6   3        113.97        102.57         3.64 o                         
   0   6   3        643.78        614.64         6.96 o                         
   2   6   3         54.07         52.66         3.24 o                         
   4   6   3        382.58        370.20         5.97 o                         
   6   6   3          1.82         -1.78         2.84 o                         
   8   6   3       1135.33       1119.27         9.96 o                         
  10   6   3          0.15          1.26         3.90 o                         
  12   6   3       1456.66       1421.33        13.98 o                         
  14   6   3        280.87        252.03         8.79 o                         
  16   6   3        468.78        546.32        12.66 o                         
  18   6   3         56.61         53.21         8.56 o                         
  20   6   3         43.07         59.37        10.35 o                         
 -23   7   3        117.64        129.45         9.91 o                         
 -21   7   3         91.35         89.86         9.49 o                         
 -19   7   3         42.76         51.43         6.31 o                         
 -17   7   3        973.91        983.28        14.77 o                         
 -15   7   3        279.41        270.02        11.26 o                         
 -13   7   3        239.31        267.23        10.01 o                         
 -11   7   3       5240.28       5269.44        31.31 o                         
  -9   7   3          4.82         35.09         3.60 o                         
  -7   7   3       2629.01       2581.06        16.27 o                         
  -5   7   3       1527.32       1463.19        10.70 o                         
  -3   7   3        903.02        907.21         8.79 o                         
  -1   7   3        132.81        119.18         4.38 o                         
   1   7   3        306.77        265.65         6.04 o                         
   3   7   3        171.74        180.93         4.91 o                         
   5   7   3        214.55        204.07         5.64 o                         
   7   7   3         23.48         18.53         4.10 o                         
   9   7   3        252.05        212.68         6.03 o                         
  11   7   3         36.83         54.52         5.50 o                         
  13   7   3         51.08         41.17         5.44 o                         
  15   7   3          0.45          2.37         5.41 o                         
  17   7   3        125.15        107.12         7.67 o                         
  19   7   3          0.01        -32.68        34.20 o                         
 -20   8   3         45.57         61.36        10.85 o                         
 -18   8   3        400.56        416.50        20.38 o                         
 -16   8   3         15.03         25.30         7.69 o                         
 -14   8   3         19.22         32.96         7.26 o                         
 -12   8   3          4.34         13.65         4.96 o                         
 -10   8   3        560.44        547.02        11.17 o                         
  -8   8   3         32.40         33.02         4.90 o                         
  -6   8   3         88.83         97.21         4.55 o                         
  -4   8   3        110.29        125.81         6.11 o                         
  -2   8   3          0.61         -4.28         4.28 o                         
   0   8   3         93.01        111.04         5.36 o                         
   2   8   3        387.68        421.09        10.33 o                         
   4   8   3       1295.40       1419.61        13.49 o                         
   6   8   3          0.08         -2.51         4.10 o                         
   8   8   3        100.22         89.02         4.60 o                         
  10   8   3        213.81        165.90         6.64 o                         
  12   8   3        465.55        470.76        20.44 o                         
  14   8   3         72.31         69.04        10.84 o                         
  16   8   3         70.08         19.55        33.03 o                         
 -17   9   3         35.59         31.56         9.79 o                         
 -15   9   3          0.26          2.95         9.58 o                         
 -13   9   3         12.84          0.14         7.88 o                         
 -11   9   3        582.93        558.49        14.53 o                         
  -9   9   3        822.73        843.93        13.53 o                         
  -7   9   3        986.48       1005.73        14.74 o                         
  -5   9   3        203.08        189.77         6.82 o                         
  -3   9   3        225.96        215.44         8.87 o                         
  -1   9   3        205.04        201.41         8.18 o                         
   1   9   3         98.47         68.89         6.67 o                         
   3   9   3        242.19        317.76        10.67 o                         
   5   9   3        339.91        307.36        11.68 o                         
   7   9   3         29.28         42.43         7.55 o                         
   9   9   3        172.84        155.96        10.19 o                         
  11   9   3         16.10         29.02         9.12 o                         
 -10  10   3         73.38         76.92        11.33 o                         
  -8  10   3         79.63         68.99        10.35 o                         
  -6  10   3        406.16        432.36        17.05 o                         
  -4  10   3        156.46        167.70        11.02 o                         
  -2  10   3         18.49         47.31        12.03 o                         
   0  10   3          0.03          9.65        10.59 o                         
   2  10   3       1205.95       1300.78        26.60 o                         
   4  10   3          0.10         42.34        11.22 o                         
 -32   0   4         79.02        103.27        13.92 o                         
 -30   0   4         32.21         12.90         9.69 o                         
 -28   0   4        109.60         92.21         7.19 o                         
 -26   0   4          1.88         -3.40         7.23 o                         
 -24   0   4        219.93        192.67         7.34 o                         
 -22   0   4          4.40          1.88         4.81 o                         
 -20   0   4       1611.25       1464.85        13.55 o                         
 -18   0   4        142.08        105.92         4.59 o                         
 -16   0   4      24289.53      24842.10       147.28 o                         
 -14   0   4      11791.50      11000.43        66.98 o                         
 -12   0   4       2777.13       2605.52        18.86 o                         
 -10   0   4       6165.71       6111.99        39.07 o                         
  -8   0   4      41122.82      42006.77       624.04 o                         
  -6   0   4       4599.16       4283.70        26.82 o                         
  -4   0   4        324.32        282.81         5.25 o                         
  -2   0   4       1152.31        837.55         7.78 o                         
   0   0   4       5004.76       4992.92        32.27 o                         
   2   0   4      10436.60       9788.73        61.17 o                         
   4   0   4       6802.21       6856.36        42.80 o                         
   6   0   4         26.93         63.63         3.39 o                         
   8   0   4       2170.78       2227.43        18.44 o                         
  10   0   4       2522.39       2576.73        20.93 o                         
  12   0   4        346.41        340.53         8.09 o                         
  14   0   4       2226.58       2271.70        20.41 o                         
  16   0   4        237.67        269.66         9.16 o                         
  18   0   4       1570.79       1487.49        19.51 o                         
  20   0   4          0.33          5.13        11.76 o                         
  22   0   4         77.96        107.89        14.80 o                         
  24   0   4          2.54          7.26        17.56 o                         
 -31   1   4         77.15         77.58         8.72 o                         
 -29   1   4         18.90         41.40         6.96 o                         
 -27   1   4        144.03         88.25         5.92 o                         
 -25   1   4         23.17         23.28         3.67 o                         
 -23   1   4        498.16        454.78         7.04 o                         
 -21   1   4         72.00         81.06         3.76 o                         
 -19   1   4       1551.82       1581.42        10.54 o                         
 -17   1   4       1279.14       1209.96         8.67 o                         
 -15   1   4       2141.68       2165.12        11.99 o                         
 -13   1   4         11.55          8.44         2.36 o                         
 -11   1   4          3.33          8.33         2.07 o                         
  -9   1   4      15467.95      15464.10        64.77 o                         
  -7   1   4      18543.45      17712.89        73.72 o                         
  -5   1   4        215.01        218.07         3.48 o                         
  -3   1   4        208.05        210.36         3.64 o                         
  -1   1   4      16817.04      16318.92        67.06 o                         
   1   1   4       3811.61       3808.49        18.12 o                         
   3   1   4       1516.17       1345.95         8.62 o                         
   5   1   4      14545.12      14971.67        64.56 o                         
   7   1   4       6985.84       7501.94        36.26 o                         
   9   1   4         14.56         30.53         2.65 o                         
  11   1   4       1655.88       1742.10        10.96 o                         
  13   1   4        559.69        546.45         7.46 o                         
  15   1   4       2763.61       2727.01        16.70 o                         
  17   1   4        920.81        866.77        10.51 o                         
  19   1   4        102.66        123.28         6.48 o                         
  21   1   4         25.05         32.34         6.42 o                         
  23   1   4         85.06        101.13         9.70 o                         
  25   1   4         44.04         47.57        14.41 o                         
 -32   2   4         43.83         33.72        10.69 o                         
 -30   2   4          7.10         14.90         9.06 o                         
 -28   2   4         54.43         43.33         7.09 o                         
 -26   2   4        263.81        255.83         9.20 o                         
 -24   2   4         83.10         82.11         5.57 o                         
 -22   2   4         13.28         21.41         4.03 o                         
 -20   2   4        541.70        606.21         6.99 o                         
 -18   2   4         91.25        144.32         4.00 o                         
 -16   2   4        309.76        352.00         5.25 o                         
 -14   2   4        316.20        374.52         4.97 o                         
 -12   2   4       4085.81       4038.01        20.12 o                         
 -10   2   4        224.85        239.37         4.01 o                         
  -8   2   4        587.93        721.07         5.13 o                         
  -6   2   4       2894.01       2806.51        13.03 o                         
  -4   2   4       2400.71       2516.81        11.66 o                         
  -2   2   4       1075.14       1121.79         6.84 o                         
   0   2   4        274.68        303.79         4.01 o                         
   2   2   4      17533.49      18250.82        81.86 o                         
   4   2   4        123.33        130.80         3.26 o                         
   6   2   4       2347.36       2473.41        13.02 o                         
   8   2   4        142.06        160.52         3.66 o                         
  10   2   4        438.45        422.44         5.44 o                         
  12   2   4        460.34        479.94         6.14 o                         
  14   2   4        110.73        156.82         5.96 o                         
  16   2   4        347.67        348.25         8.24 o                         
  18   2   4        234.08        210.03         7.30 o                         
  20   2   4        619.19        622.29        12.88 o                         
  22   2   4       1194.28       1348.57        18.45 o                         
  24   2   4        103.53        110.85         9.93 o                         
 -31   3   4          0.03         27.94        10.36 o                         
 -29   3   4        204.35        221.95         9.77 o                         
 -27   3   4       1032.61        949.03        13.61 o                         
 -25   3   4        848.51        831.85        11.82 o                         
 -23   3   4       2385.51       2349.03        17.25 o                         
 -21   3   4         30.82         40.55         3.82 o                         
 -19   3   4        225.54        211.39         4.96 o                         
 -17   3   4          4.41         10.41         2.98 o                         
 -15   3   4       1682.46       1755.52        11.40 o                         
 -13   3   4       1657.46       1467.30         9.76 o                         
 -11   3   4        237.86        177.35         3.45 o                         
  -9   3   4       1063.73        980.92         6.77 o                         
  -7   3   4       4776.50       4966.24        23.04 o                         
  -5   3   4      15200.28      16043.00        70.81 o                         
  -3   3   4       9781.15      10007.48        42.86 o                         
  -1   3   4        990.89       1028.07         6.77 o                         
   1   3   4       3880.36       3852.27        19.09 o                         
   3   3   4          0.00          5.11         2.40 o                         
   5   3   4        587.12        621.66         6.02 o                         
   7   3   4       3720.84       3710.92        19.32 o                         
   9   3   4        154.15        164.81         4.49 o                         
  11   3   4       1024.14        930.95         8.73 o                         
  13   3   4        344.60        340.53         6.05 o                         
  15   3   4         66.28         66.96         4.18 o                         
  17   3   4         51.92         55.71         4.90 o                         
  19   3   4        226.21        244.21         8.42 o                         
  21   3   4        161.29        183.99        10.10 o                         
  23   3   4        683.17        758.40        18.62 o                         
 -30   4   4         38.73         51.33        11.14 o                         
 -28   4   4        130.58        168.19         8.97 o                         
 -26   4   4        149.98        190.24         7.56 o                         
 -24   4   4       1151.30       1176.41        13.46 o                         
 -22   4   4         21.63         33.30         4.50 o                         
 -20   4   4       1989.82       1847.25        14.29 o                         
 -18   4   4        765.97        787.23         8.09 o                         
 -16   4   4       2695.17       2688.56        16.64 o                         
 -14   4   4        493.45        550.48         6.56 o                         
 -12   4   4        131.07        133.88         4.26 o                         
 -10   4   4          0.38         47.47         3.15 o                         
  -8   4   4        222.55        249.28         4.50 o                         
  -6   4   4       1993.52       2012.73        12.89 o                         
  -4   4   4        224.99        198.96         3.77 o                         
  -2   4   4       2892.72       2970.22        15.17 o                         
   0   4   4       7451.37       7501.72        33.73 o                         
   2   4   4       5465.45       5793.28        27.74 o                         
   4   4   4         68.47         64.94         2.61 o                         
   6   4   4        418.65        456.55         6.07 o                         
   8   4   4        190.86        235.08         5.39 o                         
  10   4   4       1158.30       1050.99         9.38 o                         
  12   4   4        661.88        680.57         9.06 o                         
  14   4   4         35.01         24.26         5.78 o                         
  16   4   4       1720.62       1820.17        21.13 o                         
  18   4   4        156.15        179.59        10.43 o                         
  20   4   4          0.01          1.85         7.68 o                         
  22   4   4         49.19         54.58        10.38 o                         
 -29   5   4         12.70         15.53        10.19 o                         
 -27   5   4          0.04          9.10         7.05 o                         
 -25   5   4        115.48        113.37         6.02 o                         
 -23   5   4         67.04         52.86         5.16 o                         
 -21   5   4        409.10        378.85         9.58 o                         
 -19   5   4       2431.18       2367.66        20.50 o                         
 -17   5   4         72.80        113.81         5.00 o                         
 -15   5   4        220.90        228.44         6.11 o                         
 -13   5   4        387.79        366.38         7.01 o                         
 -11   5   4       2695.62       2787.55        17.37 o                         
  -9   5   4         24.93         39.07         3.31 o                         
  -7   5   4       1345.21       1283.65         8.50 o                         
  -5   5   4       4612.29       4526.84        23.47 o                         
  -3   5   4       1294.81       1422.10         9.10 o                         
  -1   5   4        899.91        867.58         6.38 o                         
   1   5   4        723.71        775.07         6.78 o                         
   3   5   4       2769.77       2839.58        16.14 o                         
   5   5   4         41.89         44.91         2.89 o                         
   7   5   4       1182.00       1187.80         9.98 o                         
   9   5   4        242.38        232.96         5.76 o                         
  11   5   4         61.82         54.49         4.69 o                         
  13   5   4         35.79         27.37         5.42 o                         
  15   5   4       2094.58       2050.74        22.82 o                         
  17   5   4        219.87        198.91         9.23 o                         
  19   5   4        105.03        114.69         9.26 o                         
  21   5   4         26.19         17.84         9.97 o                         
 -26   6   4         12.14         -8.84         9.17 o                         
 -24   6   4         37.93         14.79         8.80 o                         
 -22   6   4        109.20        137.26         7.80 o                         
 -20   6   4         38.56         16.68         7.00 o                         
 -18   6   4          9.48          8.33         5.37 o                         
 -16   6   4        264.83        251.41         8.28 o                         
 -14   6   4       2144.20       2077.79        16.40 o                         
 -12   6   4        909.13        914.69         9.61 o                         
 -10   6   4        223.03        254.39         5.57 o                         
  -8   6   4       1751.02       1895.11        12.96 o                         
  -6   6   4         49.31         56.15         3.01 o                         
  -4   6   4       1084.61       1077.64         8.16 o                         
  -2   6   4        762.11        776.34         6.96 o                         
   0   6   4        449.78        485.95         6.25 o                         
   2   6   4        104.04        128.94         4.00 o                         
   4   6   4        636.65        607.63         7.40 o                         
   6   6   4         13.34          5.98         3.09 o                         
   8   6   4          1.56          7.80         4.24 o                         
  10   6   4       1575.21       1519.37        13.13 o                         
  12   6   4         75.14         78.41         5.71 o                         
  14   6   4         34.40         45.73         6.45 o                         
  16   6   4         76.74         61.15         7.17 o                         
  18   6   4        187.11        151.92        10.41 o                         
  20   6   4          0.39        -18.62        33.82 o                         
 -25   7   4        130.12        140.66        11.54 o                         
 -23   7   4        499.79        528.83        22.14 o                         
 -21   7   4         32.86         30.72         8.60 o                         
 -19   7   4         38.01         61.24         6.36 o                         
 -17   7   4         17.56         26.32         6.71 o                         
 -15   7   4        249.50        270.26         8.31 o                         
 -13   7   4        839.29        865.72        11.89 o                         
 -11   7   4        581.14        553.28         8.73 o                         
  -9   7   4       1937.90       1965.65        15.17 o                         
  -7   7   4       1171.87       1169.22        10.17 o                         
  -5   7   4        752.47        675.97         7.24 o                         
  -3   7   4        246.17        260.56         6.06 o                         
  -1   7   4        323.31        332.26         6.88 o                         
   1   7   4          2.87         -1.31         3.07 o                         
   3   7   4        457.02        464.23         7.35 o                         
   5   7   4          1.05         -3.87         3.87 o                         
   7   7   4        340.86        270.00         6.98 o                         
   9   7   4        349.03        370.36         9.24 o                         
  11   7   4          1.00          2.13         5.72 o                         
  13   7   4         10.11          3.19         6.13 o                         
  15   7   4         46.53         54.73         8.24 o                         
  17   7   4          2.03          2.52        11.22 o                         
 -22   8   4        185.64        179.50        16.45 o                         
 -20   8   4          1.26         -3.39        10.02 o                         
 -18   8   4       1114.56       1179.32        20.07 o                         
 -16   8   4        151.25        151.22         8.12 o                         
 -14   8   4         68.09         67.30         7.05 o                         
 -12   8   4       1083.42       1102.06        13.60 o                         
 -10   8   4         99.99        109.88         5.71 o                         
  -8   8   4        310.29        315.04         7.36 o                         
  -6   8   4        893.72        874.13         9.21 o                         
  -4   8   4       1643.20       1631.88        14.50 o                         
  -2   8   4        326.97        276.51         7.19 o                         
   0   8   4       1927.92       1859.31        16.54 o                         
   2   8   4        218.25        199.85         6.81 o                         
   4   8   4         10.69         20.26         5.97 o                         
   6   8   4        218.73        181.98         6.12 o                         
   8   8   4        120.81        111.25         6.98 o                         
  10   8   4        342.00        265.01         8.78 o                         
  12   8   4          0.70          7.83        10.41 o                         
  14   8   4        124.60        107.00        11.58 o                         
 -17   9   4         69.21         92.75        11.32 o                         
 -15   9   4         82.59         81.16         8.95 o                         
 -13   9   4        370.82        381.11        15.69 o                         
 -11   9   4        169.08        172.08        10.11 o                         
  -9   9   4          0.95         14.19         6.05 o                         
  -7   9   4         40.23         53.37         7.29 o                         
  -5   9   4        306.72        313.85        10.84 o                         
  -3   9   4         36.49         48.94         6.84 o                         
  -1   9   4         10.19         13.35         6.18 o                         
   1   9   4        247.84        265.95         9.47 o                         
   3   9   4         37.71         46.84         7.76 o                         
   5   9   4          0.00         -0.58         7.40 o                         
   7   9   4          0.41          5.32         7.83 o                         
   9   9   4         17.69         10.74         9.30 o                         
 -10  10   4        734.80        841.19        23.97 o                         
  -8  10   4          2.61         15.35        11.15 o                         
  -6  10   4         74.37         50.33        11.59 o                         
  -4  10   4       1336.47       1454.80        23.71 o                         
  -2  10   4        381.11        336.82        14.62 o                         
   0  10   4         11.13         36.58        11.71 o                         
   2  10   4        154.65        147.09        11.58 o                         
 -33   1   5          0.01         12.33         9.13 o                         
 -31   1   5          4.94         -2.74         7.33 o                         
 -29   1   5        105.75         73.44         6.03 o                         
 -27   1   5        131.33        120.82         5.37 o                         
 -25   1   5        267.71        315.83         7.52 o                         
 -23   1   5        172.99        127.96         4.48 o                         
 -21   1   5        166.55        169.53         4.52 o                         
 -19   1   5        664.90        620.93         6.70 o                         
 -17   1   5       2233.71       2281.79        13.06 o                         
 -15   1   5       2269.46       2469.93        12.99 o                         
 -13   1   5       3557.97       3536.93        16.44 o                         
 -11   1   5       4673.56       4548.12        29.10 o                         
  -9   1   5      25766.71      26081.38       107.90 o                         
  -7   1   5       1994.22       2072.43        11.05 o                         
  -5   1   5        480.24        403.28         4.51 o                         
  -3   1   5      14765.00      14712.53        66.01 o                         
  -1   1   5         22.42         60.33         2.51 o                         
   1   1   5       2444.50       2401.95        12.77 o                         
   3   1   5        503.21        632.61         6.39 o                         
   5   1   5       1123.16       1182.12         8.09 o                         
   7   1   5       2231.32       2330.14        12.87 o                         
   9   1   5       6910.18       7128.23        32.24 o                         
  11   1   5        891.40        900.56         8.35 o                         
  13   1   5         46.85         41.07         3.73 o                         
  15   1   5         12.35         21.36         4.54 o                         
  17   1   5        490.20        459.89        10.76 o                         
  19   1   5        591.59        610.23        11.55 o                         
  21   1   5         10.31         12.74         7.40 o                         
  23   1   5         26.53         49.86        11.38 o                         
 -32   2   5        117.47        163.50        12.42 o                         
 -30   2   5         55.42         28.01         7.97 o                         
 -28   2   5         93.94         63.81         6.84 o                         
 -26   2   5         56.03         24.60         5.48 o                         
 -24   2   5        246.96        232.90         7.99 o                         
 -22   2   5        131.48        169.36         4.71 o                         
 -20   2   5        410.01        412.97         6.54 o                         
 -18   2   5       2047.26       2225.67        14.09 o                         
 -16   2   5        606.89        657.69         6.49 o                         
 -14   2   5          3.20         16.89         2.53 o                         
 -12   2   5      18146.06      18772.40        78.91 o                         
 -10   2   5         35.72         31.75         2.11 o                         
  -8   2   5       4855.02       4810.11        22.16 o                         
  -6   2   5        360.55        298.05         3.70 o                         
  -4   2   5       5207.96       5577.56        24.35 o                         
  -2   2   5        619.82        621.27         5.40 o                         
   0   2   5       5511.12       5475.66        26.06 o                         
   2   2   5         92.91        152.55         3.50 o                         
   4   2   5         73.94        110.54         2.85 o                         
   6   2   5       2899.62       2980.73        15.50 o                         
   8   2   5         49.68         67.08         2.89 o                         
  10   2   5         27.29         70.36         3.14 o                         
  12   2   5       2439.89       2541.04        15.31 o                         
  14   2   5          9.70         22.39         4.31 o                         
  16   2   5        551.21        490.23         9.89 o                         
  18   2   5        178.50        179.46         7.87 o                         
  20   2   5        155.21        204.96         9.40 o                         
  22   2   5          1.24         18.82         7.98 o                         
 -31   3   5          0.02          1.28         8.75 o                         
 -29   3   5          0.07         10.33         7.65 o                         
 -27   3   5        422.86        412.70        12.44 o                         
 -25   3   5        194.97        200.76         6.85 o                         
 -23   3   5          4.70          6.30         4.31 o                         
 -21   3   5        296.77        276.74         6.40 o                         
 -19   3   5       1332.57       1374.11        10.16 o                         
 -17   3   5          0.56         10.16         2.81 o                         
 -15   3   5        488.02        403.89         5.57 o                         
 -13   3   5       5119.58       4975.26        24.29 o                         
 -11   3   5       2595.64       2674.14        13.28 o                         
  -9   3   5         85.39        119.15         3.23 o                         
  -7   3   5      22943.63      23961.14       101.48 o                         
  -5   3   5       8196.51       8376.77        37.42 o                         
  -3   3   5        169.40        136.90         3.52 o                         
  -1   3   5       1445.13       1358.32         8.66 o                         
   1   3   5       2913.75       2932.82        16.75 o                         
   3   3   5         75.37         94.30         3.24 o                         
   5   3   5         48.76         53.34         3.01 o                         
   7   3   5         40.68         36.48         3.13 o                         
   9   3   5          1.98         11.28         3.23 o                         
  11   3   5        832.75        828.00         8.42 o                         
  13   3   5        505.69        523.43         8.32 o                         
  15   3   5        169.68        195.01         6.15 o                         
  17   3   5        537.59        575.39        11.27 o                         
  19   3   5        439.50        574.71        14.64 o                         
  21   3   5        700.22        707.84        16.92 o                         
 -30   4   5        187.84        183.05        12.03 o                         
 -28   4   5        240.24        194.09         8.76 o                         
 -26   4   5          3.20         15.56         5.97 o                         
 -24   4   5         53.97         49.50         4.91 o                         
 -22   4   5        828.98        753.38         9.55 o                         
 -20   4   5        401.70        378.07         6.43 o                         
 -18   4   5        383.43        377.81         6.19 o                         
 -16   4   5        105.71         78.15         3.36 o                         
 -14   4   5       1903.92       1890.91        11.53 o                         
 -12   4   5         16.83         14.69         2.06 o                         
 -10   4   5         20.52         38.94         2.08 o                         
  -8   4   5       1399.59       1413.58         9.26 o                         
  -6   4   5       1093.62       1104.14         7.51 o                         
  -4   4   5        355.13        429.30         5.03 o                         
  -2   4   5        130.11        134.35         3.41 o                         
   0   4   5      20957.66      21333.18        92.70 o                         
   2   4   5       2893.72       2786.97        14.77 o                         
   4   4   5       1738.29       1892.04        11.63 o                         
   6   4   5        422.79        354.43         5.64 o                         
   8   4   5        184.21        163.29         4.68 o                         
  10   4   5         66.39         72.26         4.03 o                         
  12   4   5       2296.15       2165.36        18.10 o                         
  14   4   5        326.99        320.52         9.00 o                         
  16   4   5         15.20         -4.27         6.67 o                         
  18   4   5         22.28         31.88         8.10 o                         
  20   4   5        196.10        224.50        11.79 o                         
 -29   5   5         45.36         58.59         8.76 o                         
 -27   5   5         71.11         69.50         7.79 o                         
 -25   5   5          6.11         -5.69         5.69 o                         
 -23   5   5        582.87        559.37        13.55 o                         
 -21   5   5        975.98        922.40        11.55 o                         
 -19   5   5          0.00         -0.28         4.84 o                         
 -17   5   5       1558.86       1593.28        12.60 o                         
 -15   5   5        354.78        346.47         7.00 o                         
 -13   5   5        490.00        521.10         7.45 o                         
 -11   5   5        615.20        618.40         6.40 o                         
  -9   5   5       3007.20       2957.01        16.84 o                         
  -7   5   5        633.38        522.37         5.69 o                         
  -5   5   5         58.48         61.32         2.81 o                         
  -3   5   5          0.66          5.08         2.50 o                         
  -1   5   5        196.46        181.45         4.10 o                         
   1   5   5       8477.79       8663.73        40.65 o                         
   3   5   5       3587.22       3609.02        19.74 o                         
   5   5   5          1.80         13.60         3.29 o                         
   7   5   5        464.38        494.29         7.51 o                         
   9   5   5          0.33          2.52         4.05 o                         
  11   5   5       2031.84       1949.33        18.02 o                         
  13   5   5        149.60        236.60         8.69 o                         
  15   5   5         29.60         31.74         5.74 o                         
  17   5   5        166.30        162.25        10.06 o                         
  19   5   5         73.59         83.66         9.59 o                         
 -28   6   5         76.14         44.26        18.11 o                         
 -26   6   5         31.99         37.53         9.37 o                         
 -24   6   5          0.04         -1.75         8.17 o                         
 -22   6   5          4.82         14.02         5.96 o                         
 -20   6   5         31.03         36.88         6.41 o                         
 -18   6   5         87.87         88.90         5.16 o                         
 -16   6   5       2089.31       2203.25        18.01 o                         
 -14   6   5       3464.68       3493.75        24.26 o                         
 -12   6   5          4.15         15.91         3.60 o                         
 -10   6   5        144.19        151.41         4.35 o                         
  -8   6   5         38.45         52.63         2.84 o                         
  -6   6   5        936.47        891.53         7.54 o                         
  -4   6   5        838.18        889.91         7.66 o                         
  -2   6   5        168.89        164.12         3.92 o                         
   0   6   5       2753.46       2654.58        16.21 o                         
   2   6   5        272.56        271.43         6.15 o                         
   4   6   5         29.44         45.87         3.50 o                         
   6   6   5       1564.66       1457.31        12.46 o                         
   8   6   5        603.11        507.56         8.91 o                         
  10   6   5        507.01        465.84        11.76 o                         
  12   6   5         73.76         57.17         6.48 o                         
  14   6   5        389.99        382.22        12.46 o                         
  16   6   5          2.68          2.91         8.90 o                         
  18   6   5          4.59          3.89         9.21 o                         
 -25   7   5         11.40         31.05         9.55 o                         
 -23   7   5        777.20        835.94        16.37 o                         
 -21   7   5       1081.41       1119.42        15.66 o                         
 -19   7   5         12.57         13.85         6.26 o                         
 -17   7   5       1195.80       1241.49        16.05 o                         
 -15   7   5        137.06        183.43         8.00 o                         
 -13   7   5        595.83        591.29         8.55 o                         
 -11   7   5       1634.54       1644.51        13.78 o                         
  -9   7   5        103.47        100.54         4.68 o                         
  -7   7   5         20.95          6.98         3.30 o                         
  -5   7   5         39.24         41.21         3.55 o                         
  -3   7   5        199.40        175.71         4.83 o                         
  -1   7   5        111.47        104.02         4.39 o                         
   1   7   5        572.90        582.38         8.67 o                         
   3   7   5        707.90        581.01         8.64 o                         
   5   7   5        585.91        579.96         8.82 o                         
   7   7   5        103.35         89.12         5.89 o                         
   9   7   5         69.48         60.52         6.22 o                         
  11   7   5        286.33        243.15        11.07 o                         
  13   7   5        345.35        316.68        11.73 o                         
  15   7   5          4.47         10.22         9.13 o                         
 -22   8   5        412.41        510.97        20.46 o                         
 -20   8   5         23.99         20.78         8.46 o                         
 -18   8   5        110.59        138.20         9.85 o                         
 -16   8   5        136.64        131.47         8.32 o                         
 -14   8   5          9.88         18.19         4.90 o                         
 -12   8   5         65.23         51.69         6.39 o                         
 -10   8   5        231.02        233.97         8.29 o                         
  -8   8   5          0.50         -3.90         4.71 o                         
  -6   8   5         99.72        135.54         5.49 o                         
  -4   8   5       2860.41       2957.68        20.56 o                         
  -2   8   5        117.48        139.58         6.44 o                         
   0   8   5        231.32        260.13         7.88 o                         
   2   8   5       1087.87       1065.45        12.79 o                         
   4   8   5         68.21         90.00         5.78 o                         
   6   8   5        405.81        435.94        11.29 o                         
   8   8   5        441.78        467.11        12.54 o                         
  10   8   5        133.62        133.62         9.23 o                         
  12   8   5        212.18        215.81        12.02 o                         
 -17   9   5        107.00        123.21        12.49 o                         
 -15   9   5        282.91        329.67        15.24 o                         
 -13   9   5        199.57        179.20         8.87 o                         
 -11   9   5         53.95         47.73         7.74 o                         
  -9   9   5         49.60         55.15         7.46 o                         
  -7   9   5         36.05         40.44         6.92 o                         
  -5   9   5         96.42         76.04         6.85 o                         
  -3   9   5        857.84        836.59        14.05 o                         
  -1   9   5        382.42        377.24        10.49 o                         
   1   9   5        203.22        220.51         9.55 o                         
   3   9   5        142.09        133.54         8.89 o                         
   5   9   5         56.72         54.88        10.61 o                         
   7   9   5         11.22         15.12         8.26 o                         
   9   9   5         56.50         58.00        12.69 o                         
 -10  10   5         34.61         57.97        14.31 o                         
  -8  10   5        312.55        334.41        20.69 o                         
  -6  10   5        146.17        184.78        18.49 o                         
  -4  10   5        307.50        312.86        16.47 o                         
  -2  10   5        113.52        108.26        11.54 o                         
   0  10   5          5.22          0.22        11.16 o                         
 -34   0   6        211.03        278.09        33.37 o                         
 -32   0   6        183.17        180.87        14.67 o                         
 -30   0   6        119.09        131.35        10.98 o                         
 -28   0   6         72.90         55.35         8.79 o                         
 -26   0   6        121.34        107.81         6.69 o                         
 -24   0   6       2144.58       1900.29        17.97 o                         
 -22   0   6        962.30       1014.85        11.87 o                         
 -20   0   6       9782.27       9504.88        56.67 o                         
 -18   0   6          4.04         13.28         3.73 o                         
 -16   0   6       9103.24       8814.29        54.97 o                         
 -14   0   6      12073.92      11587.95        70.34 o                         
 -12   0   6        134.94        133.05         4.40 o                         
 -10   0   6       1311.31       1237.51        11.76 o                         
  -8   0   6      11841.00      10683.88        66.68 o                         
  -6   0   6        518.49        450.34         7.48 o                         
  -4   0   6       4770.69       4741.60        35.26 o                         
  -2   0   6      13983.19      14413.69        89.07 o                         
   0   0   6       6606.80       6527.16        44.10 o                         
   2   0   6       8945.77       9371.41        61.81 o                         
   4   0   6      16343.83      17580.54       109.27 o                         
   6   0   6        507.54        551.60         8.40 o                         
   8   0   6       2901.66       2948.79        22.71 o                         
  10   0   6       1263.63       1237.30        13.17 o                         
  12   0   6         29.75         41.38         4.86 o                         
  14   0   6         11.92         17.71         6.15 o                         
  16   0   6         27.79         37.74         9.97 o                         
  18   0   6        171.27        190.48        11.75 o                         
  20   0   6          2.63         -8.63         8.63 o                         
  22   0   6          0.03         -0.99        14.89 o                         
 -33   1   6         22.12         33.63         9.09 o                         
 -31   1   6          0.12          7.37         8.56 o                         
 -29   1   6        104.22         73.14         5.95 o                         
 -27   1   6        217.27        216.70         6.34 o                         
 -25   1   6         12.52         22.76         3.89 o                         
 -23   1   6        954.00        846.30         8.67 o                         
 -21   1   6        911.32        972.99         8.11 o                         
 -19   1   6       3462.11       3379.96        17.68 o                         
 -17   1   6       2059.26       1861.22        10.93 o                         
 -15   1   6       1106.62       1065.70         7.18 o                         
 -13   1   6      12437.98      12591.53        53.08 o                         
 -11   1   6       4859.89       4838.57        22.73 o                         
  -9   1   6       7178.89       7353.19        33.84 o                         
  -7   1   6         67.38         78.72         2.59 o                         
  -5   1   6       1571.93       1533.20         9.11 o                         
  -3   1   6         13.29         14.08         2.16 o                         
  -1   1   6       1885.22       1938.16        11.80 o                         
   1   1   6       6785.74       6856.53        32.25 o                         
   3   1   6        132.16        187.94         4.66 o                         
   5   1   6       2254.07       2223.33        13.07 o                         
   7   1   6       1267.18       1289.09         8.92 o                         
   9   1   6        277.49        313.36         5.61 o                         
  11   1   6        927.75        887.20         8.40 o                         
  13   1   6        317.46        284.23         7.42 o                         
  15   1   6        396.53        375.40         8.29 o                         
  17   1   6         69.77         97.66         6.20 o                         
  19   1   6         26.16         39.03         6.78 o                         
  21   1   6        133.30        160.91        10.25 o                         
 -32   2   6         47.17         54.80         8.43 o                         
 -30   2   6          1.07         -4.56         6.80 o                         
 -28   2   6         96.80         61.24         6.11 o                         
 -26   2   6       1006.24       1152.08        11.88 o                         
 -24   2   6        109.56         82.82         4.91 o                         
 -22   2   6         73.99         39.03         3.65 o                         
 -20   2   6        172.69        164.28         4.51 o                         
 -18   2   6         87.50         87.63         3.48 o                         
 -16   2   6        543.95        542.36         5.92 o                         
 -14   2   6         96.21        115.06         3.27 o                         
 -12   2   6          0.90          3.92         2.24 o                         
 -10   2   6          6.11         13.32         2.33 o                         
  -8   2   6        427.65        411.45         4.49 o                         
  -6   2   6        238.21        261.22         4.41 o                         
  -4   2   6         80.10        109.98         3.13 o                         
  -2   2   6         99.32        118.31         3.17 o                         
   0   2   6        183.36        222.61         4.56 o                         
   2   2   6       2824.52       2638.70        13.79 o                         
   4   2   6          1.80         10.33         2.15 o                         
   6   2   6        343.80        363.59         5.11 o                         
   8   2   6       3035.10       3119.59        16.77 o                         
  10   2   6       1359.16       1404.44        10.86 o                         
  12   2   6         20.76         61.08         3.85 o                         
  14   2   6       1268.96       1269.32        12.79 o                         
  16   2   6        719.55        759.36        14.22 o                         
  18   2   6        171.32        169.20         8.15 o                         
  20   2   6         10.37          6.90         7.78 o                         
  22   2   6         90.90        112.56        11.65 o                         
 -31   3   6         23.11         22.95         8.82 o                         
 -29   3   6          7.79         14.48         7.17 o                         
 -27   3   6         43.03         55.63         6.05 o                         
 -25   3   6          3.41         -5.05         5.05 o                         
 -23   3   6       1911.38       1978.80        14.51 o                         
 -21   3   6        397.09        358.82         6.71 o                         
 -19   3   6        285.43        265.77         5.73 o                         
 -17   3   6        580.00        566.12         6.37 o                         
 -15   3   6        128.48         86.78         3.07 o                         
 -13   3   6       6485.41       6654.82        30.11 o                         
 -11   3   6        570.40        535.70         5.53 o                         
  -9   3   6       2805.58       3011.47        16.43 o                         
  -7   3   6        848.45        962.64         6.91 o                         
  -5   3   6      10164.62      10362.13        45.47 o                         
  -3   3   6       2638.05       2688.58        13.85 o                         
  -1   3   6       6675.03       6686.46        30.97 o                         
   1   3   6        156.08        134.22         3.33 o                         
   3   3   6        240.60        252.02         5.25 o                         
   5   3   6         94.70         98.34         3.77 o                         
   7   3   6       1541.69       1396.19        10.53 o                         
   9   3   6        131.53        143.33         4.59 o                         
  11   3   6       1506.49       1443.32        12.13 o                         
  13   3   6        614.37        606.51        11.73 o                         
  15   3   6        237.35        237.09         9.29 o                         
  17   3   6       2761.30       2962.23        25.71 o                         
  19   3   6         71.13         76.35         8.98 o                         
  21   3   6         77.88         91.06        10.00 o                         
 -30   4   6         11.86         16.44        10.19 o                         
 -28   4   6         43.26         52.30         7.37 o                         
 -26   4   6        793.48        728.53        12.45 o                         
 -24   4   6         64.55         75.46         5.09 o                         
 -22   4   6          0.05         -4.19         4.19 o                         
 -20   4   6         28.73         25.81         3.39 o                         
 -18   4   6        154.33        151.76         4.45 o                         
 -16   4   6        727.73        764.90         6.83 o                         
 -14   4   6       1809.74       1919.29        11.49 o                         
 -12   4   6       8001.14       8242.72        37.52 o                         
 -10   4   6         14.70         15.90         2.47 o                         
  -8   4   6         14.65          7.72         2.40 o                         
  -6   4   6      10297.80      11040.36        48.68 o                         
  -4   4   6        562.19        634.99         6.01 o                         
  -2   4   6       3183.68       3112.90        16.28 o                         
   0   4   6       6657.34       6504.33        30.79 o                         
   2   4   6       7183.47       7525.73        37.96 o                         
   4   4   6        949.07        878.15         8.17 o                         
   6   4   6         61.53         79.47         3.88 o                         
   8   4   6         23.01         18.54         3.96 o                         
  10   4   6       4433.41       4361.89        25.78 o                         
  12   4   6         42.77         33.88         4.83 o                         
  14   4   6        899.29        830.46        12.90 o                         
  16   4   6        236.72        252.25         9.82 o                         
  18   4   6        279.22        231.23        11.74 o                         
  20   4   6         90.25         95.94        10.60 o                         
 -29   5   6         28.00         31.55         9.91 o                         
 -27   5   6          0.16         -6.61         7.95 o                         
 -25   5   6       1063.65        998.61        13.16 o                         
 -23   5   6        531.89        554.41        11.14 o                         
 -21   5   6        301.95        266.51         9.57 o                         
 -19   5   6         16.58          6.62         4.24 o                         
 -17   5   6        303.49        253.63         5.70 o                         
 -15   5   6         37.95         42.21         3.72 o                         
 -13   5   6       2296.34       2128.54        14.44 o                         
 -11   5   6       1914.64       1934.31        12.62 o                         
  -9   5   6        261.93        286.30         5.02 o                         
  -7   5   6        832.00        783.87         6.95 o                         
  -5   5   6        116.19        117.06         3.43 o                         
  -3   5   6        674.66        690.44         6.68 o                         
  -1   5   6       6296.18       6311.10        30.54 o                         
   1   5   6        889.63        823.11         7.84 o                         
   3   5   6       1088.97       1207.44         9.49 o                         
   5   5   6          0.24          1.34         2.97 o                         
   7   5   6       3395.40       3302.96        20.52 o                         
   9   5   6        503.67        496.46         9.63 o                         
  11   5   6        387.06        349.82        10.53 o                         
  13   5   6        285.26        293.63        11.35 o                         
  15   5   6        127.80         96.14         7.52 o                         
  17   5   6          0.92         16.44         8.63 o                         
  19   5   6         90.68        115.24        16.05 o                         
 -28   6   6         88.13        116.25        10.32 o                         
 -26   6   6        171.99        174.50         8.82 o                         
 -24   6   6         63.51         65.30         7.56 o                         
 -22   6   6        937.64        921.22        18.26 o                         
 -20   6   6       4397.05       4497.77        33.21 o                         
 -18   6   6       2777.97       3002.05        23.17 o                         
 -16   6   6        336.39        352.60         8.44 o                         
 -14   6   6        103.06         90.33         4.78 o                         
 -12   6   6          1.81         -0.71         3.42 o                         
 -10   6   6        981.45       1079.84         9.51 o                         
  -8   6   6        185.70        179.13         4.72 o                         
  -6   6   6          0.04          5.71         2.94 o                         
  -4   6   6        267.29        271.21         5.32 o                         
  -2   6   6          6.12          5.43         2.87 o                         
   0   6   6       1295.02       1230.26         9.57 o                         
   2   6   6       1479.91       1358.79        10.84 o                         
   4   6   6        273.80        308.35         7.45 o                         
   6   6   6        665.56        603.53         9.34 o                         
   8   6   6        141.92        143.05         6.17 o                         
  10   6   6         64.12         49.14         6.25 o                         
  12   6   6        668.18        605.74        13.46 o                         
  14   6   6         35.40         15.71         8.26 o                         
  16   6   6        113.46        153.79        10.72 o                         
 -25   7   6         41.92         45.18         9.22 o                         
 -23   7   6         29.35         30.96         8.45 o                         
 -21   7   6        816.40        912.42        15.04 o                         
 -19   7   6        198.41        233.77        11.40 o                         
 -17   7   6        197.08        244.72         9.71 o                         
 -15   7   6         28.27         43.06         4.53 o                         
 -13   7   6        706.84        708.21        10.06 o                         
 -11   7   6       2478.86       2431.45        20.84 o                         
  -9   7   6         16.40          5.93         4.54 o                         
  -7   7   6       1766.71       1752.19        13.34 o                         
  -5   7   6       1323.39       1317.65        10.83 o                         
  -3   7   6       1097.54       1030.52         9.78 o                         
  -1   7   6        106.77         48.80         4.63 o                         
   1   7   6          0.02          8.61         4.46 o                         
   3   7   6        742.43        706.57        10.32 o                         
   5   7   6        230.33        213.48         7.86 o                         
   7   7   6          0.17         -2.26         5.71 o                         
   9   7   6         16.88         15.52         6.66 o                         
  11   7   6        264.94        209.36         9.92 o                         
  13   7   6        292.34        263.40        13.50 o                         
 -22   8   6        259.91        236.35        20.08 o                         
 -20   8   6         37.17         42.96         9.35 o                         
 -18   8   6        119.40        146.07         9.89 o                         
 -16   8   6        226.38        207.94        12.79 o                         
 -14   8   6          4.79          7.88         7.07 o                         
 -12   8   6          5.26          7.06         5.24 o                         
 -10   8   6       1951.70       1967.19        17.29 o                         
  -8   8   6        509.13        466.41         8.69 o                         
  -6   8   6       1874.32       1906.40        16.60 o                         
  -4   8   6        369.89        354.73         8.64 o                         
  -2   8   6          5.38          1.50         5.52 o                         
   0   8   6          9.78          7.39         5.67 o                         
   2   8   6       1865.57       1740.77        16.65 o                         
   4   8   6         87.61         98.80         5.49 o                         
   6   8   6         21.33         24.31         6.47 o                         
   8   8   6          5.32         12.96         7.92 o                         
  10   8   6          0.81         -8.28         8.28 o                         
 -17   9   6        156.94        190.38        13.05 o                         
 -15   9   6        108.43        113.92        10.21 o                         
 -13   9   6        120.83        124.13         8.83 o                         
 -11   9   6          6.83         -5.01         8.17 o                         
  -9   9   6         81.55         64.57         7.89 o                         
  -7   9   6         31.62         39.11         6.77 o                         
  -5   9   6         55.22         55.66         7.77 o                         
  -3   9   6          0.21         -3.81         6.83 o                         
  -1   9   6        104.33         89.81         8.93 o                         
   1   9   6        130.42        136.32         9.59 o                         
   3   9   6          0.44          4.36         8.42 o                         
   5   9   6          7.32         15.34         8.95 o                         
   7   9   6          7.70         20.69        11.44 o                         
  -8  10   6          0.05          2.61        12.96 o                         
  -6  10   6         69.26         54.02        12.39 o                         
  -4  10   6          2.95          9.60        11.88 o                         
  -2  10   6          0.03         -4.70        19.54 o                         
 -33   1   7         72.63         86.21         8.72 o                         
 -31   1   7         10.39         12.45         6.25 o                         
 -29   1   7        612.12        496.83        12.39 o                         
 -27   1   7        866.66        850.61        10.29 o                         
 -25   1   7       3057.45       2756.91        16.68 o                         
 -23   1   7        567.69        609.54         7.27 o                         
 -21   1   7         26.21         85.84         3.57 o                         
 -19   1   7       3370.06       3238.14        16.48 o                         
 -17   1   7         44.96         25.65         2.56 o                         
 -15   1   7      14094.05      15058.42        64.28 o                         
 -13   1   7       7003.21       7393.46        33.83 o                         
 -11   1   7       4700.41       4954.21        23.59 o                         
  -9   1   7       1683.02       1836.78        10.59 o                         
  -7   1   7       2884.49       2931.31        15.95 o                         
  -5   1   7       3142.32       3114.31        16.82 o                         
  -3   1   7       3073.00       3060.04        16.64 o                         
  -1   1   7       7154.55       7587.56        36.13 o                         
   1   1   7       7630.06       7966.07        38.90 o                         
   3   1   7       6228.62       6492.69        32.07 o                         
   5   1   7       1472.43       1427.43        10.12 o                         
   7   1   7       3241.57       3506.59        18.17 o                         
   9   1   7          1.08          7.52         3.18 o                         
  11   1   7        123.57        113.99         4.54 o                         
  13   1   7        261.40        266.95         7.23 o                         
  15   1   7        358.71        334.76        10.52 o                         
  17   1   7         52.86         59.68         5.92 o                         
  19   1   7        483.59        476.47        14.89 o                         
  21   1   7          0.77         18.27        10.72 o                         
 -34   2   7          0.18         12.11        28.66 o                         
 -32   2   7        102.97        110.20         9.40 o                         
 -30   2   7         83.84         84.54         7.87 o                         
 -28   2   7          2.26         53.30         5.53 o                         
 -26   2   7        993.07       1053.63        11.25 o                         
 -24   2   7        101.88         82.94         4.51 o                         
 -22   2   7        136.90        164.69         4.67 o                         
 -20   2   7        165.17        192.24         4.65 o                         
 -18   2   7        220.71        215.06         5.09 o                         
 -16   2   7        376.43        326.49         4.69 o                         
 -14   2   7        686.22        715.06         5.88 o                         
 -12   2   7       1382.62       1327.43         8.81 o                         
 -10   2   7         13.39         19.75         2.08 o                         
  -8   2   7       1473.76       1367.65         8.77 o                         
  -6   2   7        655.88        618.12         6.03 o                         
  -4   2   7         68.80         62.55         2.72 o                         
  -2   2   7       1768.01       1758.75        10.70 o                         
   0   2   7       1961.67       1730.70        10.58 o                         
   2   2   7       1424.43       1488.30         9.93 o                         
   4   2   7       4217.40       4297.59        21.93 o                         
   6   2   7         58.41         71.63         3.32 o                         
   8   2   7        156.57        188.18         4.76 o                         
  10   2   7       1043.37        976.99         9.11 o                         
  12   2   7       1229.56       1203.82        11.58 o                         
  14   2   7       1137.28       1154.56        13.54 o                         
  16   2   7        468.12        393.33        11.02 o                         
  18   2   7         42.07         50.50         7.68 o                         
  20   2   7        182.35        167.04        11.92 o                         
 -33   3   7         31.23         56.69        11.63 o                         
 -31   3   7         25.70          5.15         7.70 o                         
 -29   3   7         30.50         13.54         7.10 o                         
 -27   3   7         25.61         23.58         5.44 o                         
 -25   3   7         20.54         -1.47         4.79 o                         
 -23   3   7         68.00         51.88         4.28 o                         
 -21   3   7       2129.29       2051.49        14.36 o                         
 -19   3   7         56.69         57.16         3.40 o                         
 -17   3   7        254.93        287.95         5.09 o                         
 -15   3   7       4145.15       4211.56        20.59 o                         
 -13   3   7       4317.91       4408.11        21.96 o                         
 -11   3   7       1124.84       1232.13         9.04 o                         
  -9   3   7        656.69        695.73         5.47 o                         
  -7   3   7        264.81        176.04         3.69 o                         
  -5   3   7       1492.04       1568.38         9.48 o                         
  -3   3   7        552.97        543.37         5.46 o                         
  -1   3   7         70.42         79.01         2.82 o                         
   1   3   7        483.69        403.97         5.40 o                         
   3   3   7       1020.62        971.50         8.39 o                         
   5   3   7          2.09          6.72         3.25 o                         
   7   3   7       1397.19       1259.14        10.12 o                         
   9   3   7       1298.77       1335.98        11.42 o                         
  11   3   7         14.99         59.29         5.13 o                         
  13   3   7        167.88        157.68         6.81 o                         
  15   3   7        346.03        393.99        14.46 o                         
  17   3   7         55.95        124.48         8.97 o                         
  19   3   7        596.85        654.83        15.92 o                         
 -32   4   7          7.51         -0.86         9.14 o                         
 -30   4   7        276.73        221.04        10.10 o                         
 -28   4   7          5.91          9.52         6.29 o                         
 -26   4   7          6.54         -4.58         5.61 o                         
 -24   4   7        143.14        124.07         5.93 o                         
 -22   4   7        145.05        132.89         5.75 o                         
 -20   4   7       1264.06       1279.19        10.16 o                         
 -18   4   7        117.44         82.16         3.24 o                         
 -16   4   7       2372.41       2242.23        12.99 o                         
 -14   4   7         29.25         16.82         2.56 o                         
 -12   4   7       1017.39        951.23         7.80 o                         
 -10   4   7       1081.12       1088.69         8.28 o                         
  -8   4   7       4422.64       4626.71        22.13 o                         
  -6   4   7        394.84        341.07         4.76 o                         
  -4   4   7        128.24        142.10         3.64 o                         
  -2   4   7       1409.73       1305.17         8.92 o                         
   0   4   7        591.05        531.65         6.18 o                         
   2   4   7       1293.66       1257.27         9.94 o                         
   4   4   7       1036.90       1019.71         9.58 o                         
   6   4   7       1277.55       1251.29        10.42 o                         
   8   4   7        295.89        291.93         7.38 o                         
  10   4   7          7.37         16.46         5.33 o                         
  12   4   7       1755.00       1779.84        17.75 o                         
  14   4   7         17.23         21.81         5.54 o                         
  16   4   7        202.85        180.63        11.27 o                         
  18   4   7         19.87         72.95        12.83 o                         
 -29   5   7         59.90         47.35        10.11 o                         
 -27   5   7         28.92         28.15         6.62 o                         
 -25   5   7         65.24         67.66         6.33 o                         
 -23   5   7          4.38          1.42         5.41 o                         
 -21   5   7         16.45         17.87         4.06 o                         
 -19   5   7          0.08          0.67         2.97 o                         
 -17   5   7         49.47         67.80         3.54 o                         
 -15   5   7        477.61        448.23         6.06 o                         
 -13   5   7        491.30        498.91         5.97 o                         
 -11   5   7        787.12        825.41         7.89 o                         
  -9   5   7       2092.63       2089.48        12.74 o                         
  -7   5   7        574.83        593.63         6.63 o                         
  -5   5   7         58.12         71.31         3.19 o                         
  -3   5   7       1248.93       1277.69         9.72 o                         
  -1   5   7         83.68        116.53         4.06 o                         
   1   5   7       1644.49       1599.31        10.93 o                         
   3   5   7        215.91        243.88         5.71 o                         
   5   5   7       2402.77       2335.03        15.60 o                         
   7   5   7         64.90         88.88         4.86 o                         
   9   5   7          4.28         -2.83         5.35 o                         
  11   5   7        391.65        383.61        11.72 o                         
  13   5   7          0.06         -1.95         7.14 o                         
  15   5   7         64.27         66.09         9.29 o                         
  17   5   7        153.70        153.62        10.84 o                         
 -28   6   7         15.03         34.90        12.38 o                         
 -26   6   7        199.22        186.30         8.95 o                         
 -24   6   7          6.54         11.86         6.51 o                         
 -22   6   7       1100.03       1217.28        15.81 o                         
 -20   6   7        124.80        129.33         7.38 o                         
 -18   6   7        186.53        203.84         7.22 o                         
 -16   6   7        971.47       1042.51        11.95 o                         
 -14   6   7        504.13        477.93         8.72 o                         
 -12   6   7        279.31        276.61         6.45 o                         
 -10   6   7        738.79        717.39         7.61 o                         
  -8   6   7        494.02        492.78         6.77 o                         
  -6   6   7         16.85         30.46         3.55 o                         
  -4   6   7         43.38         51.74         3.59 o                         
  -2   6   7         25.92         18.14         3.32 o                         
   0   6   7        752.87        651.22         7.59 o                         
   2   6   7          0.09         18.50         4.57 o                         
   4   6   7       1055.88       1008.47        11.61 o                         
   6   6   7          0.04         -4.46         4.90 o                         
   8   6   7        203.94        192.45         7.68 o                         
  10   6   7         15.76         30.52         6.83 o                         
  12   6   7        268.09        248.09        11.44 o                         
  14   6   7        117.03        130.12        10.41 o                         
 -25   7   7         27.05         43.80         9.35 o                         
 -23   7   7        358.11        382.13        17.72 o                         
 -21   7   7        399.61        456.17        12.40 o                         
 -19   7   7         16.11         22.67         5.66 o                         
 -17   7   7        724.97        781.70        14.30 o                         
 -15   7   7        323.18        315.26         8.89 o                         
 -13   7   7        132.87        122.78         6.43 o                         
 -11   7   7        406.31        391.78         9.82 o                         
  -9   7   7          1.40         -0.92         3.84 o                         
  -7   7   7         64.75         95.71         4.51 o                         
  -5   7   7         99.53        127.59         4.83 o                         
  -3   7   7        373.46        307.15         6.83 o                         
  -1   7   7        558.57        532.20         9.41 o                         
   1   7   7        852.90        826.47        10.68 o                         
   3   7   7          0.02         13.48         5.53 o                         
   5   7   7         58.64         46.07         6.36 o                         
   7   7   7       1107.29       1082.49        20.62 o                         
   9   7   7          0.13          2.63         7.46 o                         
  11   7   7          2.16          3.42         9.80 o                         
  13   7   7         90.26         85.64        10.81 o                         
 -22   8   7        179.36        142.96        11.34 o                         
 -20   8   7          7.37         44.16        10.22 o                         
 -18   8   7        725.61        777.97        15.93 o                         
 -16   8   7        656.52        752.50        13.65 o                         
 -14   8   7        533.68        544.92        12.23 o                         
 -12   8   7        691.06        788.22        13.39 o                         
 -10   8   7         22.10         28.22         4.56 o                         
  -8   8   7        218.26        203.24         6.64 o                         
  -6   8   7        109.29        128.86         6.02 o                         
  -4   8   7       1909.31       1861.77        17.30 o                         
  -2   8   7        575.57        616.69        11.00 o                         
   0   8   7        189.01        151.35         8.07 o                         
   2   8   7        140.50        136.05         6.53 o                         
   4   8   7        735.52        711.00        14.76 o                         
   6   8   7        124.94        127.71         9.44 o                         
   8   8   7          7.91         29.74        11.93 o                         
  10   8   7        141.14        191.57        41.81 o                         
 -17   9   7        301.37        290.85        13.83 o                         
 -15   9   7          1.96          1.69         9.16 o                         
 -13   9   7        250.84        271.09        14.75 o                         
 -11   9   7          7.32          0.61         7.27 o                         
  -9   9   7        474.81        475.13        15.61 o                         
  -7   9   7        723.15        706.53        16.39 o                         
  -5   9   7        178.81        174.62         9.07 o                         
  -3   9   7          2.48          9.80         8.14 o                         
  -1   9   7          2.12          0.64         8.27 o                         
   1   9   7          7.06         15.74         9.52 o                         
   3   9   7        441.48        499.01        16.58 o                         
   5   9   7         16.46         24.58        10.09 o                         
 -34   0   8         26.65          2.37        10.92 o                         
 -32   0   8          0.23         -9.00         9.00 o                         
 -30   0   8        122.55         71.18         8.75 o                         
 -28   0   8        112.10        119.47         7.88 o                         
 -26   0   8         49.33         91.69         7.60 o                         
 -24   0   8        389.09        360.57         8.87 o                         
 -22   0   8       4929.12       4753.51        31.37 o                         
 -20   0   8       3422.72       3573.72        27.96 o                         
 -18   0   8       1680.29       1959.75        16.80 o                         
 -16   0   8       2882.24       3285.90        24.02 o                         
 -14   0   8       3893.79       3653.79        24.36 o                         
 -12   0   8        396.96        564.95         8.29 o                         
 -10   0   8       2763.36       2898.86        22.22 o                         
  -8   0   8        571.67        562.78         8.39 o                         
  -6   0   8       5840.20       6150.10        42.43 o                         
  -4   0   8          4.91         10.73         3.74 o                         
  -2   0   8      11328.23      11576.87        71.04 o                         
   0   0   8      12575.77      13489.72        85.08 o                         
   2   0   8       1404.04       1421.85        13.60 o                         
   4   0   8         43.19         48.22         4.86 o                         
   6   0   8          8.30         30.68         4.71 o                         
   8   0   8        383.59        415.36        11.34 o                         
  10   0   8        788.73        803.54        13.63 o                         
  12   0   8        113.85        113.96         8.16 o                         
  14   0   8        208.44        240.97        12.39 o                         
  16   0   8        214.72        260.62        15.04 o                         
  18   0   8         95.34        120.74        12.17 o                         
  20   0   8        360.29        399.18        58.56 o                         
 -33   1   8          0.81         16.93         7.31 o                         
 -31   1   8         57.16         46.60         5.87 o                         
 -29   1   8        260.41        220.82         7.89 o                         
 -27   1   8        157.51        165.03         5.95 o                         
 -25   1   8       1497.42       1440.15        11.33 o                         
 -23   1   8        849.23        840.37         8.50 o                         
 -21   1   8         84.48         91.35         3.50 o                         
 -19   1   8        144.30        129.99         4.02 o                         
 -17   1   8        568.44        567.64         5.91 o                         
 -15   1   8       3983.74       3997.95        19.70 o                         
 -13   1   8        570.26        560.64         5.76 o                         
 -11   1   8       1470.82       1639.89        10.21 o                         
  -9   1   8      10416.73      11504.75        58.39 o                         
  -7   1   8        404.95        461.32         5.53 o                         
  -5   1   8       4617.23       4741.89        23.14 o                         
  -3   1   8         42.21         74.15         3.14 o                         
  -1   1   8        147.49        120.71         3.62 o                         
   1   1   8       1073.94       1175.97         8.73 o                         
   3   1   8        193.69        176.60         4.69 o                         
   5   1   8       1062.64       1179.70        10.02 o                         
   7   1   8        635.39        603.81         6.93 o                         
   9   1   8       1950.20       1940.87        13.40 o                         
  11   1   8       1522.36       1537.02        13.40 o                         
  13   1   8        443.43        434.25         9.42 o                         
  15   1   8         30.71         35.19         8.79 o                         
  17   1   8        177.83        154.53         9.47 o                         
  19   1   8        109.87        115.25        10.43 o                         
 -34   2   8         10.47         -6.16         8.74 o                         
 -32   2   8         10.74         28.50        11.22 o                         
 -30   2   8        308.34        356.01        16.39 o                         
 -28   2   8        969.37       1004.69        12.72 o                         
 -26   2   8        551.06        551.40         9.07 o                         
 -24   2   8        285.09        251.08         6.32 o                         
 -22   2   8       1263.21       1266.24        10.30 o                         
 -20   2   8        360.02        334.71         5.65 o                         
 -18   2   8         39.24         38.55         2.86 o                         
 -16   2   8        647.57        659.09         6.14 o                         
 -14   2   8          1.26         25.05         2.75 o                         
 -12   2   8        810.88        737.87         6.55 o                         
 -10   2   8       2899.27       2836.54        15.12 o                         
  -8   2   8       8493.01       9084.67        42.85 o                         
  -6   2   8        233.08        280.19         4.92 o                         
  -4   2   8         17.48         50.31         2.97 o                         
  -2   2   8         41.22         58.06         3.00 o                         
   0   2   8        176.72        201.08         4.75 o                         
   2   2   8        774.55        777.05         7.23 o                         
   4   2   8        535.03        576.75         6.36 o                         
   6   2   8         14.96         50.81         3.31 o                         
   8   2   8       1686.35       1578.36        11.07 o                         
  10   2   8        253.94        208.21         6.15 o                         
  12   2   8        210.82        196.46         7.22 o                         
  14   2   8        152.53        136.19         6.41 o                         
  16   2   8         22.56         20.48         7.67 o                         
  18   2   8        136.27        158.32        10.63 o                         
 -33   3   8         84.10        102.51         9.74 o                         
 -31   3   8         10.40          1.45         7.10 o                         
 -29   3   8         21.46         26.44         5.78 o                         
 -27   3   8         88.98         74.96         5.73 o                         
 -25   3   8          6.25         -4.14         4.14 o                         
 -23   3   8          0.53         -3.85         3.85 o                         
 -21   3   8        123.39        139.92         4.40 o                         
 -19   3   8         83.20         87.37         3.54 o                         
 -17   3   8        442.41        397.07         5.41 o                         
 -15   3   8       3878.84       3896.01        20.63 o                         
 -13   3   8        780.04        796.79         7.25 o                         
 -11   3   8       9645.82      10017.20        43.97 o                         
  -9   3   8          0.51          8.57         2.14 o                         
  -7   3   8        225.10        189.21         3.83 o                         
  -5   3   8       1408.36       1348.61         8.77 o                         
  -3   3   8       1907.38       1917.60        11.27 o                         
  -1   3   8       4135.14       4050.56        21.20 o                         
   1   3   8        386.54        303.58         5.16 o                         
   3   3   8          0.56          1.31         2.95 o                         
   5   3   8        786.89        727.47         7.88 o                         
   7   3   8       2293.85       2285.14        14.67 o                         
   9   3   8       1807.51       1785.54        14.76 o                         
  11   3   8          6.39         32.62         6.21 o                         
  13   3   8        500.71        499.97        12.71 o                         
  15   3   8       1488.49       1453.72        18.46 o                         
  17   3   8         19.80         10.68         8.88 o                         
 -32   4   8        182.21        170.80        14.47 o                         
 -30   4   8         26.25         10.84         6.83 o                         
 -28   4   8        429.62        431.76        11.54 o                         
 -26   4   8          5.71          1.31         5.71 o                         
 -24   4   8        387.84        423.60        10.67 o                         
 -22   4   8       1590.03       1573.79        12.61 o                         
 -20   4   8        464.49        488.27         6.92 o                         
 -18   4   8       1969.56       1885.15        11.64 o                         
 -16   4   8          4.97         12.66         2.88 o                         
 -14   4   8       3310.14       3464.32        19.67 o                         
 -12   4   8        100.91        147.83         4.25 o                         
 -10   4   8         38.48         42.30         2.93 o                         
  -8   4   8       1665.63       1629.09         9.90 o                         
  -6   4   8          1.34         -2.41         2.41 o                         
  -4   4   8        118.92        150.01         4.18 o                         
  -2   4   8         15.51         17.16         2.81 o                         
   0   4   8       1739.25       1609.86        11.38 o                         
   2   4   8        805.06        769.51         8.41 o                         
   4   4   8         28.36         38.91         3.92 o                         
   6   4   8        256.39        237.03         6.72 o                         
   8   4   8       5913.36       5832.61        35.43 o                         
  10   4   8        178.70        199.57         7.66 o                         
  12   4   8         11.41         20.49         6.26 o                         
  14   4   8        573.48        537.04        14.16 o                         
  16   4   8         39.48         33.30         9.30 o                         
 -31   5   8          1.14         -2.27        21.72 o                         
 -29   5   8          6.63          4.46         9.59 o                         
 -27   5   8          6.06          2.60         6.56 o                         
 -25   5   8        127.61        128.73         6.33 o                         
 -23   5   8       1679.65       1691.52        14.99 o                         
 -21   5   8       1618.80       1630.13        13.82 o                         
 -19   5   8       1630.10       1689.10        13.78 o                         
 -17   5   8         44.72         36.04         3.72 o                         
 -15   5   8        202.23        169.29         4.39 o                         
 -13   5   8       1746.91       1821.79        12.56 o                         
 -11   5   8          0.85          5.23         3.26 o                         
  -9   5   8        900.77        870.35         7.73 o                         
  -7   5   8       2841.47       2916.01        16.32 o                         
  -5   5   8         73.53         93.98         3.26 o                         
  -3   5   8       1215.40       1309.50         9.72 o                         
  -1   5   8       2302.70       2344.58        14.93 o                         
   1   5   8         69.43         79.76         4.03 o                         
   3   5   8       1043.36       1074.46        10.43 o                         
   5   5   8       1396.91       1316.24        12.59 o                         
   7   5   8          9.27         11.75         4.98 o                         
   9   5   8        299.26        255.22         8.01 o                         
  11   5   8        158.27        129.94         8.25 o                         
  13   5   8         23.17         24.31         9.01 o                         
  15   5   8        347.15        412.06        15.70 o                         
 -28   6   8          3.54          7.27         9.66 o                         
 -26   6   8         28.24         34.43         8.49 o                         
 -24   6   8       1238.66       1311.83        17.05 o                         
 -22   6   8        198.46        190.49        10.98 o                         
 -20   6   8        506.91        538.79        12.57 o                         
 -18   6   8         17.71          7.52         5.37 o                         
 -16   6   8          0.26          0.68         5.08 o                         
 -14   6   8         56.95         54.96         4.93 o                         
 -12   6   8         22.48         33.42         3.69 o                         
 -10   6   8          3.01          3.80         3.60 o                         
  -8   6   8        294.55        273.16         5.84 o                         
  -6   6   8       4123.32       4080.35        21.87 o                         
  -4   6   8        209.37        225.68         5.31 o                         
  -2   6   8       1439.47       1521.72        11.78 o                         
   0   6   8       9593.87       9415.50        46.86 o                         
   2   6   8       7013.55       6901.14        39.37 o                         
   4   6   8         52.75         48.46         4.98 o                         
   6   6   8         33.28         30.16         5.56 o                         
   8   6   8          3.19          2.70         7.12 o                         
  10   6   8        140.68        193.46        10.58 o                         
  12   6   8         51.97         63.74         9.18 o                         
  14   6   8          9.28         19.90        16.09 o                         
 -25   7   8         20.18         31.81         9.81 o                         
 -23   7   8        278.24        351.35        21.95 o                         
 -21   7   8         40.70         49.75         8.80 o                         
 -19   7   8        154.04        172.23         7.71 o                         
 -17   7   8          4.34          0.09         5.88 o                         
 -15   7   8        563.62        591.15        14.17 o                         
 -13   7   8        308.16        283.81         8.29 o                         
 -11   7   8        404.56        403.16         7.77 o                         
  -9   7   8        833.14        878.15        11.01 o                         
  -7   7   8       1410.98       1291.27        11.73 o                         
  -5   7   8         57.77         51.11         4.55 o                         
  -3   7   8         21.07         20.87         4.21 o                         
  -1   7   8         31.87         42.67         4.05 o                         
   1   7   8        440.53        441.81        11.10 o                         
   3   7   8       1310.99       1187.11        14.04 o                         
   5   7   8          2.24         26.61         6.65 o                         
   7   7   8          9.48         14.06         6.87 o                         
   9   7   8        122.72        122.70        10.54 o                         
  11   7   8          0.86          8.12        11.77 o                         
 -22   8   8        752.99        841.98        20.78 o                         
 -20   8   8       1392.42       1532.15        25.35 o                         
 -18   8   8          0.54          4.82         8.84 o                         
 -16   8   8        968.36        989.35        18.25 o                         
 -14   8   8        378.42        390.18        12.18 o                         
 -12   8   8          3.99          2.27         6.28 o                         
 -10   8   8          0.36          1.90         4.56 o                         
  -8   8   8        709.07        662.09        10.73 o                         
  -6   8   8         30.76         50.66         4.99 o                         
  -4   8   8        355.07        308.06        10.28 o                         
  -2   8   8         26.03         13.54         6.46 o                         
   0   8   8          8.84         14.14         5.87 o                         
   2   8   8        520.20        537.92        15.62 o                         
   4   8   8        861.69        855.67        21.23 o                         
   6   8   8          8.27         26.32         8.71 o                         
   8   8   8        134.69        144.90        14.41 o                         
 -17   9   8          5.19         11.41        10.45 o                         
 -15   9   8        185.72        149.68        11.75 o                         
 -13   9   8        329.14        369.39        20.86 o                         
 -11   9   8        218.89        229.93        12.73 o                         
  -9   9   8        268.61        271.03        10.12 o                         
  -7   9   8        275.24        228.79        14.00 o                         
  -5   9   8         89.37         85.96         9.93 o                         
  -3   9   8          0.08         -4.02         8.83 o                         
  -1   9   8         68.30         88.92        10.60 o                         
   1   9   8        157.35        138.85        12.11 o                         
   3   9   8        165.25        161.17        43.33 o                         
 -35   1   9          0.03         -3.10        13.25 o                         
 -33   1   9        152.44        139.92         7.83 o                         
 -31   1   9         15.95         11.56         6.14 o                         
 -29   1   9        100.66        106.91         5.70 o                         
 -27   1   9        229.08        173.99         5.45 o                         
 -25   1   9         26.86         22.59         4.09 o                         
 -23   1   9       2391.94       2311.75        14.32 o                         
 -21   1   9       2055.72       2103.30        13.18 o                         
 -19   1   9        529.98        556.07         6.52 o                         
 -17   1   9         60.19         87.66         3.18 o                         
 -15   1   9       2119.16       2202.47        12.95 o                         
 -13   1   9         35.44         35.85         2.81 o                         
 -11   1   9        260.11        237.14         4.58 o                         
  -9   1   9       4075.47       4470.74        23.67 o                         
  -7   1   9       2109.11       2081.61        12.35 o                         
  -5   1   9      11881.21      12867.36        58.63 o                         
  -3   1   9         31.80         62.13         3.35 o                         
  -1   1   9       2592.40       2671.60        15.43 o                         
   1   1   9          6.93         26.40         2.96 o                         
   3   1   9          1.44          0.91         3.34 o                         
   5   1   9       1461.72       1566.02        12.09 o                         
   7   1   9        745.95        750.41         8.72 o                         
   9   1   9        700.07        674.40         9.72 o                         
  11   1   9        567.81        544.54        10.18 o                         
  13   1   9        400.93        392.32        11.47 o                         
  15   1   9        451.89        448.49        12.11 o                         
  17   1   9         25.48         32.24         9.11 o                         
 -34   2   9          7.87         -3.45        10.40 o                         
 -32   2   9        445.43        506.66        16.41 o                         
 -30   2   9         56.92         72.79         7.59 o                         
 -28   2   9        179.78        180.02         7.04 o                         
 -26   2   9        375.00        354.27         8.30 o                         
 -24   2   9         20.03         31.94         4.47 o                         
 -22   2   9        658.86        631.63         8.09 o                         
 -20   2   9         55.52         57.59         3.09 o                         
 -18   2   9          7.80          5.24         2.86 o                         
 -16   2   9        181.06        174.35         4.30 o                         
 -14   2   9        966.60        958.68         7.66 o                         
 -12   2   9         30.68         39.98         2.89 o                         
 -10   2   9         48.44         23.64         2.83 o                         
  -8   2   9       3825.24       4258.29        21.81 o                         
  -6   2   9         47.12         74.81         3.26 o                         
  -4   2   9        110.13        126.63         3.71 o                         
  -2   2   9       3998.39       4000.79        21.95 o                         
   0   2   9          4.43         16.45         3.07 o                         
   2   2   9       3738.45       3650.92        19.51 o                         
   4   2   9       1694.52       1606.27        11.51 o                         
   6   2   9        335.08        336.87         6.41 o                         
   8   2   9        703.87        658.51         8.45 o                         
  10   2   9        392.47        374.04         8.06 o                         
  12   2   9        213.58        193.49         7.38 o                         
  14   2   9         87.31         96.70         6.59 o                         
  16   2   9         20.01          7.04        10.07 o                         
 -33   3   9          7.01          1.70         9.84 o                         
 -31   3   9         36.21         39.68         7.76 o                         
 -29   3   9          7.59         13.99         5.38 o                         
 -27   3   9        359.37        312.56         8.65 o                         
 -25   3   9        668.55        687.26        10.63 o                         
 -23   3   9       1285.47       1136.02        10.72 o                         
 -21   3   9        444.42        500.29         6.96 o                         
 -19   3   9          1.03         -0.28         2.64 o                         
 -17   3   9        782.13        937.18         8.64 o                         
 -15   3   9       3306.01       3122.60        17.54 o                         
 -13   3   9         31.10         23.53         2.62 o                         
 -11   3   9        314.75        321.60         5.18 o                         
  -9   3   9        396.87        387.15         5.28 o                         
  -7   3   9         10.92         31.72         3.07 o                         
  -5   3   9        437.06        419.79         5.44 o                         
  -3   3   9          0.40          1.00         2.77 o                         
  -1   3   9        791.13        800.09         7.95 o                         
   1   3   9       1590.57       1437.21        10.74 o                         
   3   3   9        281.28        259.47         5.94 o                         
   5   3   9       2125.73       2154.60        14.87 o                         
   7   3   9          0.80         -3.97         3.97 o                         
   9   3   9       1632.01       1625.49        15.40 o                         
  11   3   9        808.85        833.56        14.18 o                         
  13   3   9          2.30         26.48         7.11 o                         
  15   3   9         41.29         47.00         8.88 o                         
  17   3   9         18.67         -3.45        22.49 o                         
 -32   4   9         42.76         49.90        12.02 o                         
 -30   4   9          0.10         -1.55         9.75 o                         
 -28   4   9         10.91          9.77         6.37 o                         
 -26   4   9         36.80         39.82         5.92 o                         
 -24   4   9        223.23        211.32         6.93 o                         
 -22   4   9        297.50        276.13         7.37 o                         
 -20   4   9       2008.66       2029.20        13.40 o                         
 -18   4   9        111.31        134.86         4.05 o                         
 -16   4   9        970.18        983.46         9.35 o                         
 -14   4   9         13.18         22.84         3.35 o                         
 -12   4   9         13.00         26.38         3.01 o                         
 -10   4   9        316.71        308.37         5.23 o                         
  -8   4   9        158.42        188.10         4.02 o                         
  -6   4   9         26.96         32.20         2.86 o                         
  -4   4   9        877.14        879.82         7.75 o                         
  -2   4   9       1842.37       1766.90        11.22 o                         
   0   4   9        353.89        308.89         5.64 o                         
   2   4   9        813.11        773.87         8.78 o                         
   4   4   9       1251.85       1204.06        11.25 o                         
   6   4   9        925.45        965.74        11.81 o                         
   8   4   9        231.60        219.54         7.94 o                         
  10   4   9        290.92        306.75         9.50 o                         
  12   4   9        504.11        477.48        14.32 o                         
  14   4   9         77.96         65.23         8.75 o                         
 -31   5   9         32.84         30.40        10.48 o                         
 -29   5   9         55.60         51.46        10.55 o                         
 -27   5   9         41.83         18.15         6.77 o                         
 -25   5   9         33.41         51.00         5.51 o                         
 -23   5   9       1579.12       1667.64        15.43 o                         
 -21   5   9        361.17        379.02         9.52 o                         
 -19   5   9        764.95        767.20        10.54 o                         
 -17   5   9         93.99         88.75         4.11 o                         
 -15   5   9         24.38         26.37         3.47 o                         
 -13   5   9         15.83         13.51         3.55 o                         
 -11   5   9        172.48        143.82         4.39 o                         
  -9   5   9        283.96        340.88         6.09 o                         
  -7   5   9        349.97        375.74         5.71 o                         
  -5   5   9       2461.42       2477.05        14.26 o                         
  -3   5   9         39.43         48.00         3.55 o                         
  -1   5   9        626.33        598.46         7.81 o                         
   1   5   9        956.94        899.35         9.95 o                         
   3   5   9       4382.91       4217.63        26.72 o                         
   5   5   9        184.34        196.00         6.46 o                         
   7   5   9        390.75        402.49        10.11 o                         
   9   5   9          6.47         16.04         6.51 o                         
  11   5   9        176.44        181.22        10.08 o                         
  13   5   9        180.76        223.90        12.25 o                         
 -28   6   9         58.07         71.41         9.52 o                         
 -26   6   9          0.95         13.14         8.29 o                         
 -24   6   9        288.92        343.58        10.53 o                         
 -22   6   9        129.40        154.15         9.17 o                         
 -20   6   9        140.00        129.66         6.67 o                         
 -18   6   9        112.26         95.37         5.06 o                         
 -16   6   9        235.44        244.71         9.23 o                         
 -14   6   9        870.46        850.62         9.32 o                         
 -12   6   9        286.60        263.21         6.67 o                         
 -10   6   9         58.42         43.84         3.85 o                         
  -8   6   9        383.24        373.26         7.24 o                         
  -6   6   9         34.27         28.01         3.65 o                         
  -4   6   9        399.54        441.97         7.73 o                         
  -2   6   9       3329.46       3130.54        20.33 o                         
   0   6   9        399.54        467.70         8.53 o                         
   2   6   9        219.71        187.49         6.46 o                         
   4   6   9       1474.24       1492.92        15.69 o                         
   6   6   9         30.97         52.59         7.88 o                         
   8   6   9        419.59        428.14        15.50 o                         
  10   6   9         11.71         28.74         9.49 o                         
  12   6   9         64.34         57.88        10.16 o                         
 -25   7   9        233.96        219.78        12.88 o                         
 -23   7   9        675.50        767.61        17.44 o                         
 -21   7   9       1492.77       1531.20        19.45 o                         
 -19   7   9        128.75        141.95         8.56 o                         
 -17   7   9         41.13         32.82         6.37 o                         
 -15   7   9         13.98         13.84         5.02 o                         
 -13   7   9        110.52        121.03         5.00 o                         
 -11   7   9         10.39          5.71         4.42 o                         
  -9   7   9        626.50        604.59         9.39 o                         
  -7   7   9        231.25        232.09         7.05 o                         
  -5   7   9        128.25        137.28         5.64 o                         
  -3   7   9        334.21        307.11         7.70 o                         
  -1   7   9       1080.72       1041.13        11.71 o                         
   1   7   9         34.12         41.19         5.97 o                         
   3   7   9        248.91        204.14         8.65 o                         
   5   7   9        105.39         91.95         8.72 o                         
   7   7   9        233.71        259.20        10.76 o                         
   9   7   9          0.75          0.01        10.54 o                         
 -22   8   9         60.73        118.97        13.62 o                         
 -20   8   9        367.25        350.85        13.76 o                         
 -18   8   9         17.01          2.28         8.38 o                         
 -16   8   9         15.42          2.30         7.31 o                         
 -14   8   9         16.18         -4.22         6.76 o                         
 -12   8   9        185.76        203.87         8.60 o                         
 -10   8   9        622.20        616.93        10.52 o                         
  -8   8   9         39.21         52.42         6.17 o                         
  -6   8   9          4.13          0.79         4.88 o                         
  -4   8   9        120.33        123.67         6.89 o                         
  -2   8   9        103.67        108.15         8.20 o                         
   0   8   9         44.70         53.86         9.12 o                         
   2   8   9        160.76        176.91         9.22 o                         
   4   8   9        671.13        667.68        19.88 o                         
   6   8   9        302.21        343.14        25.89 o                         
 -17   9   9        314.42        347.74        26.94 o                         
 -15   9   9          5.47         12.59         9.89 o                         
 -13   9   9        120.98        122.57        10.29 o                         
 -11   9   9          4.48         13.77         9.29 o                         
  -9   9   9        129.15        158.25         9.77 o                         
  -7   9   9          0.17          0.56         9.15 o                         
  -5   9   9         13.41         17.09         9.15 o                         
  -3   9   9        599.89        569.54        20.09 o                         
  -1   9   9         14.90         29.21        10.16 o                         
 -34   0  10         26.33         24.28        13.10 o                         
 -32   0  10        214.54        143.60         9.63 o                         
 -30   0  10          0.68         12.42         7.04 o                         
 -28   0  10       4536.47       4325.66        36.01 o                         
 -26   0  10        810.61        662.78        12.16 o                         
 -24   0  10         54.58        100.03         5.84 o                         
 -22   0  10        256.52        220.08         7.77 o                         
 -20   0  10        622.37        623.22         9.65 o                         
 -18   0  10       3725.84       3851.97        26.50 o                         
 -16   0  10       1550.04       1552.12        14.18 o                         
 -14   0  10       3961.97       4162.75        30.16 o                         
 -12   0  10         70.18        102.15         4.95 o                         
 -10   0  10      11822.31      12577.39        80.50 o                         
  -8   0  10          6.53          4.92         4.06 o                         
  -6   0  10        123.63        121.08         5.48 o                         
  -4   0  10        347.02        377.50         8.02 o                         
  -2   0  10       3472.24       3535.69        26.02 o                         
   0   0  10        612.58        640.33         9.92 o                         
   2   0  10        974.56        911.04        12.49 o                         
   4   0  10         39.54         81.43         6.14 o                         
   6   0  10       1806.58       1831.72        20.42 o                         
   8   0  10         38.46         40.03         7.33 o                         
  10   0  10        137.40        168.28        12.54 o                         
  12   0  10       1443.26       1524.44        26.70 o                         
  14   0  10        943.26        887.01        21.30 o                         
  16   0  10         31.68         36.08        12.50 o                         
 -35   1  10          0.07         -4.22         9.51 o                         
 -33   1  10        240.55        202.57         9.98 o                         
 -31   1  10         74.10         62.66         6.29 o                         
 -29   1  10         71.27         72.98         4.89 o                         
 -27   1  10        349.44        280.54         7.24 o                         
 -25   1  10       1467.80       1403.15        12.03 o                         
 -23   1  10          6.80         15.29         3.86 o                         
 -21   1  10        155.57        131.34         4.20 o                         
 -19   1  10       1834.68       1812.52        11.34 o                         
 -17   1  10        460.38        490.40         6.23 o                         
 -15   1  10       2787.22       2776.06        14.99 o                         
 -13   1  10        236.17        224.57         4.52 o                         
 -11   1  10         17.11         29.29         2.68 o                         
  -9   1  10       1100.72       1137.96         8.77 o                         
  -7   1  10        459.69        504.00         6.27 o                         
  -5   1  10        727.09        777.81         7.83 o                         
  -3   1  10       1458.32       1434.22        10.30 o                         
  -1   1  10       1431.97       1474.94        10.39 o                         
   1   1  10        245.17        206.43         4.70 o                         
   3   1  10         13.46         10.00         3.71 o                         
   5   1  10        876.95        858.80        10.07 o                         
   7   1  10        209.46        231.91         6.75 o                         
   9   1  10        320.90        311.41         8.54 o                         
  11   1  10        677.15        588.85        11.77 o                         
  13   1  10          0.09          0.17         6.39 o                         
  15   1  10          5.48          5.42         7.75 o                         
 -34   2  10         14.12          5.46        10.82 o                         
 -32   2  10         47.01         71.42         7.81 o                         
 -30   2  10          2.91         22.52         6.25 o                         
 -28   2  10          0.01          4.14         5.40 o                         
 -26   2  10        202.86        192.79         6.94 o                         
 -24   2  10       2485.89       2444.43        16.82 o                         
 -22   2  10        105.10        107.37         3.85 o                         
 -20   2  10       1196.13       1033.79         8.59 o                         
 -18   2  10         37.73         39.06         3.33 o                         
 -16   2  10        817.25        802.25         7.55 o                         
 -14   2  10         63.64         50.19         3.07 o                         
 -12   2  10        338.56        350.76         5.98 o                         
 -10   2  10        651.93        631.19         6.75 o                         
  -8   2  10         30.87         29.36         2.96 o                         
  -6   2  10          5.39         -0.44         2.90 o                         
  -4   2  10        149.88        151.77         4.62 o                         
  -2   2  10          0.46         15.89         3.32 o                         
   0   2  10        430.09        545.84         7.27 o                         
   2   2  10          5.98          0.67         3.86 o                         
   4   2  10        189.62        198.95         5.39 o                         
   6   2  10          0.40         -4.27         4.27 o                         
   8   2  10          0.35          2.05         4.56 o                         
  10   2  10         74.49         66.70         5.86 o                         
  12   2  10        495.67        478.26        12.97 o                         
  14   2  10        733.01        761.82        16.89 o                         
  16   2  10          4.04        -13.56        13.67 o                         
 -33   3  10          0.06         -4.10         8.56 o                         
 -31   3  10          3.78          3.71         7.97 o                         
 -29   3  10         12.26          3.77         6.16 o                         
 -27   3  10        628.36        652.93        11.80 o                         
 -25   3  10         33.59         17.83         4.71 o                         
 -23   3  10        990.23        971.37        10.04 o                         
 -21   3  10       3475.34       3530.93        20.17 o                         
 -19   3  10        191.06        208.88         5.59 o                         
 -17   3  10        688.95        643.80         7.67 o                         
 -15   3  10        152.17        219.55         4.90 o                         
 -13   3  10        758.73        725.51         7.15 o                         
 -11   3  10       1368.74       1319.71         9.79 o                         
  -9   3  10       1301.96       1322.45         9.60 o                         
  -7   3  10        205.50        215.51         5.18 o                         
  -5   3  10        225.98        254.89         5.66 o                         
  -3   3  10        714.48        751.90         7.72 o                         
  -1   3  10        968.85        923.53         8.87 o                         
   1   3  10       1338.02       1366.59        10.38 o                         
   3   3  10       2023.74       1974.92        14.36 o                         
   5   3  10       1722.00       1688.91        14.69 o                         
   7   3  10         15.11         18.96         5.01 o                         
   9   3  10       2512.91       2443.56        20.96 o                         
  11   3  10         28.40         33.90         6.46 o                         
  13   3  10         92.57        120.10         9.19 o                         
  15   3  10         36.64         37.94         9.71 o                         
 -32   4  10         28.45         -5.23        10.09 o                         
 -30   4  10         16.84         28.67         8.43 o                         
 -28   4  10        120.66        110.30         6.87 o                         
 -26   4  10          0.88         12.70         5.20 o                         
 -24   4  10        132.19        114.54         4.87 o                         
 -22   4  10        680.04        684.77        10.55 o                         
 -20   4  10        150.42        152.36         5.30 o                         
 -18   4  10         46.75         44.02         4.06 o                         
 -16   4  10         21.01         37.18         3.80 o                         
 -14   4  10        787.96        840.15         8.81 o                         
 -12   4  10        112.12        127.04         4.23 o                         
 -10   4  10        607.19        586.52         6.17 o                         
  -8   4  10          0.00          1.90         2.53 o                         
  -6   4  10        451.77        438.09         6.14 o                         
  -4   4  10         82.10        106.08         3.71 o                         
  -2   4  10       2842.55       2728.42        15.78 o                         
   0   4  10         10.55         19.57         3.51 o                         
   2   4  10       6482.32       6270.84        34.70 o                         
   4   4  10          8.18         10.32         5.38 o                         
   6   4  10        505.44        504.06        11.34 o                         
   8   4  10        967.04        956.01        14.29 o                         
  10   4  10         13.49         16.75         7.06 o                         
  12   4  10        105.55        143.33        11.93 o                         
  14   4  10         80.74         86.11        10.47 o                         
 -31   5  10          1.00          1.81         9.24 o                         
 -29   5  10         51.72         47.53         6.61 o                         
 -27   5  10          0.16          8.95         5.26 o                         
 -25   5  10         23.14         32.14         4.25 o                         
 -23   5  10        286.44        339.35         8.32 o                         
 -21   5  10        180.58        176.99         6.19 o                         
 -19   5  10          3.31         -3.98         4.27 o                         
 -17   5  10       1884.35       1791.24        14.60 o                         
 -15   5  10        136.62        148.27         5.00 o                         
 -13   5  10       1915.71       1907.99        13.11 o                         
 -11   5  10         24.88         39.66         3.63 o                         
  -9   5  10        165.15        158.46         4.51 o                         
  -7   5  10          8.37          5.47         3.22 o                         
  -5   5  10       1136.63       1159.55         9.21 o                         
  -3   5  10        327.78        313.22         6.43 o                         
  -1   5  10        863.49        835.82        10.04 o                         
   1   5  10        544.69        607.53         9.64 o                         
   3   5  10        113.99        122.66         5.80 o                         
   5   5  10        212.58        178.58         7.08 o                         
   7   5  10         54.75         66.24         6.52 o                         
   9   5  10         37.39         52.94         8.52 o                         
  11   5  10        170.67        160.27        10.61 o                         
 -28   6  10         85.55         60.88        10.18 o                         
 -26   6  10         25.98         13.58         8.08 o                         
 -24   6  10        106.91        138.14         9.78 o                         
 -22   6  10         67.85         67.70         6.74 o                         
 -20   6  10          1.60         -4.56         4.56 o                         
 -18   6  10        383.68        381.90        11.98 o                         
 -16   6  10       1879.83       1909.45        15.27 o                         
 -14   6  10        112.79        127.60         5.79 o                         
 -12   6  10        348.61        348.01         7.87 o                         
 -10   6  10       1682.92       1578.36        12.52 o                         
  -8   6  10        646.07        670.17         8.76 o                         
  -6   6  10        814.96        758.30         8.90 o                         
  -4   6  10       2602.62       2456.67        17.96 o                         
  -2   6  10         12.64         14.36         4.26 o                         
   0   6  10         65.97         62.48         5.63 o                         
   2   6  10          5.58          8.15         5.10 o                         
   4   6  10          9.02         10.94         5.29 o                         
   6   6  10        109.23         90.97         7.98 o                         
   8   6  10        198.63        208.50        10.66 o                         
  10   6  10          0.00         13.57         9.63 o                         
 -25   7  10        288.74        317.74        16.04 o                         
 -23   7  10          8.12         12.01        10.28 o                         
 -21   7  10        194.91        185.33         8.74 o                         
 -19   7  10        529.43        528.24        18.61 o                         
 -17   7  10         29.22         24.87         4.88 o                         
 -15   7  10         77.50         71.45         5.73 o                         
 -13   7  10        104.19         97.84         5.46 o                         
 -11   7  10         16.74         13.00         4.63 o                         
  -9   7  10        106.52         98.61         5.51 o                         
  -7   7  10        753.53        722.04        10.82 o                         
  -5   7  10        413.94        428.54         9.11 o                         
  -3   7  10        194.74        171.34         7.09 o                         
  -1   7  10        478.38        489.06        10.56 o                         
   1   7  10         51.61         38.73         6.27 o                         
   3   7  10        216.47        168.78         9.88 o                         
   5   7  10        252.61        285.70        13.90 o                         
   7   7  10         23.25         31.22        11.10 o                         
 -22   8  10        387.46        353.29        20.08 o                         
 -20   8  10          8.24         -2.41        10.23 o                         
 -18   8  10        107.18         97.80        12.31 o                         
 -16   8  10         24.98         26.71        11.36 o                         
 -14   8  10        594.06        574.59        14.50 o                         
 -12   8  10        189.11        197.40         9.92 o                         
 -10   8  10         54.72         57.42         6.91 o                         
  -8   8  10          3.66         -6.48         6.48 o                         
  -6   8  10        327.66        324.77        10.34 o                         
  -4   8  10        132.33        133.89         9.46 o                         
  -2   8  10       1533.77       1533.12        22.85 o                         
   0   8  10        128.86        105.52         8.89 o                         
   2   8  10        292.62        404.48        19.22 o                         
 -15   9  10          7.71        -10.28        20.51 o                         
 -13   9  10        154.41        133.51        13.05 o                         
 -11   9  10         88.89        101.30         8.69 o                         
  -9   9  10         73.29         87.44        10.07 o                         
  -7   9  10         13.73         25.38         9.49 o                         
  -5   9  10         14.83         26.84        10.50 o                         
 -35   1  11          9.20         20.38        10.74 o                         
 -33   1  11         43.81         10.06         8.35 o                         
 -31   1  11          0.82          2.30         6.20 o                         
 -29   1  11         34.69         37.29         5.93 o                         
 -27   1  11         69.85         54.35         4.70 o                         
 -25   1  11         66.97         41.88         4.44 o                         
 -23   1  11       1150.42       1117.70        10.01 o                         
 -21   1  11          1.30         -2.77         3.09 o                         
 -19   1  11        234.78        228.60         5.45 o                         
 -17   1  11        417.07        390.21         6.04 o                         
 -15   1  11        898.60        933.98         8.35 o                         
 -13   1  11        629.52        640.21         6.98 o                         
 -11   1  11       6667.01       6957.77        33.45 o                         
  -9   1  11       3439.48       3361.82        18.04 o                         
  -7   1  11       2047.59       2133.77        13.62 o                         
  -5   1  11        100.37        105.37         4.04 o                         
  -3   1  11        983.75       1093.43         9.24 o                         
  -1   1  11         18.93         14.45         3.20 o                         
   1   1  11        108.56         92.66         4.26 o                         
   3   1  11        997.01        850.26        10.40 o                         
   5   1  11        342.50        286.61         7.35 o                         
   7   1  11       1588.56       1486.75        14.21 o                         
   9   1  11        103.32        105.67         6.60 o                         
  11   1  11        237.45        211.23         8.46 o                         
  13   1  11         70.97         75.71         8.44 o                         
 -34   2  11         19.80         15.89        10.12 o                         
 -32   2  11         95.80         98.02         8.72 o                         
 -30   2  11         12.95          8.38         7.63 o                         
 -28   2  11        108.50         95.99         6.42 o                         
 -26   2  11         10.89         12.76         4.62 o                         
 -24   2  11         33.20         36.42         3.74 o                         
 -22   2  11        570.85        566.13         7.98 o                         
 -20   2  11       3089.26       3048.61        17.10 o                         
 -18   2  11       2316.91       2266.92        13.67 o                         
 -16   2  11          0.04          7.53         3.13 o                         
 -14   2  11         58.28         82.38         3.37 o                         
 -12   2  11        712.69        671.11         7.53 o                         
 -10   2  11        139.73        126.89         4.10 o                         
  -8   2  11        777.13        753.79         7.52 o                         
  -6   2  11        934.07        919.25         8.84 o                         
  -4   2  11       5193.84       5182.56        27.50 o                         
  -2   2  11         11.24         14.85         3.64 o                         
   0   2  11          4.90         11.43         3.36 o                         
   2   2  11        156.50        143.27         5.38 o                         
   4   2  11         19.75          8.70         4.32 o                         
   6   2  11       1680.30       1613.42        14.73 o                         
   8   2  11         58.78         57.75         6.31 o                         
  10   2  11         28.07         29.03         6.43 o                         
  12   2  11         67.36         61.55         9.45 o                         
  14   2  11        124.76        117.16        10.82 o                         
 -33   3  11          4.73          8.10         9.37 o                         
 -31   3  11         69.99         51.83         8.77 o                         
 -29   3  11         31.02         23.87         6.59 o                         
 -27   3  11          1.70         -4.59         5.75 o                         
 -25   3  11         37.38         24.11         5.07 o                         
 -23   3  11        356.94        397.21         9.83 o                         
 -21   3  11       2699.72       2674.50        17.01 o                         
 -19   3  11         28.10         22.44         3.99 o                         
 -17   3  11         32.07         35.30         3.35 o                         
 -15   3  11         28.34         31.11         3.58 o                         
 -13   3  11         28.30         38.56         3.51 o                         
 -11   3  11        707.80        639.98         6.81 o                         
  -9   3  11          0.00         -0.09         3.09 o                         
  -7   3  11        236.53        211.89         5.50 o                         
  -5   3  11       1755.02       1770.31        12.58 o                         
  -3   3  11       1713.17       1768.19        12.56 o                         
  -1   3  11        129.81        101.91         4.60 o                         
   1   3  11        931.65        921.14        10.18 o                         
   3   3  11       3170.44       3069.13        20.65 o                         
   5   3  11          1.79          6.78         5.08 o                         
   7   3  11        240.91        198.69         8.10 o                         
   9   3  11         26.83         24.27         6.11 o                         
  11   3  11         47.14         48.82         8.55 o                         
  13   3  11          0.02          2.15         9.89 o                         
 -32   4  11          1.72          9.26        13.65 o                         
 -30   4  11         51.58         38.11         8.76 o                         
 -28   4  11         68.31         69.24         6.78 o                         
 -26   4  11        111.03        113.72         5.85 o                         
 -24   4  11        506.74        537.73        12.94 o                         
 -22   4  11       1393.38       1197.20        12.70 o                         
 -20   4  11       1100.84       1001.23        11.39 o                         
 -18   4  11        714.58        729.84         9.23 o                         
 -16   4  11        148.97        155.51         5.17 o                         
 -14   4  11          0.04          4.25         3.72 o                         
 -12   4  11         72.49         57.21         3.61 o                         
 -10   4  11         79.92         53.92         3.55 o                         
  -8   4  11         96.71        104.51         3.96 o                         
  -6   4  11        342.09        340.73         6.56 o                         
  -4   4  11       2869.10       2799.19        16.13 o                         
  -2   4  11       1076.44       1135.98        10.33 o                         
   0   4  11        175.38        172.12         6.21 o                         
   2   4  11       2145.05       2107.15        17.22 o                         
   4   4  11          5.84         10.91         5.91 o                         
   6   4  11         52.75         61.93         7.63 o                         
   8   4  11          8.95         10.14         6.93 o                         
  10   4  11         51.37         86.02         8.83 o                         
  12   4  11          2.20         18.76         9.50 o                         
 -31   5  11          0.66         -6.14         9.93 o                         
 -29   5  11        190.58        197.75        11.56 o                         
 -27   5  11         18.69         16.95         7.44 o                         
 -25   5  11          4.78         -0.11         5.64 o                         
 -23   5  11        224.15        241.42         8.31 o                         
 -21   5  11         83.46         88.02         5.67 o                         
 -19   5  11         62.49         40.80         5.52 o                         
 -17   5  11        101.61         86.41         5.34 o                         
 -15   5  11        315.19        312.91         7.97 o                         
 -13   5  11       2150.77       2185.24        16.00 o                         
 -11   5  11        115.83        120.11         4.63 o                         
  -9   5  11        779.25        688.30         7.86 o                         
  -7   5  11         24.26         17.88         3.49 o                         
  -5   5  11        750.24        757.86         8.50 o                         
  -3   5  11       2314.99       2236.90        15.80 o                         
  -1   5  11        319.49        277.02         7.32 o                         
   1   5  11        224.81        191.88         6.68 o                         
   3   5  11          3.59          0.58         6.04 o                         
   5   5  11       1262.46       1325.66        17.50 o                         
   7   5  11         65.59         79.45         7.85 o                         
   9   5  11         15.17         19.34         8.63 o                         
 -28   6  11         35.20         27.28        10.11 o                         
 -26   6  11         56.76         65.13         9.75 o                         
 -24   6  11         12.16         -4.93         8.80 o                         
 -22   6  11        274.81        273.99         9.25 o                         
 -20   6  11         99.71         84.27         6.57 o                         
 -18   6  11         16.68         26.60         5.23 o                         
 -16   6  11        203.84        155.06         6.46 o                         
 -14   6  11        502.68        493.16         9.64 o                         
 -12   6  11        288.41        301.21         7.59 o                         
 -10   6  11        714.26        680.12         8.94 o                         
  -8   6  11          3.65          5.93         3.92 o                         
  -6   6  11         43.21         52.51         3.97 o                         
  -4   6  11        183.16        172.64         6.13 o                         
  -2   6  11        361.23        406.45        11.59 o                         
   0   6  11        236.25        238.87         8.64 o                         
   2   6  11          6.36          5.95         5.60 o                         
   4   6  11        184.34        177.50         7.91 o                         
   6   6  11         38.18         35.62         8.71 o                         
   8   6  11         84.33         97.43        10.79 o                         
 -25   7  11          3.44         23.95        11.24 o                         
 -23   7  11          0.82         10.55        10.10 o                         
 -21   7  11         75.72         40.50        10.70 o                         
 -19   7  11        324.54        336.45        14.34 o                         
 -17   7  11          5.10         17.84         6.76 o                         
 -15   7  11         40.83         35.32         4.96 o                         
 -13   7  11         76.53         85.00         5.79 o                         
 -11   7  11        734.58        748.12        10.85 o                         
  -9   7  11         24.40         22.05         5.07 o                         
  -7   7  11        701.18        740.29        11.85 o                         
  -5   7  11        157.41        159.38         6.78 o                         
  -3   7  11        101.64        130.27         5.81 o                         
  -1   7  11        712.09        680.28        16.30 o                         
   1   7  11        219.46        228.23        11.69 o                         
   3   7  11        128.55        102.83         9.53 o                         
   5   7  11         43.96         41.45         9.79 o                         
 -20   8  11        116.87        129.06        11.44 o                         
 -18   8  11        135.68        138.21        12.83 o                         
 -16   8  11        164.47        171.18         9.94 o                         
 -14   8  11        207.66        191.54        11.63 o                         
 -12   8  11        370.56        389.27        12.72 o                         
 -10   8  11          4.11         -0.55         7.22 o                         
  -8   8  11         54.92         41.75         8.39 o                         
  -6   8  11         81.74         89.84         8.02 o                         
  -4   8  11         15.44         23.90         8.52 o                         
  -2   8  11        446.54        379.32        20.00 o                         
   0   8  11       3611.58       3753.84        38.02 o                         
 -34   0  12         62.14         44.48        12.40 o                         
 -32   0  12        500.06        434.77        19.40 o                         
 -30   0  12         58.71         56.67         7.72 o                         
 -28   0  12         71.30        106.33         7.56 o                         
 -26   0  12        238.42        185.22         8.07 o                         
 -24   0  12         71.47         76.66         6.06 o                         
 -22   0  12         97.75         86.84         5.79 o                         
 -20   0  12       2339.47       2236.46        19.58 o                         
 -18   0  12        185.66        173.58         6.27 o                         
 -16   0  12          6.99          7.73         4.52 o                         
 -14   0  12       3436.71       3435.48        29.25 o                         
 -12   0  12       3514.74       3601.24        25.96 o                         
 -10   0  12        507.02        528.86        10.51 o                         
  -8   0  12       4294.85       4366.58        33.68 o                         
  -6   0  12        285.97        252.04         7.95 o                         
  -4   0  12        972.25        913.37        12.36 o                         
  -2   0  12         36.40         39.11         5.04 o                         
   0   0  12        141.97        191.64         8.44 o                         
   2   0  12        590.60        591.56        15.31 o                         
   4   0  12        677.74        627.60        17.34 o                         
   6   0  12        247.51        262.53        14.16 o                         
   8   0  12       1168.57       1071.28        20.33 o                         
  10   0  12         56.45         50.17        10.77 o                         
  12   0  12       1936.31       1905.29        36.78 o                         
 -35   1  12          7.93         24.41        10.23 o                         
 -33   1  12          0.05          0.16         7.66 o                         
 -31   1  12        140.07        108.50         7.75 o                         
 -29   1  12          0.38         10.55         5.20 o                         
 -27   1  12         12.67          9.95         4.70 o                         
 -25   1  12       1306.82       1338.59        11.99 o                         
 -23   1  12         19.90         19.04         3.81 o                         
 -21   1  12       1122.75       1188.17        10.16 o                         
 -19   1  12       1726.37       1676.73        11.77 o                         
 -17   1  12         39.68         50.52         3.40 o                         
 -15   1  12        172.49        168.68         4.43 o                         
 -13   1  12         62.98         55.43         2.99 o                         
 -11   1  12        320.13        359.77         6.28 o                         
  -9   1  12       3651.88       3723.57        20.49 o                         
  -7   1  12       3412.05       3402.37        19.61 o                         
  -5   1  12        643.43        683.15         8.39 o                         
  -3   1  12       1117.73       1093.98         9.56 o                         
  -1   1  12         63.46         42.63         3.80 o                         
   1   1  12        139.00        102.31         5.30 o                         
   3   1  12          0.53          4.83         5.06 o                         
   5   1  12        391.30        366.17         9.61 o                         
   7   1  12         65.09         56.19         5.72 o                         
   9   1  12         37.96         28.06         6.42 o                         
  11   1  12          7.06          3.45         7.28 o                         
  13   1  12         26.25         -9.48        26.27 o                         
 -34   2  12         23.36         27.79        10.89 o                         
 -32   2  12         45.36         43.60         8.38 o                         
 -30   2  12        361.80        316.37        10.48 o                         
 -28   2  12         28.10         26.13         4.80 o                         
 -26   2  12        462.52        435.36         8.57 o                         
 -24   2  12       1622.54       1706.66        13.74 o                         
 -22   2  12         53.38         34.53         4.20 o                         
 -20   2  12        552.16        558.58         7.70 o                         
 -18   2  12       2951.86       2977.67        16.87 o                         
 -16   2  12        757.22        808.67         8.17 o                         
 -14   2  12        163.62        135.09         4.69 o                         
 -12   2  12        758.58        810.36         8.36 o                         
 -10   2  12        484.62        445.79         6.87 o                         
  -8   2  12       1886.06       2034.13        13.26 o                         
  -6   2  12         13.13         23.96         3.78 o                         
  -4   2  12       1700.73       1753.69        12.97 o                         
  -2   2  12        324.29        349.95         7.68 o                         
   0   2  12        732.81        718.44         9.14 o                         
   2   2  12          0.01         12.94         4.89 o                         
   4   2  12          0.02         -0.89         4.64 o                         
   6   2  12        480.54        418.93         9.81 o                         
   8   2  12        113.38        107.91         6.91 o                         
  10   2  12        344.82        335.56        12.87 o                         
  12   2  12          4.63          3.90         8.87 o                         
 -33   3  12        350.83        385.20        17.63 o                         
 -31   3  12         39.40         40.52         9.11 o                         
 -29   3  12        138.19        127.35         6.79 o                         
 -27   3  12          2.75          1.14         5.88 o                         
 -25   3  12       1421.87       1227.91        14.52 o                         
 -23   3  12       1520.33       1504.52        14.34 o                         
 -21   3  12        594.45        601.03         9.45 o                         
 -19   3  12         45.70         49.56         3.85 o                         
 -17   3  12         32.72         16.37         3.90 o                         
 -15   3  12        291.06        288.81         6.21 o                         
 -13   3  12       1232.14       1237.08        10.01 o                         
 -11   3  12        389.94        369.58         6.52 o                         
  -9   3  12        318.15        335.29         6.60 o                         
  -7   3  12       3340.86       3388.21        19.45 o                         
  -5   3  12         46.91         52.19         4.28 o                         
  -3   3  12        143.10        156.04         5.47 o                         
  -1   3  12       4025.64       3950.01        25.30 o                         
   1   3  12       4293.05       4200.44        28.17 o                         
   3   3  12         37.36         55.62         4.97 o                         
   5   3  12          0.08         10.03         6.76 o                         
   7   3  12        126.77        128.98         7.71 o                         
   9   3  12        183.43        189.53         9.83 o                         
  11   3  12         55.66         57.25        11.88 o                         
 -32   4  12         85.87         74.64        11.43 o                         
 -30   4  12         52.06         65.79         9.64 o                         
 -28   4  12        231.08        216.07         9.06 o                         
 -26   4  12         86.79         79.82         6.46 o                         
 -24   4  12         49.98         58.98         6.34 o                         
 -22   4  12        167.33        176.94         6.63 o                         
 -20   4  12          0.26         -4.58         4.58 o                         
 -18   4  12         97.26         82.04         5.29 o                         
 -16   4  12        639.68        619.05         9.78 o                         
 -14   4  12         22.82         53.02         4.02 o                         
 -12   4  12        920.78        828.00         8.34 o                         
 -10   4  12         50.00         51.88         3.85 o                         
  -8   4  12       1216.34       1077.42        10.15 o                         
  -6   4  12        443.99        397.90         7.39 o                         
  -4   4  12       4537.21       4350.19        29.86 o                         
  -2   4  12       2198.31       2183.15        17.32 o                         
   0   4  12        902.21        891.45        11.25 o                         
   2   4  12          0.16          9.25         5.80 o                         
   4   4  12        448.25        393.61        11.62 o                         
   6   4  12        935.08        924.42        15.52 o                         
   8   4  12          8.90         26.79         8.12 o                         
  10   4  12          6.03         -5.85         9.64 o                         
 -31   5  12         32.83         71.59        15.03 o                         
 -29   5  12          2.20         -8.27         8.27 o                         
 -27   5  12         35.95         44.52         9.02 o                         
 -25   5  12        180.71        155.33         7.71 o                         
 -23   5  12         34.48         30.27         6.66 o                         
 -21   5  12        283.49        235.92         9.34 o                         
 -19   5  12        150.32        157.05         6.88 o                         
 -17   5  12        344.74        360.28         9.96 o                         
 -15   5  12        235.05        222.68         7.55 o                         
 -13   5  12        719.84        723.11        10.21 o                         
 -11   5  12        696.40        682.60         8.81 o                         
  -9   5  12        208.51        195.48         5.93 o                         
  -7   5  12         54.96         50.38         4.51 o                         
  -5   5  12        501.27        518.29         8.42 o                         
  -3   5  12         23.28         42.77         4.85 o                         
  -1   5  12         19.35         19.73         5.67 o                         
   1   5  12         20.02         29.25         5.35 o                         
   3   5  12        369.15        408.50        12.01 o                         
   5   5  12         67.78         76.09         8.11 o                         
   7   5  12        734.79        720.82        19.31 o                         
 -28   6  12          0.41          9.47        11.00 o                         
 -26   6  12         54.17         68.84        11.85 o                         
 -24   6  12         73.96         83.54         8.85 o                         
 -22   6  12        229.16        235.20        10.16 o                         
 -20   6  12         36.64         37.02         6.25 o                         
 -18   6  12         99.18         90.16         6.53 o                         
 -16   6  12        918.11        818.07        12.39 o                         
 -14   6  12        214.44        206.18         7.49 o                         
 -12   6  12        379.73        419.73         8.79 o                         
 -10   6  12         13.96          3.28         4.41 o                         
  -8   6  12        256.24        253.37         6.92 o                         
  -6   6  12         31.32         38.81         4.37 o                         
  -4   6  12        265.14        269.32         7.70 o                         
  -2   6  12         96.21        108.52         6.58 o                         
   0   6  12         94.43         82.08         5.99 o                         
   2   6  12        225.66        243.34        10.95 o                         
   4   6  12        137.72        141.80         9.45 o                         
   6   6  12          1.55         -2.99         9.03 o                         
 -25   7  12         56.68         64.33        11.70 o                         
 -23   7  12         30.32         44.83        11.00 o                         
 -21   7  12         65.47         88.13        12.57 o                         
 -19   7  12         22.67         23.76         9.74 o                         
 -17   7  12          0.86         10.83         6.53 o                         
 -15   7  12        300.65        299.18         9.97 o                         
 -13   7  12         35.90         21.71         7.08 o                         
 -11   7  12          9.26         18.00         5.51 o                         
  -9   7  12         97.66         88.42         6.15 o                         
  -7   7  12        110.49        138.53         7.22 o                         
  -5   7  12        798.85        818.49        15.76 o                         
  -3   7  12          8.13         23.73         9.46 o                         
  -1   7  12       1168.49       1181.39        17.70 o                         
   1   7  12        105.35        113.09         9.33 o                         
   3   7  12        169.60        196.62        31.65 o                         
 -20   8  12          3.92         -4.74        13.01 o                         
 -18   8  12         30.25         35.05        10.94 o                         
 -16   8  12         39.97         44.10         9.65 o                         
 -14   8  12        183.82        175.99        10.76 o                         
 -12   8  12         20.50          9.13         8.78 o                         
 -10   8  12          0.49          1.91         8.65 o                         
  -8   8  12        275.53        280.00        11.41 o                         
  -6   8  12         23.94         72.34         9.88 o                         
  -4   8  12          0.03         17.37        10.24 o                         
 -35   1  13          0.40        -10.29        10.29 o                         
 -33   1  13         58.65         53.16         7.77 o                         
 -31   1  13        288.53        240.43         8.73 o                         
 -29   1  13          5.53         -1.46         5.26 o                         
 -27   1  13        104.85         79.19         5.42 o                         
 -25   1  13          7.68         -0.59         4.67 o                         
 -23   1  13       1583.75       1635.53        14.46 o                         
 -21   1  13       4110.45       4143.51        24.84 o                         
 -19   1  13        205.80        167.41         4.94 o                         
 -17   1  13        259.06        299.72         6.39 o                         
 -15   1  13        320.58        269.70         6.10 o                         
 -13   1  13        160.42        188.67         4.73 o                         
 -11   1  13        337.56        390.77         6.64 o                         
  -9   1  13         38.02         33.36         3.93 o                         
  -7   1  13          2.31          2.31         4.01 o                         
  -5   1  13        119.87        103.01         4.57 o                         
  -3   1  13          0.55         -2.67         4.24 o                         
  -1   1  13        908.73        836.03        10.71 o                         
   1   1  13        341.98        273.89         8.61 o                         
   3   1  13        535.39        475.07        14.20 o                         
   5   1  13        256.98        259.49         9.97 o                         
   7   1  13          2.56          1.08         7.06 o                         
   9   1  13        263.79        220.17        10.16 o                         
  11   1  13        166.21        107.19        42.57 o                         
 -34   2  13          9.08         31.22         9.57 o                         
 -32   2  13        127.75        143.98         9.96 o                         
 -30   2  13         38.62         20.31         6.75 o                         
 -28   2  13        386.30        322.37        12.86 o                         
 -26   2  13         50.99         53.62         5.28 o                         
 -24   2  13        193.03        184.64         6.46 o                         
 -22   2  13        167.92        119.96         5.23 o                         
 -20   2  13       1028.58        991.21        10.36 o                         
 -18   2  13         11.65          6.69         3.53 o                         
 -16   2  13        162.87        128.58         4.79 o                         
 -14   2  13        760.39        783.48         8.84 o                         
 -12   2  13         41.54         80.46         4.22 o                         
 -10   2  13          0.04         -0.92         3.63 o                         
  -8   2  13       1234.60       1194.47        10.64 o                         
  -6   2  13        262.68        213.73         6.09 o                         
  -4   2  13         12.11         14.44         4.65 o                         
  -2   2  13        423.63        376.83         8.38 o                         
   0   2  13       3288.64       3258.11        24.22 o                         
   2   2  13        640.23        665.79        13.10 o                         
   4   2  13         19.95          8.20         6.38 o                         
   6   2  13        129.26        135.09         7.91 o                         
   8   2  13        468.51        490.03        21.12 o                         
  10   2  13          2.42          2.18         8.58 o                         
 -33   3  13         28.57         67.89        11.86 o                         
 -31   3  13          7.53         -5.79         8.31 o                         
 -29   3  13          9.17         15.66         7.98 o                         
 -27   3  13        916.65        985.69        15.38 o                         
 -25   3  13        288.26        263.60        12.36 o                         
 -23   3  13         14.49         25.14         5.64 o                         
 -21   3  13        206.97        243.83         7.57 o                         
 -19   3  13        459.22        400.85         8.29 o                         
 -17   3  13         36.73         18.76         4.68 o                         
 -15   3  13         40.90         24.73         3.98 o                         
 -13   3  13        578.49        563.33         8.53 o                         
 -11   3  13        261.04        262.78         6.74 o                         
  -9   3  13       1307.71       1336.46        12.02 o                         
  -7   3  13        298.91        335.09         8.14 o                         
  -5   3  13        752.16        752.08        11.55 o                         
  -3   3  13       1377.68       1401.74        13.48 o                         
  -1   3  13        207.99        218.25         8.66 o                         
   1   3  13        115.75        129.36         7.75 o                         
   3   3  13         15.75         17.04         5.64 o                         
   5   3  13         37.35         25.74         8.24 o                         
   7   3  13          4.99         10.77         8.28 o                         
   9   3  13        117.85        128.37         9.61 o                         
 -32   4  13        247.56        262.11        14.89 o                         
 -30   4  13         20.01         15.64         9.08 o                         
 -28   4  13         29.98          9.93         7.80 o                         
 -26   4  13        204.23        200.03         9.00 o                         
 -24   4  13          5.69          9.06         6.39 o                         
 -22   4  13         24.86         20.75         5.80 o                         
 -20   4  13          8.13          6.37         6.10 o                         
 -18   4  13       1798.14       1667.95        16.23 o                         
 -16   4  13       2852.20       2543.03        18.57 o                         
 -14   4  13        876.95        931.36        10.61 o                         
 -12   4  13       2762.92       2756.33        17.13 o                         
 -10   4  13         39.57         27.13         4.21 o                         
  -8   4  13       2984.94       2896.64        19.48 o                         
  -6   4  13         59.62         48.70         4.98 o                         
  -4   4  13        479.06        462.98         8.91 o                         
  -2   4  13        209.60        211.57         6.90 o                         
   0   4  13         80.75         99.16         6.18 o                         
   2   4  13        104.34        116.57         8.04 o                         
   4   4  13         38.13         46.57         7.41 o                         
   6   4  13        192.85        239.00        11.91 o                         
   8   4  13         50.32         60.26        10.37 o                         
 -29   5  13          1.65         16.04        10.39 o                         
 -27   5  13        141.07        140.58         9.13 o                         
 -25   5  13        176.95        174.31         8.75 o                         
 -23   5  13         28.52         37.18         6.94 o                         
 -21   5  13        548.94        559.96        15.66 o                         
 -19   5  13        127.12        134.20         8.43 o                         
 -17   5  13         44.28         48.39         6.87 o                         
 -15   5  13         29.12         34.89         5.81 o                         
 -13   5  13        437.34        392.58         9.79 o                         
 -11   5  13         26.46         31.15         4.43 o                         
  -9   5  13        885.85        885.88        10.47 o                         
  -7   5  13        584.31        585.37        13.16 o                         
  -5   5  13          8.40          5.25         4.97 o                         
  -3   5  13        335.67        346.81         9.13 o                         
  -1   5  13       1032.76       1082.66        13.60 o                         
   1   5  13        125.71        159.92         7.82 o                         
   3   5  13         81.66         58.36         8.32 o                         
   5   5  13        208.06        218.34        10.48 o                         
 -28   6  13         26.24         44.69        14.47 o                         
 -26   6  13          0.39         -2.29        10.64 o                         
 -24   6  13         25.65         36.70         7.39 o                         
 -22   6  13         32.93         23.45         7.61 o                         
 -20   6  13        484.18        450.85        14.84 o                         
 -18   6  13         26.60         32.48         6.90 o                         
 -16   6  13        266.20        258.02        11.66 o                         
 -14   6  13         18.43          3.15         5.87 o                         
 -12   6  13          3.19          6.69         5.41 o                         
 -10   6  13         41.16         22.36         5.95 o                         
  -8   6  13        232.67        220.66         7.03 o                         
  -6   6  13          4.03         -1.43         4.99 o                         
  -4   6  13         82.20         97.53         6.52 o                         
  -2   6  13         99.04         99.42         8.04 o                         
   0   6  13         21.22          4.68         6.69 o                         
   2   6  13         80.79         53.34         8.39 o                         
 -23   7  13         64.86         78.05        11.07 o                         
 -21   7  13          0.37         -8.75         9.63 o                         
 -19   7  13        186.91        212.67        13.38 o                         
 -17   7  13         87.36         85.23         8.86 o                         
 -15   7  13         97.41         73.13         8.29 o                         
 -13   7  13        847.09        819.10        13.75 o                         
 -11   7  13        254.78        263.95         9.72 o                         
  -9   7  13        165.02        190.40         8.17 o                         
  -7   7  13          5.41         10.59         7.88 o                         
  -5   7  13         41.72         30.80         8.25 o                         
  -3   7  13        288.79        289.07        11.72 o                         
  -1   7  13        395.48        469.24        14.73 o                         
 -18   8  13         70.65        135.30        44.08 o                         
 -16   8  13         16.98          6.72         9.31 o                         
 -14   8  13          0.97          4.36         9.41 o                         
 -12   8  13         65.08         32.38        10.29 o                         
 -10   8  13         51.99         90.50        10.19 o                         
  -8   8  13         65.01         53.33         9.29 o                         
 -34   0  14        162.36        170.81        14.83 o                         
 -32   0  14          4.70         -0.45        10.09 o                         
 -30   0  14         83.34         83.49         8.72 o                         
 -28   0  14          0.45         -4.97         7.99 o                         
 -26   0  14       1344.36       1234.77        20.45 o                         
 -24   0  14        653.28        667.92        17.00 o                         
 -22   0  14        642.58        630.76        14.40 o                         
 -20   0  14       9411.18       9695.08        84.87 o                         
 -18   0  14      12528.60      12580.05        92.75 o                         
 -16   0  14        501.73        512.60        11.55 o                         
 -14   0  14       1970.40       1878.92        18.71 o                         
 -12   0  14         23.81         21.96         5.22 o                         
 -10   0  14        314.38        355.79        10.16 o                         
  -8   0  14        433.03        390.67        11.04 o                         
  -6   0  14         22.15         32.13         6.65 o                         
  -4   0  14       2194.61       2348.44        28.89 o                         
  -2   0  14       2375.36       2381.48        29.27 o                         
   0   0  14        166.04        156.73        11.18 o                         
   2   0  14       2706.65       2451.60        33.13 o                         
   4   0  14       3629.33       3413.05        42.37 o                         
   6   0  14          0.46          3.41        10.06 o                         
   8   0  14        292.44        331.66        23.24 o                         
 -35   1  14        301.01        380.60        28.07 o                         
 -33   1  14          1.96          8.42        10.57 o                         
 -31   1  14         68.74         91.21         7.75 o                         
 -29   1  14          4.96         -4.21         5.61 o                         
 -27   1  14         45.22         37.02         6.41 o                         
 -25   1  14       1122.15       1023.01        12.39 o                         
 -23   1  14        468.78        432.18         9.68 o                         
 -21   1  14         99.82        106.96         5.38 o                         
 -19   1  14        259.81        273.91         7.16 o                         
 -17   1  14        125.50        143.50         4.55 o                         
 -15   1  14        626.06        575.69         8.20 o                         
 -13   1  14       3888.33       3781.57        21.09 o                         
 -11   1  14       4384.38       4396.29        24.82 o                         
  -9   1  14        517.42        450.80         9.15 o                         
  -7   1  14       1059.68       1019.89        11.79 o                         
  -5   1  14        873.91        806.62        11.73 o                         
  -3   1  14        313.36        365.83        11.51 o                         
  -1   1  14         28.58         40.51         5.82 o                         
   1   1  14        219.03        221.89         8.63 o                         
   3   1  14        554.90        542.94        12.49 o                         
   5   1  14         16.73         21.12         6.90 o                         
   7   1  14        169.27        203.98         9.99 o                         
 -34   2  14         44.50         54.13        10.98 o                         
 -32   2  14          1.76          6.71         8.33 o                         
 -30   2  14          1.15          2.62         8.23 o                         
 -28   2  14         77.18        109.53         6.85 o                         
 -26   2  14         21.60         36.22         5.71 o                         
 -24   2  14        599.56        493.27         9.56 o                         
 -22   2  14         61.53         18.16         4.86 o                         
 -20   2  14         22.68         11.39         4.42 o                         
 -18   2  14         10.67          9.35         4.67 o                         
 -16   2  14          1.73         -3.69         4.82 o                         
 -14   2  14       2589.72       2479.99        16.93 o                         
 -12   2  14          7.96         10.39         4.22 o                         
 -10   2  14         57.34         48.78         5.13 o                         
  -8   2  14         15.62         19.62         4.81 o                         
  -6   2  14       2426.99       2273.99        18.46 o                         
  -4   2  14        409.51        392.55         9.52 o                         
  -2   2  14        929.04        951.01        11.79 o                         
   0   2  14        481.19        427.05        11.38 o                         
   2   2  14         50.63         36.77         8.27 o                         
   4   2  14       1021.97       1004.75        17.52 o                         
   6   2  14        111.39        103.60         8.92 o                         
   8   2  14         18.72         12.42         9.45 o                         
 -33   3  14        187.04        216.38        11.78 o                         
 -31   3  14        111.08         90.45        10.03 o                         
 -29   3  14        108.48        124.76        10.48 o                         
 -27   3  14        256.68        208.63         8.74 o                         
 -25   3  14         10.56         10.79         6.20 o                         
 -23   3  14        990.58        954.93        13.86 o                         
 -21   3  14       1119.50       1057.33        14.83 o                         
 -19   3  14          1.84         -5.11         5.11 o                         
 -17   3  14          0.24         13.88         4.44 o                         
 -15   3  14        531.12        561.08        10.03 o                         
 -13   3  14        395.52        389.59         7.72 o                         
 -11   3  14         13.10         20.35         4.89 o                         
  -9   3  14       5204.06       5150.18        32.34 o                         
  -7   3  14        426.81        470.94        10.23 o                         
  -5   3  14       2791.65       2893.48        22.27 o                         
  -3   3  14          2.09          5.30         5.79 o                         
  -1   3  14         79.81         54.57         5.95 o                         
   1   3  14         58.94         77.38         8.55 o                         
   3   3  14         21.39         11.62         8.14 o                         
   5   3  14         28.04         40.07         9.79 o                         
   7   3  14          1.46         14.64        10.40 o                         
 -32   4  14        109.74        134.37        16.46 o                         
 -30   4  14         28.01         15.14        10.37 o                         
 -28   4  14        119.85        134.58         8.81 o                         
 -26   4  14        115.99        140.63         7.88 o                         
 -24   4  14          0.15         -3.35         6.11 o                         
 -22   4  14         33.37         39.70         7.20 o                         
 -20   4  14         85.96         80.28         8.13 o                         
 -18   4  14        399.70        306.48        10.04 o                         
 -16   4  14          0.35         18.85         5.17 o                         
 -14   4  14        300.68        291.65         7.79 o                         
 -12   4  14       1760.92       1674.93        14.26 o                         
 -10   4  14        100.11        109.91         5.55 o                         
  -8   4  14       1110.23       1170.31        12.72 o                         
  -6   4  14        507.11        508.29        10.34 o                         
  -4   4  14         11.17          7.77         5.89 o                         
  -2   4  14        126.93        151.27         7.33 o                         
   0   4  14        180.68        173.11         8.24 o                         
   2   4  14        768.57        790.71        16.12 o                         
   4   4  14         28.27         40.00         9.81 o                         
 -29   5  14         11.03         11.78        10.15 o                         
 -27   5  14         87.88         78.05         9.00 o                         
 -25   5  14          5.88          1.33         8.49 o                         
 -23   5  14         51.57         40.36         7.68 o                         
 -21   5  14        474.48        461.46        13.06 o                         
 -19   5  14        175.99        165.24         8.62 o                         
 -17   5  14        245.59        208.35         9.21 o                         
 -15   5  14          0.17          6.20         5.99 o                         
 -13   5  14        664.94        728.21        10.67 o                         
 -11   5  14        181.48        124.66         5.50 o                         
  -9   5  14        335.65        345.79         9.61 o                         
  -7   5  14         80.09         91.06         6.91 o                         
  -5   5  14          0.05         11.12         6.63 o                         
  -3   5  14        662.29        654.94        13.52 o                         
  -1   5  14        389.16        415.61        17.19 o                         
   1   5  14         54.74         55.25         8.52 o                         
   3   5  14         20.70         13.93        10.03 o                         
 -26   6  14         91.90        103.56         9.84 o                         
 -24   6  14         73.16         68.51         9.36 o                         
 -22   6  14        270.44        295.46        17.08 o                         
 -20   6  14        209.31        220.71        12.90 o                         
 -18   6  14        211.99        278.40        11.95 o                         
 -16   6  14         87.48         92.76         8.63 o                         
 -14   6  14        103.21        101.23         7.32 o                         
 -12   6  14         38.45         45.80         6.06 o                         
 -10   6  14         40.77         19.62         5.56 o                         
  -8   6  14         82.88         75.27         5.91 o                         
  -6   6  14        108.86        102.95         8.11 o                         
  -4   6  14        149.72        138.24         9.41 o                         
  -2   6  14        402.95        347.76        15.51 o                         
   0   6  14         57.47         77.44         9.23 o                         
 -23   7  14        146.69        174.05        28.66 o                         
 -21   7  14          2.08          1.64         8.60 o                         
 -19   7  14         84.09         82.13        12.89 o                         
 -17   7  14         12.16         -1.06         9.24 o                         
 -15   7  14          0.46         15.14        12.83 o                         
 -13   7  14         31.71         27.19         8.24 o                         
 -11   7  14        859.98        935.80        16.62 o                         
  -9   7  14         20.27         12.28         8.38 o                         
  -7   7  14         64.52         54.87         9.76 o                         
  -5   7  14        188.97        227.78        12.71 o                         
 -33   1  15         60.92         73.35        10.34 o                         
 -31   1  15         30.27         29.15         7.15 o                         
 -29   1  15          0.21          6.63         8.44 o                         
 -27   1  15        191.36        219.51         8.04 o                         
 -25   1  15        106.20        107.00         6.92 o                         
 -23   1  15         44.49         64.50         5.51 o                         
 -21   1  15         58.77         71.88         4.96 o                         
 -19   1  15          0.55         -0.33         4.44 o                         
 -17   1  15         27.16         25.35         5.23 o                         
 -15   1  15          3.65          3.14         4.78 o                         
 -13   1  15        591.23        549.62         9.63 o                         
 -11   1  15         13.91         10.78         5.26 o                         
  -9   1  15        335.62        352.32         9.81 o                         
  -7   1  15        108.43        106.58         6.47 o                         
  -5   1  15         93.21         96.91         6.44 o                         
  -3   1  15        946.41        865.65        13.62 o                         
  -1   1  15        438.13        445.54        12.01 o                         
   1   1  15         50.16         67.85         7.74 o                         
   3   1  15          0.40          7.95         6.93 o                         
   5   1  15          1.87          6.59         8.12 o                         
 -34   2  15         11.88          0.93        44.84 o                         
 -32   2  15         17.70          6.71        10.29 o                         
 -30   2  15          2.73         15.69         7.97 o                         
 -28   2  15         11.37         15.00         6.16 o                         
 -26   2  15        144.81        167.12         7.78 o                         
 -24   2  15          1.66         -0.70         5.46 o                         
 -22   2  15        800.31        794.47        12.52 o                         
 -20   2  15        475.81        459.79        10.23 o                         
 -18   2  15         71.03         56.95         5.99 o                         
 -16   2  15       2125.29       2073.90        18.21 o                         
 -14   2  15        227.88        235.73         6.53 o                         
 -12   2  15        460.23        438.26         9.77 o                         
 -10   2  15        606.86        568.09        10.65 o                         
  -8   2  15        942.14        918.14        12.95 o                         
  -6   2  15        461.24        461.30        11.55 o                         
  -4   2  15       2377.51       2421.26        22.16 o                         
  -2   2  15        213.97        181.80         7.68 o                         
   0   2  15         39.80         39.42         7.79 o                         
   2   2  15         25.17         19.12         7.53 o                         
   4   2  15         57.53         36.92         8.63 o                         
 -33   3  15          1.86         19.35        26.56 o                         
 -31   3  15         33.63         63.04        10.27 o                         
 -29   3  15          0.04          7.79         7.62 o                         
 -27   3  15         51.57         61.60         7.33 o                         
 -25   3  15         14.41          7.93         6.44 o                         
 -23   3  15        561.46        603.51        14.06 o                         
 -21   3  15        766.27        826.13        14.46 o                         
 -19   3  15         15.01         19.90         6.06 o                         
 -17   3  15         30.06         20.62         6.94 o                         
 -15   3  15        795.24        853.14        12.14 o                         
 -13   3  15        239.15        276.90         8.61 o                         
 -11   3  15          3.03         20.31         5.62 o                         
  -9   3  15        570.26        537.62        10.92 o                         
  -7   3  15       1044.83       1030.26        15.77 o                         
  -5   3  15        199.19        212.00         9.72 o                         
  -3   3  15        185.72        176.15         7.79 o                         
  -1   3  15        102.76        104.02         8.47 o                         
   1   3  15         24.66          4.16        10.10 o                         
   3   3  15         13.72         -0.06         8.43 o                         
 -30   4  15        125.75        101.01        10.09 o                         
 -28   4  15         97.22        107.35         9.47 o                         
 -26   4  15        149.70        118.08         9.05 o                         
 -24   4  15         16.33         -5.09         7.80 o                         
 -22   4  15         21.48          4.51         6.99 o                         
 -20   4  15        555.28        582.03        13.82 o                         
 -18   4  15        842.89        823.39        17.42 o                         
 -16   4  15         21.15         29.27         6.07 o                         
 -14   4  15          0.02          8.12         5.01 o                         
 -12   4  15         17.19         12.20         5.27 o                         
 -10   4  15        109.08        125.85         6.19 o                         
  -8   4  15        632.05        626.59        14.05 o                         
  -6   4  15         99.89        112.88         6.77 o                         
  -4   4  15        476.65        441.63        11.10 o                         
  -2   4  15        192.01        177.39         9.18 o                         
   0   4  15        196.06        209.74        10.27 o                         
   2   4  15         55.89         30.28        10.47 o                         
 -29   5  15         11.41         33.50        17.98 o                         
 -27   5  15        237.94        273.40        14.20 o                         
 -25   5  15        266.81        287.72        16.29 o                         
 -23   5  15        137.42        186.66        12.01 o                         
 -21   5  15        454.17        451.34        14.06 o                         
 -19   5  15         40.06         50.94         8.13 o                         
 -17   5  15          4.20         13.15         7.70 o                         
 -15   5  15        820.72        761.01        12.83 o                         
 -13   5  15        551.55        560.54        12.58 o                         
 -11   5  15          0.85          5.65         5.52 o                         
  -9   5  15       1626.87       1678.81        17.16 o                         
  -7   5  15        106.88        110.56         7.26 o                         
  -5   5  15        218.33        173.76         8.47 o                         
  -3   5  15          0.99         -8.20         8.20 o                         
  -1   5  15        657.28        704.61        17.73 o                         
   1   5  15        156.49        182.94        15.37 o                         
 -26   6  15        128.54        206.01        47.13 o                         
 -24   6  15        109.03        119.49        10.36 o                         
 -22   6  15        244.01        260.31        12.50 o                         
 -20   6  15         16.38         14.49        10.01 o                         
 -18   6  15        656.46        757.70        20.97 o                         
 -16   6  15        140.97        161.82         9.39 o                         
 -14   6  15          1.59         11.91         7.29 o                         
 -12   6  15         53.40         66.22         7.66 o                         
 -10   6  15         50.25         39.21         6.65 o                         
  -8   6  15         32.85          9.98         6.42 o                         
  -6   6  15         23.00          9.06         9.03 o                         
  -4   6  15         24.87         33.81         9.34 o                         
 -19   7  15         44.87         33.64        10.11 o                         
 -17   7  15        214.61        208.43        12.43 o                         
 -15   7  15         44.05         22.88         9.08 o                         
 -13   7  15        321.64        344.23        18.37 o                         
 -11   7  15          5.09         22.91         9.49 o                         
  -9   7  15        138.27        164.90        12.62 o                         
 -34   0  16          0.82        -14.84        16.45 o                         
 -32   0  16        178.36        226.82        16.12 o                         
 -30   0  16        110.44        177.19        13.98 o                         
 -28   0  16         13.32          3.58         9.68 o                         
 -26   0  16         34.17         35.03         7.87 o                         
 -24   0  16       2295.52       2269.22        28.30 o                         
 -22   0  16       1005.70        967.32        19.28 o                         
 -20   0  16         98.59         82.58         8.62 o                         
 -18   0  16        448.26        430.24        12.38 o                         
 -16   0  16        786.04        782.48        15.47 o                         
 -14   0  16       2019.94       2072.07        23.86 o                         
 -12   0  16         74.42         69.71         7.69 o                         
 -10   0  16       1209.29       1196.13        21.72 o                         
  -8   0  16        203.47        193.02        10.60 o                         
  -6   0  16       1009.08       1007.11        21.36 o                         
  -4   0  16       4715.73       4704.56        75.24 o                         
  -2   0  16       1241.43       1186.27        23.48 o                         
   0   0  16       1061.09       1043.05        28.95 o                         
   2   0  16        715.47        814.08        24.36 o                         
   4   0  16        535.29        534.05        34.09 o                         
 -33   1  16          0.00         26.13        10.06 o                         
 -31   1  16         38.99         23.67         8.88 o                         
 -29   1  16         22.16         23.45         6.92 o                         
 -27   1  16          5.35         -6.15         6.15 o                         
 -25   1  16         99.92         65.00         6.09 o                         
 -23   1  16        723.44        750.55        13.25 o                         
 -21   1  16        143.60        157.18         6.64 o                         
 -19   1  16        160.16        150.78         7.32 o                         
 -17   1  16        203.34        198.11         6.50 o                         
 -15   1  16        105.34         84.47         5.84 o                         
 -13   1  16       1895.19       1878.01        17.73 o                         
 -11   1  16        136.81        108.62         6.69 o                         
  -9   1  16        657.96        613.49        12.02 o                         
  -7   1  16        283.26        251.76         8.98 o                         
  -5   1  16         86.49        111.77         7.34 o                         
  -3   1  16        536.53        533.83        13.15 o                         
  -1   1  16        256.04        273.79        11.23 o                         
   1   1  16         30.51         44.40         8.00 o                         
   3   1  16        256.66        276.25        11.89 o                         
 -32   2  16          0.63         12.71         8.98 o                         
 -30   2  16          0.80          5.49         7.61 o                         
 -28   2  16         72.92         63.06         7.11 o                         
 -26   2  16        142.02        113.72         6.90 o                         
 -24   2  16         49.70         27.29         6.36 o                         
 -22   2  16        849.13        857.55        13.42 o                         
 -20   2  16       3763.72       3788.96        32.37 o                         
 -18   2  16       1379.26       1286.98        17.27 o                         
 -16   2  16        645.72        649.78        11.79 o                         
 -14   2  16        693.62        750.72        12.12 o                         
 -12   2  16         57.93         50.86         6.89 o                         
 -10   2  16        250.85        233.10         9.68 o                         
  -8   2  16        482.56        424.98        12.37 o                         
  -6   2  16        780.63        715.11        12.60 o                         
  -4   2  16         74.82         73.08         6.82 o                         
  -2   2  16         32.71         27.10         7.68 o                         
   0   2  16         94.90        101.69         7.95 o                         
   2   2  16         46.47         48.97        11.10 o                         
 -31   3  16         60.51         67.38         9.61 o                         
 -29   3  16         18.89         25.72         8.77 o                         
 -27   3  16        124.20        120.76         8.13 o                         
 -25   3  16          0.54          0.67         6.36 o                         
 -23   3  16         46.94         55.45         7.04 o                         
 -21   3  16         27.41         20.58         6.69 o                         
 -19   3  16          6.09         11.21         6.78 o                         
 -17   3  16        510.85        485.76        11.27 o                         
 -15   3  16       2510.21       2695.02        25.61 o                         
 -13   3  16          1.53          9.31         6.15 o                         
 -11   3  16       1191.32       1159.99        16.95 o                         
  -9   3  16        292.81        301.21        11.50 o                         
  -7   3  16          2.02         -6.57         6.57 o                         
  -5   3  16          2.01          6.39         6.90 o                         
  -3   3  16        238.02        247.54        10.01 o                         
  -1   3  16        108.78        104.82        13.73 o                         
   1   3  16          4.40          1.62        13.34 o                         
 -30   4  16         16.20         10.47         9.87 o                         
 -28   4  16         70.58         67.31         9.06 o                         
 -26   4  16        152.52        139.07         9.81 o                         
 -24   4  16         55.25         41.01         8.19 o                         
 -22   4  16        221.00        197.24        10.16 o                         
 -20   4  16        104.20         99.73         6.98 o                         
 -18   4  16          3.91         -6.04         6.04 o                         
 -16   4  16        266.59        276.23         8.56 o                         
 -14   4  16        109.08        129.10         6.35 o                         
 -12   4  16        984.40       1005.84        13.11 o                         
 -10   4  16         87.98        105.50         6.99 o                         
  -8   4  16       1712.68       1751.76        22.10 o                         
  -6   4  16          8.69         29.17         6.98 o                         
  -4   4  16         70.03         65.15         9.03 o                         
  -2   4  16         22.77          1.15         9.09 o                         
   0   4  16          0.29          9.75         9.65 o                         
 -27   5  16        105.63        138.63        14.61 o                         
 -25   5  16          0.38         -8.10        10.30 o                         
 -23   5  16         57.56         66.13        13.97 o                         
 -21   5  16         49.62         44.58        13.04 o                         
 -19   5  16         40.14         29.13         9.07 o                         
 -17   5  16         25.24         51.12         8.12 o                         
 -15   5  16         80.61         86.19         7.11 o                         
 -13   5  16         62.25         71.00         7.01 o                         
 -11   5  16        858.61        923.76        14.04 o                         
  -9   5  16         27.45         17.00         6.56 o                         
  -7   5  16        859.20        767.48        14.97 o                         
  -5   5  16          4.14         13.81         8.11 o                         
  -3   5  16         35.59          5.35         9.34 o                         
 -24   6  16         21.37         76.29        33.44 o                         
 -22   6  16        378.18        437.14        18.71 o                         
 -20   6  16         12.44         12.95        12.93 o                         
 -18   6  16        240.59        264.97        13.00 o                         
 -16   6  16        484.93        469.37        15.24 o                         
 -14   6  16         23.57         33.79         8.13 o                         
 -12   6  16          0.05          9.28         8.58 o                         
 -10   6  16         31.38         35.38         7.58 o                         
  -8   6  16        244.19        264.03        13.62 o                         
  -6   6  16        186.09        153.00        39.53 o                         
 -33   1  17         56.99         65.94        18.79 o                         
 -31   1  17        279.38        396.25        15.78 o                         
 -29   1  17          2.71         11.14         7.37 o                         
 -27   1  17          0.07          2.84         8.08 o                         
 -25   1  17          1.74         11.11         6.60 o                         
 -23   1  17        215.68        174.16         7.56 o                         
 -21   1  17       1511.88       1499.19        16.61 o                         
 -19   1  17        121.13        157.61        10.10 o                         
 -17   1  17         68.59         37.20         6.10 o                         
 -15   1  17         34.33         35.03         7.56 o                         
 -13   1  17        146.66        168.10         8.01 o                         
 -11   1  17        718.05        676.42        12.36 o                         
  -9   1  17         51.15         30.23         6.81 o                         
  -7   1  17         37.01         25.61         6.79 o                         
  -5   1  17        639.88        630.90        14.26 o                         
  -3   1  17        634.50        662.31        20.02 o                         
  -1   1  17        969.44        950.06        18.76 o                         
   1   1  17        117.95         93.36        12.61 o                         
 -32   2  17        119.96        136.82        10.20 o                         
 -30   2  17         61.05         82.63         9.62 o                         
 -28   2  17         52.39         42.88         6.99 o                         
 -26   2  17        115.27        107.61         7.21 o                         
 -24   2  17        233.29        214.50         8.75 o                         
 -22   2  17        134.72        147.25         7.91 o                         
 -20   2  17        905.48        982.05        14.94 o                         
 -18   2  17        122.76        133.13         7.21 o                         
 -16   2  17        665.92        662.34        12.43 o                         
 -14   2  17         18.44         19.80         5.57 o                         
 -12   2  17        270.80        265.53        10.06 o                         
 -10   2  17          1.57         -2.90         6.32 o                         
  -8   2  17        168.00        158.23         7.97 o                         
  -6   2  17         91.23         91.65         7.87 o                         
  -4   2  17        137.11        146.01         9.42 o                         
  -2   2  17         86.62         98.73        11.51 o                         
   0   2  17        154.84        170.47        11.06 o                         
 -31   3  17          1.28         25.46        39.52 o                         
 -29   3  17          1.23          7.77         8.72 o                         
 -27   3  17         51.82         52.70         8.21 o                         
 -25   3  17        118.37        113.02         7.91 o                         
 -23   3  17          8.88         12.80         7.10 o                         
 -21   3  17        113.23        149.01         8.51 o                         
 -19   3  17        295.76        317.61        11.95 o                         
 -17   3  17        422.25        405.34        11.47 o                         
 -15   3  17         18.26         16.16         6.29 o                         
 -13   3  17        189.41        179.84         8.31 o                         
 -11   3  17          8.68          1.80         7.30 o                         
  -9   3  17         83.43         98.87         7.82 o                         
  -7   3  17         93.93         70.76         7.96 o                         
  -5   3  17        146.01        137.71         9.06 o                         
  -3   3  17         12.60         16.72         9.70 o                         
  -1   3  17        810.56        873.43        39.27 o                         
 -28   4  17          9.08         27.29        13.71 o                         
 -26   4  17        208.56        209.54        14.36 o                         
 -24   4  17        273.87        260.79        12.58 o                         
 -22   4  17        199.38        204.89        11.08 o                         
 -20   4  17         20.72         23.29         8.08 o                         
 -18   4  17         19.18         24.54         7.23 o                         
 -16   4  17        756.83        839.35        15.46 o                         
 -14   4  17         86.80         99.60         6.91 o                         
 -12   4  17        570.06        584.41        12.81 o                         
 -10   4  17        183.29        212.41        10.02 o                         
  -8   4  17        966.24        986.67        17.78 o                         
  -6   4  17         12.54         11.83         8.12 o                         
  -4   4  17         81.25         80.82         9.40 o                         
 -25   5  17         19.94         -7.89        10.76 o                         
 -23   5  17        365.99        357.32        19.54 o                         
 -21   5  17         85.94         59.35        10.49 o                         
 -19   5  17         17.10         21.16         9.35 o                         
 -17   5  17          0.83          2.36         7.67 o                         
 -15   5  17         98.97        114.55         7.90 o                         
 -13   5  17         72.80         99.67         8.25 o                         
 -11   5  17        530.06        537.12        17.10 o                         
  -9   5  17         21.02         15.21         8.38 o                         
  -7   5  17        177.49        190.15        11.50 o                         
 -20   6  17        173.15        200.70        34.97 o                         
 -18   6  17         26.68         22.70        11.17 o                         
 -16   6  17         16.49         27.23         9.44 o                         
 -14   6  17         18.19         38.09         9.13 o                         
 -12   6  17          1.79         23.22        19.65 o                         
 -32   0  18         46.46        -23.14        23.14 o                         
 -30   0  18         14.70         16.50        17.57 o                         
 -28   0  18          0.36         -9.80        10.30 o                         
 -26   0  18          0.64        -11.57        13.50 o                         
 -24   0  18        275.89        271.78        16.97 o                         
 -22   0  18         24.11         21.42         8.08 o                         
 -20   0  18         92.00        128.54        10.39 o                         
 -18   0  18       1039.92       1140.72        20.84 o                         
 -16   0  18        523.74        471.68        20.42 o                         
 -14   0  18       1453.58       1507.36        25.62 o                         
 -12   0  18       1978.41       2121.14        27.92 o                         
 -10   0  18         20.76         43.54        14.68 o                         
  -8   0  18       1174.75       1188.48        32.94 o                         
  -6   0  18       1469.89       1387.32        29.65 o                         
  -4   0  18        614.77        749.40        25.80 o                         
  -2   0  18        465.88        389.62        23.24 o                         
 -31   1  18        126.11        129.12         9.35 o                         
 -29   1  18         74.93         63.32         8.92 o                         
 -27   1  18         15.36          2.90         6.51 o                         
 -25   1  18         67.50         84.14         6.85 o                         
 -23   1  18        120.55        116.02         7.19 o                         
 -21   1  18         66.53         49.34         6.77 o                         
 -19   1  18        213.45        223.54         8.50 o                         
 -17   1  18         11.75         22.14         7.93 o                         
 -15   1  18        538.32        556.10        12.04 o                         
 -13   1  18        417.46        409.80        11.94 o                         
 -11   1  18          8.68         10.80         6.91 o                         
  -9   1  18          2.79         12.45         7.97 o                         
  -7   1  18        216.87        196.47         9.82 o                         
  -5   1  18         26.43         -7.37         8.80 o                         
  -3   1  18         84.01         91.91        10.07 o                         
 -30   2  18         35.08         19.02         9.39 o                         
 -28   2  18         35.90         37.59        10.07 o                         
 -26   2  18        219.13        239.31        12.95 o                         
 -24   2  18         66.10         80.22         7.90 o                         
 -22   2  18        912.50        975.27        15.65 o                         
 -20   2  18         12.14         12.25         7.22 o                         
 -18   2  18          2.29          1.38         7.03 o                         
 -16   2  18         52.73         65.44         6.93 o                         
 -14   2  18         76.09         68.73         6.85 o                         
 -12   2  18         40.88         24.71         6.95 o                         
 -10   2  18         32.35         26.24         7.14 o                         
  -8   2  18         13.87         15.80         8.16 o                         
  -6   2  18        222.83        241.72        12.08 o                         
  -4   2  18         73.07         63.83         9.15 o                         
 -29   3  18         25.08         11.15         9.92 o                         
 -27   3  18         31.74         53.32         9.64 o                         
 -25   3  18        226.17        244.85        11.79 o                         
 -23   3  18         57.66         88.89         8.28 o                         
 -21   3  18        556.05        618.52        19.18 o                         
 -19   3  18        109.00        142.86         8.15 o                         
 -17   3  18         98.65        121.06         7.77 o                         
 -15   3  18        125.10        100.79         8.10 o                         
 -13   3  18         40.13         66.58         8.05 o                         
 -11   3  18         51.11         40.09         8.23 o                         
  -9   3  18         26.53         28.15         8.14 o                         
  -7   3  18         45.97         61.87         9.00 o                         
  -5   3  18          9.71         -4.79         9.06 o                         
 -26   4  18         16.70          3.79        10.73 o                         
 -24   4  18        110.04         91.50         9.95 o                         
 -22   4  18         38.88         57.29        12.42 o                         
 -20   4  18       1497.27       1694.55        24.21 o                         
 -18   4  18        139.04        174.05        10.00 o                         
 -16   4  18        433.00        457.54        12.92 o                         
 -14   4  18        318.80        389.86        13.00 o                         
 -12   4  18          0.03         13.95         7.85 o                         
 -10   4  18        387.13        397.83        13.29 o                         
  -8   4  18         42.53         39.03        10.24 o                         
 -21   5  18         58.72         56.23        10.62 o                         
 -19   5  18          8.58         10.29        10.43 o                         
 -17   5  18        492.86        505.37        17.01 o                         
 -15   5  18         19.80         43.45         8.23 o                         
 -13   5  18        114.00        109.02         8.51 o                         
 -29   1  19          3.53         -8.11        10.27 o                         
 -27   1  19        108.05        108.03         9.90 o                         
 -25   1  19          1.28          4.22         8.52 o                         
 -23   1  19         45.99         30.68         7.84 o                         
 -21   1  19        220.80        208.00        10.67 o                         
 -19   1  19        575.14        598.24        15.80 o                         
 -17   1  19          2.28          7.06         8.13 o                         
 -15   1  19        320.17        306.52        14.05 o                         
 -13   1  19          3.90         -7.24         7.24 o                         
 -11   1  19        142.75        149.91         9.56 o                         
  -9   1  19        883.62        904.75        18.28 o                         
  -7   1  19         18.32          5.99         9.10 o                         
 -28   2  19          5.18          0.17         8.69 o                         
 -26   2  19          2.51         -0.15         9.24 o                         
 -24   2  19         86.67         86.12         8.53 o                         
 -22   2  19         26.63         19.58         8.08 o                         
 -20   2  19        207.41        208.06        11.24 o                         
 -18   2  19        291.11        350.54        15.52 o                         
 -16   2  19          8.18          6.62         8.24 o                         
 -14   2  19        544.98        574.45        14.17 o                         
 -12   2  19        134.31        139.33        10.70 o                         
 -10   2  19          0.68         -8.36         8.36 o                         
  -8   2  19        170.70        149.92         9.75 o                         
 -27   3  19        275.29        394.06        40.31 o                         
 -25   3  19          4.15         19.69        11.11 o                         
 -23   3  19        800.28        868.16        18.43 o                         
 -21   3  19        347.84        413.41        17.71 o                         
 -19   3  19        215.64        203.34         9.89 o                         
 -17   3  19        150.55        139.18        10.16 o                         
 -15   3  19         53.74         42.42         8.58 o                         
 -13   3  19        153.61        157.02        11.01 o                         
 -11   3  19          2.25         -0.02         8.81 o                         
  -9   3  19        236.34        234.35        15.22 o                         
 -22   4  19        470.77        568.51        17.41 o                         
 -20   4  19         21.65         42.15        10.37 o                         
 -18   4  19       1334.74       1446.85        22.68 o                         
 -16   4  19         51.76         61.97        10.41 o                         
 -14   4  19          7.58         12.84         8.77 o                         
 -26   0  20          0.65        -13.24        13.24 o                         
 -24   0  20         67.97         75.08        14.46 o                         
 -22   0  20          6.40        -12.83        12.83 o                         
 -20   0  20        303.15        328.08        20.29 o                         
 -18   0  20        533.08        603.08        27.09 o                         
 -16   0  20        288.75        279.15        19.37 o                         
 -14   0  20         14.32         33.29        11.23 o                         
 -12   0  20         36.88         52.83        12.11 o                         
 -10   0  20        652.08        700.80        46.25 o                         
 -27   1  20         90.18        123.98        30.34 o                         
 -25   1  20          2.42         -1.52         9.90 o                         
 -23   1  20         46.60         47.28         9.63 o                         
 -21   1  20         51.12         54.51         8.87 o                         
 -19   1  20          0.53         -6.94         8.75 o                         
 -17   1  20          4.11         -3.29         8.37 o                         
 -15   1  20          0.38         14.63         7.62 o                         
 -13   1  20        529.17        541.27        16.28 o                         
 -11   1  20         79.60         67.10        12.17 o                         
 -24   2  20        228.90        243.16        13.38 o                         
 -22   2  20         16.83         25.60         8.80 o                         
 -20   2  20          0.04          5.38        10.57 o                         
 -18   2  20        153.31        174.66        10.54 o                         
 -16   2  20        158.37        174.73        10.90 o                         
 -14   2  20        115.89        123.92         9.89 o                         
 -12   2  20        425.85        391.17        38.18 o                         
 -21   3  20          0.01         11.69        25.59 o                         
 -19   3  20        184.62        206.29        14.16 o                         
 -17   3  20          4.49         -0.08        12.13 o                         
                                                                                
